# Supplementary material for: Influenza coinfection inhibits control of mycobacterial infection in a human challenge model
Source: Nat Commun. 2026 Jun 11;17:4884. doi: 10.1038/s41467-026-72363-2 (PMC13261052; doi:10.1038/s41467-026-72363-2)
Supplement: Supplementary file 3 — Supplementary Data 1 [file 41467_2026_72363_MOESM3_ESM.xlsx]

## Sheet: Supplementary Data 1
Ensembl gene ID	Gene symbol	Gene name	BCG: Influenza LFC	BCG: Influenza adj. p	BCG LFC	BCG adj. p	Influenza LFC	Influenza adj. p	BCG+ BCG: Influenza LFC	BCG+ BCG: Influenza adj. p	Associations with anti-mycobacterial immune responses in the literature
ENSG00000137959	IFI44L	Interferon induced protein 44 like	-1.67	0.0207	1.45	0.000623	3.57	4.37e-42	-0.22	0.64	Interferon stimulated gene (ISG). Encodes anti-viral protein. Knockdown associated with increased intracellular survival of Mtb and reduced cell apoptosis1. Upregulated in tuberculosis (TB) disease2.
ENSG00000183844	FAM3B	FAM3 metabolism regulating signaling molecule B	-1.54	0.0207	0.05	0.899	0.05	0.888	-1.49	0.000166
ENSG00000160932	LY6E	Lymphocyte antigen 6 family member E	-1.42	1.05e-05	0.16	0.538	2.43	2.93e-59	-1.26	1.86e-07	ISG. Modulates T cell receptor-mediated signalling, T cell activation and development3. Negatively modulates CD14 expression in monocytes and reduces their responsiveness to bacterial lipopolysaccharide (LPS) stimulation via downregulation of CD14/TLR4 pathways. Chronic LY6E upregulation, (e.g. in chronic HIV infection), may impair monocyte responses to bacterial pathogens and increase susceptibi…
ENSG00000111331	OAS3	2'-5'-oligoadenylate synthetase 3	-1.39	0.00361	1.82	1.32e-09	2.45	1.94e-38	0.44	0.168	Activates RNase L which cleaves cytoplasmic RNA and inhibits viral replication5. Upregulated in TB disease6-8. Suggested role in TB pathogenesis9. OAS expression in Mtb- and BCG- infected macrophages relates to pathogenicity: silencing of OAS1-3 genes increases intracellular mycobacterial replication within macrophages and reduces IL-1β and TNF-α secretion10. Upregulated in TB disease2.
ENSG00000260943	LINC02555	Long intergenic non-protein coding RNA 2555	-1.38	0.0244	0.75	0.0435	0.93	0.000231	-0.63	0.0946
ENSG00000246016	LINC01513	Long intergenic non-protein coding RNA 1513	-1.37	0.0207	-2.96	6.19e-17	0.53	0.0176	-4.33	1.97e-31
ENSG00000280270			-1.35	0.00361	1.04	0.000571	2.19	4.02e-30	-0.31	0.305
ENSG00000134321	RSAD2	Radical S-adenosyl methionine domain containing 2	-1.32	0.0469	1.48	5.71e-05	3.55	1.78e-54	0.17	0.682	ISG. Encodes an anti-viral protein commonly called viperin11. In vitro, viperin restricts growth of intracellular bacterial pathogens including Listeria and Shigella12. Mtb induces macrophage expression of RSAD213. Upregulated in TB disease2.
ENSG00000174697	LEP	Leptin	-1.31	0.0207	4.22	2.62e-37	0.95	0.00011	2.92	2.4e-19	Encodes regulatory hormone leptin. Induces activation of neutrophils, macrophages and DCs; increases production of pro-inflammatory cytokines (e.g. IL-1, TNF and IL-6); enhances cytotoxicity of NK cells; increases proliferation of naive T cells and B cells; can polarise TH cells towards a proinflammatory TH1 subtype; reduces Treg cell proliferation and increases TH17 cell responses14,15. In murin…
ENSG00000121236	TRIM6	tripartite motif containing 6	-1.27	0.0127	-0.86	0.00735	1.48	3.13e-17	-2.14	3.69e-12	The encoded protein is a member of the tripartite motif (TRIM) family, which are implicated in TB17. Role in T1-IFN signalling. TRIM6-deficiency associated with reduced T1-IFN induction and signalling in vitro18. Upregulated in TB disease2.
ENSG00000107593	PKD2L1	Polycystin 2 like 1, transient receptor potential cation channel	-1.24	0.0207	0.31	0.378	0.44	0.0327	-0.93	0.00798
ENSG00000126709	IFI6	Interferon alpha inducible protein 6	-1.15	0.0148	0.98	0.000532	2.36	7.64e-42	-0.17	0.573	ISG. Anti-viral protein. Regulator of type 1 IFN signalling19. Upregulated in TB disease2.
ENSG00000137965	IFI44	Interferon induced protein 44	-1.15	0.0295	0.9	0.00399	2.67	3.24e-44	-0.25	0.445	ISG. Upregulated in TB disease2.
ENSG00000281162	LINC01127	Long intergenic non-protein coding RNA 1127	-1.14	0.0262	-0.77	0.0123	-0.86	2.53e-05	-1.91	2.39e-10
ENSG00000225964	NRIR	Negative regulator of interferon response	-1.08	0.0331	0.8	0.0065	2.47	2.15e-42	-0.27	0.375	Long non-coding RNA, induced by IFN-α, negative regulator of IFN response.20
ENSG00000125968	ID1	Inhibitor of DNA binding 1,	-1.07	0.0232	-1.82	1.37e-10	0.44	0.0304	-2.9	5.82e-24	Transcription factor. May promote type 1 IFN signalling21. Upregulated in Mtb- infected macrophages22.
ENSG00000172426	RSPH9	Radial spoke head component 9	-1.07	0.0232	-0.8	0.00501	1.17	2.7e-11	-1.88	1.03e-11
ENSG00000157601	MX1	MX dynamin like GTPase 1	-1.07	0.0229	1.47	9.43e-08	1.98	2.45e-30	0.4	0.171	ISG. Encodes GTP-binding protein with antiviral activity. Blocks influenza virus transcription and replication23. Upregulated in TB disease2.
ENSG00000233030		novel transcript, antisense to FCGR1A	-1.05	0.0107	0.87	0.00049	1.05	8.28e-11	-0.18	0.509
ENSG00000133106	EPSTI1	Epithelial stromal interaction 1	-1.04	0.00106	0.92	1.2e-05	2.03	3.88e-54	-0.12	0.603	ISG. Highly expressed in macrophages exposed to IFN-γ and LPS. Possible modulatory role for macrophage activation and M1-M2 polarisation24. Upregulated in TB disease2.
ENSG00000089127	OAS1	2'-5'-oligoadenylate synthetase 1	-1.02	0.0334	0.94	0.000633	2.39	2.68e-44	-0.07	0.814	Activates RNase L which cleaves cytoplasmic RNA and inhibits viral replication5. Upregulated in TB disease6-8. Suggested role in TB pathogenesis9. OAS expression in Mtb- and BCG- infected macrophages relates to pathogenicity: silencing of OAS1- 3 genes increases intracellular mycobacterial replication within macrophages and reduces IL-1β and TNF-α secretion10. OAS1 polymorphisms have been associa…
ENSG00000138646	HERC5	HECT and RLD domain containing E3 ubiquitin protein ligase 5	-1	0.0251	0.92	0.000511	1.74	7.54e-26	-0.08	0.783	ISG. Encodes an enzyme that promotes conjugation of ISG15 to its targets (ISGylation), promoting IFN-γ release from NK cells and T cells26. Loss-of-function mutations of ISG15 in humans and mice are associated with increased susceptibility to mycobacteria27,28. Upregulated in TB disease2.
ENSG00000257878		Novel transcript, antisense to LTA4H	-1	0.0251	-0.64	0.0148	-0.18	0.404	-1.64	2.48e-10
ENSG00000278330		Novel transcript, antisense to MBP	-0.98	0.0244	2.77	1.42e-28	0.18	0.423	1.79	1.18e-12
ENSG00000111335	OAS2	2'-5'-oligoadenylate synthetase 2	-0.97	0.00994	1.17	2.56e-07	1.76	8.58e-35	0.2	0.407	Activates RNase L which cleaves cytoplasmic RNA and inhibits viral replication5. Upregulated in TB disease6-8. Suggested role in TB pathogenesis9. OAS expression in Mtb- and BCG- infected macrophages relates to pathogenicity: silencing of OAS1- 3 genes increases intracellular mycobacterial replication within macrophages and reduces IL-1β and TNF-α secretion10. Upregulated in TB disease2.
ENSG00000196141	SPATS2L	Spermatogenesis associated serine rich 2 like	-0.91	0.0164	0.79	0.000508	1.69	1.56e-33	-0.12	0.618	Upregulated in TB disease2.
ENSG00000270972			-0.89	0.0383	-0.1	0.726	1.06	1.85e-11	-0.99	4.55e-05
ENSG00000188313	PLSCR1	Phospholipid scramblase 1	-0.86	0.00417	1.32	2.49e-12	1.35	1.22e-29	0.46	0.017	ISG. Antiviral protein.29 Possible immunomodulatory roles30. Upregulated in TB disease2.
ENSG00000173801	JUP	Junction plakoglobin	-0.8	0.00994	-0.52	0.00648	1.02	1.54e-17	-1.33	1.22e-12
ENSG00000124762	CDKN1A	Cyclin dependent kinase inhibitor 1A	-0.8	0.0226	1.99	9.39e-23	0.69	6.14e-07	1.19	6.33e-09	Encodes the cyclin-dependent kinase inhibitor p21 which has immunomodulatory roles including T cell proliferation31, macrophage activation32 and inflammation33
ENSG00000136514	RTP4	Receptor transporter protein 4	-0.78	0.0262	1.07	1.46e-07	1.69	1.42e-39	0.3	0.163	ISG. Anti-viral factor. Regulates type 1 IFN responses34,35.
ENSG00000170458	CD14	CD14	-0.76	0.0207	0.34	0.0884	0.3	0.0418	-0.42	0.0354	Expressed on the surface of monocytes and some polymorphonuclear cells. Co-receptor for several TLRs; facilitates activation of the innate immune response by bacterial LPS; functions as a pattern recognition receptor (PRR)36. Increased CD14+ cells observed in the blood of patients with TB disease and show upregulated expression of ISGs37.
ENSG00000137628	DDX60	DExD/H-box helicase 60	-0.75	0.0371	1.07	1.4e-07	1.51	3.18e-32	0.32	0.131	ISG. Role in type 1 IFN signalling38. Upregulated in TB disease2.
ENSG00000130489			-0.73	0.00361	-0.3	0.066	1.04	7.54e-26	-1.03	4.13e-11
ENSG00000258922			-0.69	0.0383	1.49	6.73e-16	-0.01	0.962	0.8	2.17e-05
ENSG00000161929	SCIMP	SLP adaptor and CSK interacting membrane protein	-0.68	0.0371	-1.36	9.85e-14	0.39	0.00271	-2.04	3.7e-29	Universal adaptor for multiple Toll like receptors, promoting macrophage production of proinflammatory cytokines39,40.
ENSG00000068079	IFI35	Interferon induced protein 35	-0.66	0.0424	0.4	0.0346	1.15	1.69e-23	-0.26	0.17	Modulates type 1 IFN activity in influenza infection41 . Role in bacterial sepsis as a damage associated molecular pattern (DAMP) molecule, activating the NF-κB proinflammatory signalling pathway of adjacent macrophages42. Upregulated in TB disease2.
ENSG00000185507	IRF7	Interferon regulatory factor 7	-0.65	0.0443	0.95	1.1e-07	1.25	1.16e-28	0.3	0.103	Key transcriptional regulator of type 1 IFN responses. Following activation of PRRs (including TLR3, 7, 8 and 9) by viral RNA/ DNA, IRF7 as well as IRF3 induce expression of IFN-α/β which further increase IRF7 expression in a positive feedback loop43,44.IRF7-deficient humans and mice are vulnerable to severe viral infections43,45,46. In vitro, IRF7 expression is upregulated in Mtb-infected macrop…
ENSG00000141664	ZCCHC2	Zinc finger CCHC-type containing 2	-0.64	0.000698	0.28	0.0291	0.9	2.08e-30	-0.36	0.0049	Association with type 4 hypersensitivity reactions52.
ENSG00000151490	PTPRO	Protein tyrosine phosphatase receptor type O	-0.64	0.00361	-0.16	0.284	0.55	7.74e-10	-0.79	5.83e-09	Immunoregulatory role in T cells, B cells, macrophages including TLR4/NFΚB signalling53.
ENSG00000116663	FBXO6	F-box protein 6	-0.62	0.026	0.33	0.0523	0.94	1.6e-19	-0.29	0.0837	Activated by influenza A infection. Regulates type 1 IFN signalling via IRF354. Upregulated in TB disease2.
ENSG00000012171	SEMA3B	Semaphorin 3B	-0.59	0.0214	-0.66	1.17e-05	0.18	0.119	-1.25	6.69e-17	Immunomodulatory effects in macrophages of rheumatoid arthritis patients55.
ENSG00000025708	TYMP	Thymidine phosphorylase	-0.59	0.00534	-0.22	0.108	0.71	7.52e-17	-0.81	9.28e-10	Upregulated in TB disease2.
ENSG00000279236			-0.57	0.0173	-0.05	0.749	0.76	2.45e-17	-0.62	1.04e-05
ENSG00000197629	MPEG1	Macrophage expressed 1	-0.56	0.0484	-0.34	0.0321	-0.11	0.419	-0.9	7.15e-09	Also known as Perforin-2. Pore-forming protein56. Knock out studies suggest role in control of intracellular bacterial and mycobacterial infections57.
ENSG00000130487	KLHDC7B	Kelch domain containing 7B	-0.54	0.0383	0.26	0.0981	1.03	1.44e-27	-0.29	0.063	Expression associated with STAT1-mediated IFN signalling pathway58.
ENSG00000130303	BST2	Bone marrow stromal cell antigen 2	-0.54	0.0207	0.13	0.377	0.95	3.42e-28	-0.41	0.00317	Protein also known as tetherin is an IFN-inducible transmembrane protein with anti-viral activities, including restricting virion release59. Induces activation of the NF-kB signalling pathway, promoting pro-inflammatory responses to pathogens including Mtb60,61.
ENSG00000165185	KIAA1958	KIAA1958	-0.43	0.0267	-0.2	0.0975	0.46	9.15e-10	-0.63	3.69e-08
ENSG00000113273	ARSB	Arylsulfatase B	-0.43	0.0152	0.64	8.39e-10	0.24	0.0011	0.21	0.0514
ENSG00000124357	NAGK	N-acetylglucosamine kinase	-0.43	0.0383	0.52	7.74e-06	0.31	0.000118	0.09	0.454	Upstream of NOD2, modifies bacterial cell wall peptidoglycan, enabling recognition by PRRs, triggering pro-inflammatory gene expression.62
ENSG00000172936	MYD88	MYD88 innate immune signal transduction adaptor	-0.43	0.0116	0.31	0.00268	0.39	6.44e-09	-0.12	0.28	Encodes downstream adaptor protein for most TLRs and the IL-1 receptor (IL-1R). After pathogen-sensing, the activated TLR activates MyD88, which in turn activates NF-kB, which mediates the induction of pro-inflammatory cytokines, and IRFs. MyD88-deficient children are vulnerable to severe pyogenic bacterial infections63. Mice with MyD88-deficiency are vulnerable to pathogens including Mtb64.
ENSG00000163565	IFI16	Interferon gamma inducible protein 16	-0.4	0.0229	0.45	1.45e-05	0.59	1.51e-19	0.05	0.675	Senses cytosolic viral RNA65 and exogenous DNA66 triggering type 1 IFN production. Role as Mtb DNA sensor in macrophages, increasing IFIT1 and IFN-β induction13.
ENSG00000173786	CNP	2',3'-cyclic nucleotide 3' phosphodiesterase	-0.4	0.0174	0.61	6.09e-10	0.64	1.37e-24	0.21	0.0384
ENSG00000180530	NRIP1	Nuclear receptor interacting protein 1	-0.36	0.0152	-0.1	0.272	0.24	9.21e-05	-0.47	1.5e-07	Encodes Receptor-interacting protein 140. Coactivator for NFκB inflammation pathways. Deficiency leads to the inhibition of the proinflammatory gene expression in macrophages67
ENSG00000100220	RTCB	RNA 2',3'-cyclic phosphate and 5'-OH ligase	-0.29	0.00534	0.07	0.311	0.42	2.65e-24	-0.22	0.000983	RTCB-depletion leads to increased type I and type III IFNs and proinflammatory cytokine responses in influenza infection. RTCB suppresses the expression of IFN and downstream ISGs68.
ENSG00000106617	PRKAG2	Protein kinase AMP-activated non-catalytic subunit gamma 2	-0.27	0.0244	-0.17	0.0202	0.15	0.00389	-0.44	4.57e-10	In FoxA1+ regulatory T cells, the variant PRKAG2.2 is transcribed in response to IFN-β, with roles in FoxA1+ Treg differentiation and metabolic function69.
ENSG00000231721	LINC-PINT	Long intergenic non-protein coding RNA, p53 induced transcript	0.21	0.0365	-0.2	0.000522	-0.16	4.21e-05	0.01	0.87
ENSG00000104450	SPAG1	Sperm associated antigen 1	0.3	0.0383	-0.13	0.126	-0.12	0.0634	0.17	0.0413
ENSG00000226380			0.36	0.0207	0.49	4.24e-08	-0.18	0.00552	0.84	1.31e-21
ENSG00000134602	STK26	Serine/ threonine kinase 26	0.36	0.00417	0.26	0.00135	-0.06	0.348	0.63	4.76e-15	Also known as MST4. Regulatory role in inflammation, downregulated in sepsis70.
ENSG00000183150	GPR19	G protein-coupled receptor 19	0.42	0.0244	0.31	0.00627	-0.22	0.00709	0.72	5.3e-11
ENSG00000109756	RAPGEF2	Rap guanine nucleotide exchange factor 2	0.43	0.00994	0.6	1.55e-09	-0.2	0.00755	1.03	2.03e-25
ENSG00000197965	MPZL1	Myelin protein zero like 1	0.66	0.0383	-2.04	2.3e-30	-0.74	4.51e-10	-1.38	1.62e-14	Downregulated in murine bone marrow-derived macrophages infected with hypervirulent versus hypovirulent Mtb49.
