# Supplementary material for: Influenza coinfection inhibits control of mycobacterial infection in a human challenge model
Source: Nat Commun. 2026 Jun 11;17:4884. doi: 10.1038/s41467-026-72363-2 (PMC13261052; doi:10.1038/s41467-026-72363-2)
Supplement: Supplementary file 4 — Supplementary Data 2 [file 41467_2026_72363_MOESM4_ESM.xlsx]

## Sheet: Supplementary Data 2
Ensembl gene ID	Gene symbol	baseMean	log2FoldChange	adj. p
ENSG00000113302	IL12B	289.932	8.53007	3.00623e-122
ENSG00000157227	MMP14	2348.4	4.6418	4.4734e-104
ENSG00000135678	CPM	641.885	3.01628	5.6005e-101
ENSG00000165474	GJB2	452.515	6.93239	3.27165e-99
ENSG00000261618	LINC02605	78.9089	4.54973	5.9644e-98
ENSG00000148459	PDSS1	257.874	1.99843	5.74867e-96
ENSG00000050730	TNIP3	743.304	5.23424	3.13278e-95
ENSG00000156127	BATF	518.816	2.18051	3.9004e-95
ENSG00000163082	SGPP2	1011.59	4.60038	8.88403e-88
ENSG00000136244	IL6	4881.06	8.82414	9.65658e-88
ENSG00000132669	RIN2	1328.64	3.38241	1.10596e-87
ENSG00000056558	TRAF1	11818.7	2.56551	2.92268e-83
ENSG00000136688	IL36G	99.0572	9.3567	3.95595e-83
ENSG00000165997	ARL5B	2741.71	2.03685	5.57514e-83
ENSG00000111879	FAM184A	241.329	2.17543	9.60957e-71
ENSG00000141384	TAF4B	914.495	1.67751	1.54812e-70
ENSG00000234883	MIR155HG	876.433	4.24554	6.02582e-69
ENSG00000273176		67.1432	3.63851	6.02582e-69
ENSG00000125733	TRIP10	573.67	2.70173	7.1813e-69
ENSG00000115956	PLEK	18660.5	2.29434	1.7743e-68
ENSG00000188211	NCR3LG1	1515.65	3.75483	1.78058e-68
ENSG00000146457	WTAP	6836.2	1.59816	2.21768e-67
ENSG00000137507	LRRC32	209.166	3.10328	2.93946e-67
ENSG00000269303	GRAMD1A-AS1	70.5392	3.26104	6.70382e-67
ENSG00000260196		201.53	3.70766	7.32403e-67
ENSG00000168246	UBTD2	405.393	2.20653	9.56694e-65
ENSG00000255521	CD44-DT	45.0103	3.13065	1.18712e-62
ENSG00000109787	KLF3	5388.06	-0.886435	3.6966e-62
ENSG00000238164	TNFRSF14-AS1	1255.52	1.81738	1.50597e-60
ENSG00000186187	ZNRF1	584.636	2.42251	1.50597e-60
ENSG00000131242	RAB11FIP4	3450.82	-0.99608	6.30803e-60
ENSG00000150938	CRIM1	399.188	1.78474	2.11068e-59
ENSG00000279719		208.106	4.82651	2.1934e-58
ENSG00000102393	GLA	973.7	2.10923	5.97326e-58
ENSG00000122641	INHBA	2080.91	5.63541	1.14787e-57
ENSG00000026751	SLAMF7	8371.01	3.70605	3.22237e-56
ENSG00000165591	FAAH2	619.963	2.03231	3.7961e-56
ENSG00000279699		56.4633	3.62266	4.36726e-56
ENSG00000087074	PPP1R15A	9331.21	1.9562	9.67487e-56
ENSG00000198728	LDB1	2106.91	-0.596921	4.82986e-55
ENSG00000267676	THA1P	166.352	3.28029	4.82986e-55
ENSG00000224596	ZMIZ1-AS1	275.944	2.43904	8.47187e-55
ENSG00000251230	MIR3945HG	733.599	4.42573	6.92856e-54
ENSG00000186827	TNFRSF4	567.825	2.30624	1.02739e-53
ENSG00000233058	ATP13A3-DT	171.58	2.27433	1.03237e-53
ENSG00000171522	PTGER4	5015.55	1.29067	2.35857e-52
ENSG00000274528		27.2262	4.42151	3.38307e-52
ENSG00000275385	CCL18	52.352	5.48626	6.16952e-52
ENSG00000275183	LENG9	163.874	1.64289	1.32068e-51
ENSG00000185022	MAFF	3610.44	2.74939	1.76664e-51
ENSG00000227145	IL21-AS1	18.7965	4.3469	3.18012e-51
ENSG00000279117		718.218	-1.68634	9.75389e-51
ENSG00000099860	GADD45B	5099.14	1.84326	1.81439e-50
ENSG00000149091	DGKZ	5176.25	-1.0568	3.14645e-50
ENSG00000130340	SNX9	2727.46	1.75023	4.67294e-50
ENSG00000124257	NEURL2	154.737	2.05594	1.12359e-49
ENSG00000276085	CCL3L1	9342.05	4.69491	1.7672e-49
ENSG00000226137	BAIAP2-DT	269.05	-2.7202	1.82297e-49
ENSG00000255398	HCAR3	7757.44	3.53873	4.39033e-49
ENSG00000255355	PATL1-DT	136.802	3.97296	6.37197e-49
ENSG00000114268	PFKFB4	756.393	-3.52024	1.65012e-48
ENSG00000171206	TRIM8	2422.77	-1.16132	1.85556e-48
ENSG00000112149	CD83	6642.51	2.40184	2.80375e-48
ENSG00000166145	SPINT1	237.023	-2.53564	7.10649e-48
ENSG00000100605	ITPK1	2857.53	-1.80032	3.04807e-47
ENSG00000072110	ACTN1	5279	-1.58814	3.0488e-47
ENSG00000277969		488.503	2.34396	5.75213e-47
ENSG00000172830	SSH3	553.426	-1.44042	1.29878e-46
ENSG00000228477		177.771	3.78555	2.1467e-46
ENSG00000257181		13.5913	2.94857	2.73474e-46
ENSG00000268635		38.8497	3.64407	3.01704e-46
ENSG00000125462	MIR9-1HG	698.81	4.31553	6.57991e-46
ENSG00000271780		204.446	1.90211	7.60592e-46
ENSG00000163870	TPRA1	1601.52	1.78754	7.78651e-46
ENSG00000235172	LINC01366	72.2629	3.16395	1.35836e-45
ENSG00000279886		33.1909	3.52875	1.5242e-45
ENSG00000277632	CCL3	20733	5.43506	3.68088e-45
ENSG00000132359	RAP1GAP2	1737.43	-3.51659	3.96427e-45
ENSG00000108342	CSF3	873.17	9.79515	5.44506e-45
ENSG00000198879	SFMBT2	1996.84	1.12681	9.526e-45
ENSG00000137841	PLCB2	4699.89	-1.77348	1.50182e-44
ENSG00000205269	TMEM170B	1466.25	-2.20298	1.79088e-44
ENSG00000274215		50.5349	3.20015	2.83285e-44
ENSG00000180875	GREM2	38.621	2.42808	7.81799e-44
ENSG00000140961	OSGIN1	228.323	2.10241	8.31002e-44
ENSG00000261371	PECAM1	5991.26	-2.62977	1.01571e-43
ENSG00000202016	RNU6-619P	14.9793	4.616	4.01255e-43
ENSG00000149289	ZC3H12C	1090.2	4.06175	4.01255e-43
ENSG00000064012	CASP8	4334.88	-0.855547	4.49636e-43
ENSG00000102572	STK24	3485.95	-0.732142	4.87155e-43
ENSG00000178567	EPM2AIP1	3017.83	1.10278	6.35178e-43
ENSG00000169220	RGS14	1839.02	-1.36307	6.35178e-43
ENSG00000125731	SH2D3A	793.615	1.55482	7.36881e-43
ENSG00000176393	RNPEP	1067.56	-1.10963	8.26059e-43
ENSG00000089351	GRAMD1A	9341.51	1.85394	9.15049e-43
ENSG00000255507	UVRAG-DT	33.3728	3.12856	9.15049e-43
ENSG00000253522	MIR3142HG	527.038	3.9145	1.0152e-42
ENSG00000167604	NFKBID	2816.74	1.52889	1.05969e-42
ENSG00000255874	PRECSIT	42.6216	3.19792	1.05969e-42
ENSG00000119537	KDSR	808.509	1.0433	1.39981e-42
ENSG00000181274	FRAT2	1678.38	-2.09959	1.44603e-42
ENSG00000205084	TMEM231	76.3755	2.22298	1.45792e-42
ENSG00000102096	PIM2	6117.73	1.52294	1.49865e-42
ENSG00000237513		569.18	1.57293	1.6023e-42
ENSG00000258667	HIF1A-AS3	66.2074	3.7533	1.69238e-42
ENSG00000273604	EPOP	98.019	2.72348	2.19812e-42
ENSG00000186074	CD300LF	793.007	-2.37293	2.51592e-42
ENSG00000108984	MAP2K6	334.951	-2.04721	2.99541e-42
ENSG00000137869	CYP19A1	17.1189	5.97104	3.81978e-42
ENSG00000140545	MFGE8	585.516	-0.921924	4.04704e-42
ENSG00000170542	SERPINB9	6270.23	2.42234	4.18969e-42
ENSG00000203364		108.74	5.60944	5.24964e-42
ENSG00000197852	INKA2	1526.65	-2.83346	6.97937e-42
ENSG00000065457	ADAT1	1567.83	1.1422	7.84111e-42
ENSG00000156675	RAB11FIP1	4006.52	-1.69495	8.05281e-42
ENSG00000114738	MAPKAPK3	2590.57	-1.18243	8.3142e-42
ENSG00000197183	NOL4L	2287.56	-1.1091	9.26701e-42
ENSG00000080371	RAB21	3718.67	1.2888	9.56708e-42
ENSG00000226025		56.4525	2.5758	9.56708e-42
ENSG00000275302	CCL4	17715.6	5.27708	2.52564e-41
ENSG00000143537	ADAM15	574.405	-1.44202	2.97092e-41
ENSG00000065413	ANKRD44	8739.18	-0.924036	3.18405e-41
ENSG00000167261	DPEP2	3159.86	-1.59988	3.39933e-41
ENSG00000181444	ZNF467	786.726	-3.08683	4.5345e-41
ENSG00000143382	ADAMTSL4	458.93	-2.65312	5.77064e-41
ENSG00000103381	CPPED1	2349.61	-3.24469	8.04487e-41
ENSG00000214113	LYRM4	297.285	0.735677	8.08651e-41
ENSG00000119457	SLC46A2	57.4709	-5.14856	8.08651e-41
ENSG00000154027	AK5	146.574	-3.31703	1.07347e-40
ENSG00000179361	ARID3B	1397.12	-0.839092	1.10648e-40
ENSG00000134871	COL4A2	55.5597	3.32695	1.32356e-40
ENSG00000149485	FADS1	323.784	-1.31751	1.52147e-40
ENSG00000004799	PDK4	638.919	-2.81733	1.77024e-40
ENSG00000279865		88.5197	1.95734	2.04934e-40
ENSG00000168389	MFSD2A	1418.32	3.87779	2.4989e-40
ENSG00000237732	CT75	59.2343	5.39226	3.12293e-40
ENSG00000180891	CUEDC1	353.742	-2.79404	3.21145e-40
ENSG00000267194		93.9415	-2.25221	3.34481e-40
ENSG00000140368	PSTPIP1	2999.48	-0.99314	3.37372e-40
ENSG00000079691	CARMIL1	344.45	-1.0218	3.53763e-40
ENSG00000107104	KANK1	968.359	2.69224	3.53763e-40
ENSG00000076242	MLH1	1086.18	0.671619	4.52366e-40
ENSG00000105514	RAB3D	2164.2	-2.05161	5.92349e-40
ENSG00000196535	MYO18A	2800.64	-0.947442	6.26297e-40
ENSG00000124831	LRRFIP1	6920.49	-1.20898	6.42215e-40
ENSG00000173825	TIGD3	86.7241	-3.47966	8.46145e-40
ENSG00000141096	DPEP3	100.129	-3.40805	8.99134e-40
ENSG00000224593		10.4973	4.45879	9.211e-40
ENSG00000110911	SLC11A2	2813.77	2.0005	9.35484e-40
ENSG00000052795	FNIP2	2206.82	1.92994	1.00074e-39
ENSG00000114853	ZBTB47	285.15	-1.79467	1.03677e-39
ENSG00000275532		32.7108	3.05935	1.34508e-39
ENSG00000176438	SYNE3	3036.55	-1.11438	1.44405e-39
ENSG00000125510	OPRL1	328.844	-1.50528	1.54813e-39
ENSG00000269680		60.8647	1.65354	1.90836e-39
ENSG00000134686	PHC2	3733.74	-1.63028	2.3272e-39
ENSG00000134698	AGO4	2658.23	-1.31299	2.78081e-39
ENSG00000040933	INPP4A	5936.57	-0.701054	2.82923e-39
ENSG00000278607		73.1562	2.45478	4.05384e-39
ENSG00000163874	ZC3H12A	5379.43	2.1129	6.41086e-39
ENSG00000139626	ITGB7	1943.63	-1.18472	6.56723e-39
ENSG00000231233	CFAP58-DT	277.491	2.70714	6.88138e-39
ENSG00000061273	HDAC7	3628.33	-0.696128	7.37488e-39
ENSG00000242247	ARFGAP3	1908.95	0.988279	7.51895e-39
ENSG00000102100	SLC35A2	546.131	1.23487	1.96779e-38
ENSG00000178764	ZHX2	2357.56	1.15844	1.96779e-38
ENSG00000102007	PLP2	1117.91	-1.16705	2.10961e-38
ENSG00000089012	SIRPG	347.284	-1.78544	2.86719e-38
ENSG00000182118	FAM89A	160.135	1.18672	5.65761e-38
ENSG00000165458	INPPL1	2430.49	-0.911245	6.84788e-38
ENSG00000164088	PPM1M	1788.36	-0.92221	1.05356e-37
ENSG00000141401	IMPA2	548.585	-3.4688	1.13449e-37
ENSG00000140044	JDP2	692.419	-2.07329	1.16004e-37
ENSG00000091483	FH	456.559	0.759649	1.17357e-37
ENSG00000100242	SUN2	12548.1	-0.57734	1.36631e-37
ENSG00000232618	HIVEP2-DT	88.3406	1.53485	1.38145e-37
ENSG00000117009	KMO	780.061	3.25172	1.40195e-37
ENSG00000070961	ATP2B1	7842.58	1.51057	1.76541e-37
ENSG00000158470	B4GALT5	4110.43	1.95534	2.00457e-37
ENSG00000165795	NDRG2	157.57	-1.92591	2.11949e-37
ENSG00000274736	CCL23	70.7484	4.15689	2.27897e-37
ENSG00000174697	LEP	31.7819	4.22263	2.6237e-37
ENSG00000271383	NBPF19	3149.6	1.27721	2.80066e-37
ENSG00000163393	SLC22A15	569.952	-1.75927	2.82639e-37
ENSG00000267195	MIR212	27.8357	3.71259	2.84804e-37
ENSG00000168994	PXDC1	152.109	1.70916	3.01979e-37
ENSG00000118308	IRAG2	1842.62	-1.74632	3.13195e-37
ENSG00000238241	CCR12P	204.177	1.43775	3.25084e-37
ENSG00000101493	ZNF516	2582.58	-1.9419	5.11744e-37
ENSG00000162924	REL	4475.75	1.42327	5.66268e-37
ENSG00000167552	TUBA1A	2607.44	-3.16656	6.42705e-37
ENSG00000235385	LINC02154	98.3513	6.16306	6.4528e-37
ENSG00000150347	ARID5B	4112.59	0.845358	6.75065e-37
ENSG00000136161	RCBTB2	975.178	-1.60016	1.16831e-36
ENSG00000035681	NSMAF	2413.57	1.2826	1.34442e-36
ENSG00000102882	MAPK3	991.716	-1.48512	1.42385e-36
ENSG00000214688	C10orf105	177.243	-4.17872	2.04124e-36
ENSG00000103490	PYCARD	681.169	-2.23848	2.05886e-36
ENSG00000148660	CAMK2G	2201.15	-1.43536	2.12354e-36
ENSG00000147010	SH3KBP1	3591.06	-0.813368	2.2846e-36
ENSG00000271133	ITGB8-AS1	26.3453	2.89065	2.37782e-36
ENSG00000196839	ADA	1527.6	2.09844	2.80578e-36
ENSG00000259438	MAPK6-DT	12.9988	4.14864	3.53318e-36
ENSG00000142599	RERE	3015.13	-1.21696	3.92564e-36
ENSG00000078401	EDN1	186.059	2.75843	3.96421e-36
ENSG00000122025	FLT3	89.7432	-2.99239	5.66883e-36
ENSG00000253372		686.166	1.31543	5.66883e-36
ENSG00000111863	ADTRP	573.637	1.9038	6.43657e-36
ENSG00000145979	TBC1D7	1205.44	1.38493	6.54085e-36
ENSG00000141905	NFIC	1344.14	-1.044	9.62398e-36
ENSG00000113263	ITK	8563.16	0.822636	1.24349e-35
ENSG00000272008		30.8953	1.9707	1.31734e-35
ENSG00000229153	EPHA1-AS1	111.649	-2.24222	1.36849e-35
ENSG00000073150	PANX2	244.758	-3.24228	1.36849e-35
ENSG00000215861		238.191	4.27939	1.37945e-35
ENSG00000102172	SMS	1157.97	1.03256	1.39674e-35
ENSG00000090339	ICAM1	7358.58	2.06517	2.16158e-35
ENSG00000154845	PPP4R1	2199.39	-1.13385	2.16158e-35
ENSG00000136689	IL1RN	8945.82	3.80153	2.52187e-35
ENSG00000102879	CORO1A	15876	-0.878562	2.84167e-35
ENSG00000111728	ST8SIA1	520.176	1.18672	4.15661e-35
ENSG00000196917	HCAR1	114.604	4.68927	4.44513e-35
ENSG00000280228		109.507	4.77508	5.55751e-35
ENSG00000250929	LINC01181	35.5319	5.45279	5.71918e-35
ENSG00000102780	DGKH	1133.93	0.774327	6.92979e-35
ENSG00000259912		60.3245	3.6393	7.57076e-35
ENSG00000148158	SNX30	1345.77	-0.926248	7.87236e-35
ENSG00000222009	BTBD19	1361.06	2.22877	8.94339e-35
ENSG00000120913	PDLIM2	1746.88	-1.50062	1.01734e-34
ENSG00000137642	SORL1	25675.5	-1.6506	1.40118e-34
ENSG00000198624	CCDC69	3401.3	-0.862661	1.49683e-34
ENSG00000165115	KIF27	345.461	-1.47051	1.49715e-34
ENSG00000272449		611.839	1.82168	1.49715e-34
ENSG00000104915	STX10	1039.15	-1.59834	1.56985e-34
ENSG00000157557	ETS2	5006.67	1.43774	1.73452e-34
ENSG00000256843		23.1942	3.80742	1.78432e-34
ENSG00000041982	TNC	16.8915	5.89411	1.82075e-34
ENSG00000163788	SNRK	5119.97	-0.867541	2.12089e-34
ENSG00000148411	NACC2	994.173	-1.99952	2.12231e-34
ENSG00000158615	PPP1R15B	6904.27	0.79846	2.29337e-34
ENSG00000222047	C10orf55	117.091	4.55869	2.44303e-34
ENSG00000175155	YPEL2	1872.51	-1.0432	2.64588e-34
ENSG00000229331	GK-IT1	221.761	2.50744	2.84229e-34
ENSG00000243440		40.8589	3.94667	2.90416e-34
ENSG00000185905	C16orf54	3896.09	-0.996506	4.09278e-34
ENSG00000110934	BIN2	4683.8	-1.19401	4.09721e-34
ENSG00000116044	NFE2L2	5773.75	1.20615	4.33762e-34
ENSG00000123338	NCKAP1L	6465.48	-0.590808	4.34444e-34
ENSG00000122359	ANXA11	6536.22	-1.14473	4.51904e-34
ENSG00000117525	F3	398.834	4.71111	4.63662e-34
ENSG00000140519	RHCG	49.0952	6.01305	4.81647e-34
ENSG00000118515	SGK1	6989.06	1.62814	6.14561e-34
ENSG00000136695	IL36RN	20.3521	6.01576	6.53502e-34
ENSG00000181019	NQO1	49.3836	1.75266	6.91979e-34
ENSG00000135519	KCNH3	103.94	-2.51213	7.04987e-34
ENSG00000100284	TOM1	5398.37	1.29581	7.04987e-34
ENSG00000072682	P4HA2	72.6396	-2.24848	7.1969e-34
ENSG00000162444	RBP7	74.1144	-4.36549	7.36712e-34
ENSG00000260651		63.8378	2.61042	9.64339e-34
ENSG00000184371	CSF1	2175.58	2.10662	9.94423e-34
ENSG00000131979	GCH1	2712.66	2.32517	1.19424e-33
ENSG00000043462	LCP2	18640.8	1.30566	1.19424e-33
ENSG00000232810	TNF	4795.41	3.57709	1.22489e-33
ENSG00000267034		204.663	6.79895	1.23192e-33
ENSG00000144802	NFKBIZ	9542.05	1.37901	1.32414e-33
ENSG00000166548	TK2	656.633	-1.49117	1.32414e-33
ENSG00000099985	OSM	4287.5	1.97641	1.37288e-33
ENSG00000169692	AGPAT2	490.022	-1.22394	1.38533e-33
ENSG00000146592	CREB5	1550.1	-3.0257	1.48539e-33
ENSG00000260256		20.2224	3.50962	1.48539e-33
ENSG00000136280	CCM2	2893.91	-0.637486	1.65347e-33
ENSG00000247400	DNAJC3-DT	228.665	1.86913	1.96327e-33
ENSG00000126822	PLEKHG3	3007.14	-2.13611	2.47585e-33
ENSG00000151748	SAV1	473.963	0.822221	2.4794e-33
ENSG00000173114	LRRN3	170.702	-2.49547	2.61121e-33
ENSG00000165879	FRAT1	1018.67	-1.43202	2.79833e-33
ENSG00000103222	ABCC1	4816.49	0.93961	2.85191e-33
ENSG00000178075	GRAMD1C	188.255	-1.80054	2.99779e-33
ENSG00000115919	KYNU	3314.74	2.50753	3.79229e-33
ENSG00000277895		25.2576	2.74217	4.16627e-33
ENSG00000140995	DEF8	1885.82	-1.48999	4.73403e-33
ENSG00000182782	HCAR2	2831.56	2.50149	5.21333e-33
ENSG00000076043	REXO2	519.794	0.753574	5.43737e-33
ENSG00000088854	DNAAF9	634.699	-0.779202	5.73999e-33
ENSG00000133808		180.717	-2.41604	6.07529e-33
ENSG00000145779	TNFAIP8	4324.16	0.633722	6.27168e-33
ENSG00000180549	FUT7	143.409	-2.32457	6.38389e-33
ENSG00000168003	SLC3A2	3748.64	1.16008	6.55835e-33
ENSG00000233791	BTG2-DT	227.311	1.74729	6.94424e-33
ENSG00000084734	GCKR	7.30478	5.25163	7.01482e-33
ENSG00000197535	MYO5A	2597.15	-0.893666	7.64278e-33
ENSG00000169926	KLF13	8572.02	-0.962057	8.18408e-33
ENSG00000139832	RAB20	1244.1	1.92715	9.03613e-33
ENSG00000155307	SAMSN1	6546.95	1.97095	1.01899e-32
ENSG00000141968	VAV1	5955.85	1.18526	1.07125e-32
ENSG00000122861	PLAU	5295.41	5.5509	1.0936e-32
ENSG00000149557	FEZ1	179.044	2.84747	1.64632e-32
ENSG00000273702		67.0989	1.76353	1.75094e-32
ENSG00000267898		16.1374	2.71319	1.77577e-32
ENSG00000198740	ZNF652	2306.95	-1.01401	1.89529e-32
ENSG00000084764	MAPRE3	99.9059	-1.57478	2.10305e-32
ENSG00000155111	CDK19	1051.38	-1.10363	2.23387e-32
ENSG00000171811	CFAP46	16.3801	4.03614	2.87542e-32
ENSG00000065485	PDIA5	142.945	1.14448	3.62998e-32
ENSG00000138641	HERC3	2965.23	-0.950618	3.93061e-32
ENSG00000101255	TRIB3	422.78	1.58995	3.98297e-32
ENSG00000241399	CD302	618.837	-3.38821	4.15816e-32
ENSG00000051620	HEBP2	1759.45	-1.24317	4.42687e-32
ENSG00000230955		8.11513	4.05031	4.48553e-32
ENSG00000005844	ITGAL	6405.41	-1.23376	4.70751e-32
ENSG00000077044	DGKD	4357.97	-0.669479	4.95261e-32
ENSG00000180539	LINC02908	160.123	-2.2	5.06781e-32
ENSG00000277089	CCL3-AS1	79.1612	1.78091	5.64374e-32
ENSG00000124496	TRERF1	1723.83	-1.65611	6.26855e-32
ENSG00000092421	SEMA6A	56.2884	4.68806	6.92911e-32
ENSG00000265808	SEC22B	3219.22	1.24859	7.54049e-32
ENSG00000128271	ADORA2A	848.224	2.02826	7.59311e-32
ENSG00000270959	LPP-AS2	201.214	1.81586	7.78424e-32
ENSG00000163563	MNDA	6737.24	-3.56965	7.78424e-32
ENSG00000278869		226.361	1.51072	7.81225e-32
ENSG00000165650	PDZD8	2015.31	-1.11272	1.18479e-31
ENSG00000089818	NECAP1	2458.87	0.959517	1.19845e-31
ENSG00000092199	HNRNPC	13143.2	0.584287	1.25108e-31
ENSG00000134072	CAMK1	311.156	-1.67189	1.26479e-31
ENSG00000115548	KDM3A	3250.67	-0.953242	1.30129e-31
ENSG00000053918	KCNQ1	803.421	-2.27323	1.33999e-31
ENSG00000135446	CDK4	622.459	0.969386	1.40003e-31
ENSG00000060642	PIGV	466.218	0.68229	1.48244e-31
ENSG00000242970		38.0034	1.79622	1.52556e-31
ENSG00000108100	CCNY	2522.4	-0.854059	1.62466e-31
ENSG00000197860	SGTB	2522.86	1.2106	1.71059e-31
ENSG00000248019	FAM13A-AS1	949.28	-1.36746	1.72262e-31
ENSG00000112137	PHACTR1	5964.43	2.30171	1.81656e-31
ENSG00000179604	CDC42EP4	215.022	-1.63548	1.88953e-31
ENSG00000206344	HCG27	1586.67	-1.66332	2.22441e-31
ENSG00000221995		264.168	-0.914409	2.46836e-31
ENSG00000160326	SLC2A6	2020.09	1.78232	2.82624e-31
ENSG00000123384	LRP1	4290.34	-1.96062	2.94463e-31
ENSG00000105246	EBI3	459.462	4.02757	2.97946e-31
ENSG00000196154	S100A4	2939.18	-1.71319	3.35674e-31
ENSG00000157954	WIPI2	2275.06	-0.676615	3.68825e-31
ENSG00000114353	GNAI2	11448.4	-1.05868	3.87124e-31
ENSG00000174516	PELI3	431.587	-0.934359	4.00647e-31
ENSG00000184838	PRR16	26.4894	3.04654	4.10841e-31
ENSG00000116337	AMPD2	4081.13	-2.24964	5.05805e-31
ENSG00000100906	NFKBIA	19828	1.72495	6.39542e-31
ENSG00000163661	PTX3	616.484	4.34528	6.7397e-31
ENSG00000198909	MAP3K3	3405.53	-1.49297	7.00757e-31
ENSG00000125734	GPR108	2023.32	1.0037	7.05813e-31
ENSG00000137393	RNF144B	4402.59	2.26123	7.71421e-31
ENSG00000173846	PLK3	5864.88	1.38597	7.85804e-31
ENSG00000188322	SBK1	511.854	-1.45705	8.13555e-31
ENSG00000112096	SOD2	86098.2	2.40385	8.59081e-31
ENSG00000130513	GDF15	88.2106	3.0328	9.16263e-31
ENSG00000229314	ORM1	319.572	4.27877	1.14268e-30
ENSG00000260367		20.6462	2.3588	1.47822e-30
ENSG00000121797	CCRL2	4443.83	4.22173	1.53718e-30
ENSG00000197599	CCDC154	188.665	1.59302	1.65159e-30
ENSG00000136560	TANK	6238.48	1.40334	1.65159e-30
ENSG00000179820	MYADM	3228.55	-1.52298	1.688e-30
ENSG00000142208	AKT1	3553.28	-0.828467	1.83336e-30
ENSG00000048740	CELF2	10584.6	-1.47285	1.94075e-30
ENSG00000110768	GTF2H1	1305.32	1.02274	1.94075e-30
ENSG00000198814	GK	6911.56	1.98559	2.05679e-30
ENSG00000262172		27.4478	2.70918	2.06526e-30
ENSG00000095951	HIVEP1	4272.3	1.45916	2.16235e-30
ENSG00000259671	MTCYBP23	559.35	2.07613	2.29709e-30
ENSG00000197965	MPZL1	705.069	-2.03695	2.30288e-30
ENSG00000183323	CCDC125	630.104	-1.14985	2.31479e-30
ENSG00000125637	PSD4	6370.13	-0.496548	2.59425e-30
ENSG00000214022	REPIN1	3069.56	0.835531	2.67291e-30
ENSG00000107738	VSIR	12016.7	-2.09601	2.72797e-30
ENSG00000245060	LINC00847	1293.35	1.1275	2.77097e-30
ENSG00000177169	ULK1	2086.71	-1.42989	2.85145e-30
ENSG00000100503	NIN	6358.82	-0.838045	3.24534e-30
ENSG00000178104	PDE4DIP	2561.82	1.39814	3.33125e-30
ENSG00000249173	LINC01093	202.111	5.13229	4.42277e-30
ENSG00000074416	MGLL	2532.07	2.56142	4.73115e-30
ENSG00000070526	ST6GALNAC1	92.9604	1.31391	4.74311e-30
ENSG00000115425	PECR	234.956	-0.85106	5.03248e-30
ENSG00000231826	LINC01819	49.3843	-3.30094	6.76218e-30
ENSG00000173918	C1QTNF1	122.497	6.70111	7.18764e-30
ENSG00000163600	ICOS	686.923	0.974484	7.35712e-30
ENSG00000198355	PIM3	5764.34	1.21665	7.92368e-30
ENSG00000130368	MAS1	19.4801	4.62671	8.06228e-30
ENSG00000173020	GRK2	11850.8	-0.474732	8.46444e-30
ENSG00000014914	MTMR11	157.322	-1.57171	9.29153e-30
ENSG00000269961	ERBIN-DT	34.4166	1.8451	9.54742e-30
ENSG00000131507	NDFIP1	3199.02	-0.512158	1.02664e-29
ENSG00000109320	NFKB1	7821.94	2.14276	1.23279e-29
ENSG00000169994	MYO7B	84.1896	-2.70877	1.36508e-29
ENSG00000165959	CLMN	520.404	-1.97567	1.48492e-29
ENSG00000127951	FGL2	4630.14	-2.70141	1.76302e-29
ENSG00000279283		196.445	-1.64252	1.79531e-29
ENSG00000153048	CARHSP1	759.139	-0.92745	1.82425e-29
ENSG00000077585	GPR137B	709.413	1.42384	2.02113e-29
ENSG00000163545	NUAK2	1915.3	-1.54681	2.48192e-29
ENSG00000155629	PIK3AP1	11496.5	1.89914	2.52321e-29
ENSG00000142327	RNPEPL1	3505.05	-0.586249	2.82265e-29
ENSG00000269293	ZSCAN16-AS1	191.164	1.03673	2.85085e-29
ENSG00000112715	VEGFA	4700.44	2.8418	2.94367e-29
ENSG00000272625		74.4942	1.51908	3.17404e-29
ENSG00000143409	MINDY1	794.18	-1.1964	3.75278e-29
ENSG00000263264		1457.49	-1.0469	3.87644e-29
ENSG00000196793	ZNF239	112.655	1.36015	4.01415e-29
ENSG00000160213	CSTB	2794.8	1.88471	4.66959e-29
ENSG00000129993	CBFA2T3	548.465	-1.88883	4.79607e-29
ENSG00000278195	SSTR3	381.644	1.34168	4.83485e-29
ENSG00000154237	LRRK1	813.415	-1.22749	5.07649e-29
ENSG00000090975	PITPNM2	631.95	-1.45786	5.69198e-29
ENSG00000184232	OAF	257.075	-1.31887	6.21392e-29
ENSG00000163931	TKT	5590.91	-1.80889	7.12814e-29
ENSG00000146070	PLA2G7	1334.91	2.8911	7.31416e-29
ENSG00000172771	EFCAB12	127.832	-1.26632	8.34782e-29
ENSG00000086544	ITPKC	540.149	0.914521	1.06511e-28
ENSG00000172375	C2CD2L	674.903	-0.881736	1.06593e-28
ENSG00000213085	CFAP45	121.309	-3.67341	1.17811e-28
ENSG00000239744	RN7SL63P	11.0398	5.2414	1.1974e-28
ENSG00000258565	BLZF2P	90.8919	-2.16963	1.27992e-28
ENSG00000259673	IQCH-AS1	198.862	0.774903	1.35038e-28
ENSG00000077150	NFKB2	10761.2	1.76073	1.41261e-28
ENSG00000278330		84.7788	2.77211	1.41926e-28
ENSG00000064201	TSPAN32	1271.56	-2.40055	1.43325e-28
ENSG00000104142	VPS18	2006.02	1.27263	1.44813e-28
ENSG00000137673	MMP7	170.346	4.34046	1.77207e-28
ENSG00000230647		114.878	4.97973	1.83611e-28
ENSG00000196449	YRDC	591.758	0.989937	2.1249e-28
ENSG00000117153	KLHL12	974.163	0.55484	2.20311e-28
ENSG00000101460	MAP1LC3A	234.486	1.53636	2.25484e-28
ENSG00000266498		119.04	1.73825	2.35072e-28
ENSG00000073803	MAP3K13	239.097	1.36267	2.35307e-28
ENSG00000255363	LINC02757	30.4906	2.29011	2.50029e-28
ENSG00000166439	RNF169	2586.9	-0.784295	2.76945e-28
ENSG00000129675	ARHGEF6	3308.35	-0.749796	3.13771e-28
ENSG00000005059	MCUB	1494.91	-0.5585	3.16325e-28
ENSG00000110756	HPS5	1338.81	1.01662	3.20205e-28
ENSG00000113615	SEC24A	1233.6	0.902337	3.54726e-28
ENSG00000122694	GLIPR2	2586.56	-1.21899	3.62957e-28
ENSG00000163297	ANTXR2	2358.43	-1.02393	3.66435e-28
ENSG00000233896	PDYN-AS1	232.094	3.85904	3.66435e-28
ENSG00000103569	AQP9	24283.3	2.02786	3.82948e-28
ENSG00000109445	ZNF330	587.276	0.624513	3.96154e-28
ENSG00000204388	HSPA1B	2509.41	3.07979	4.02049e-28
ENSG00000017260	ATP2C1	2006.18	0.645867	4.6652e-28
ENSG00000186469	GNG2	6018.84	1.18073	4.87294e-28
ENSG00000164741	DLC1	46.9288	1.99906	5.02859e-28
ENSG00000196782	MAML3	636.411	-1.19329	5.13175e-28
ENSG00000266709		590.256	1.13334	5.81738e-28
ENSG00000015285	WAS	2698.36	-1.22067	6.02008e-28
ENSG00000136383	ALPK3	90.3654	-1.53406	6.17183e-28
ENSG00000142765	SYTL1	1753.51	-1.45685	7.29782e-28
ENSG00000139055	ERP27	469.639	-0.894563	1.09901e-27
ENSG00000188158	NHS	96.0196	-4.30679	1.22401e-27
ENSG00000198298	ZNF485	139.458	0.978236	1.31328e-27
ENSG00000112561	TFEB	1633.79	-0.86804	1.3918e-27
ENSG00000233429	HOTAIRM1	253.83	-1.8407	1.41595e-27
ENSG00000140848	CPNE2	394.22	-1.44378	1.46179e-27
ENSG00000259651	MTCO3P23	257.505	1.98031	1.50107e-27
ENSG00000136048	DRAM1	2506.33	2.61304	1.52159e-27
ENSG00000125430	HS3ST3B1	2003.27	1.63135	1.64423e-27
ENSG00000251393		14.869	2.69053	1.68136e-27
ENSG00000140090	SLC24A4	342.069	-3.87167	1.80745e-27
ENSG00000139190	VAMP1	1464.65	-0.686049	1.92571e-27
ENSG00000214248		57.9028	1.72484	1.96941e-27
ENSG00000175463	TBC1D10C	4695.37	-0.822032	1.97455e-27
ENSG00000169504	CLIC4	2404.28	2.13262	2.22667e-27
ENSG00000105355	PLIN3	1441.43	-0.956335	2.25599e-27
ENSG00000154889	MPPE1	1498.6	-1.39135	2.31089e-27
ENSG00000144401	METTL21A	432.117	0.568035	2.48697e-27
ENSG00000132205	EMILIN2	2829.06	0.994085	2.63557e-27
ENSG00000228436	RRAGC-DT	69.1934	1.60165	2.73328e-27
ENSG00000133943	DGLUCY	2902.11	-1.25775	2.84519e-27
ENSG00000091592	NLRP1	8393.77	-0.83201	3.02445e-27
ENSG00000179639	FCER1A	299.903	-2.64733	3.08503e-27
ENSG00000108861	DUSP3	1202.79	0.987073	3.1506e-27
ENSG00000124479	NDP	9.07666	5.10706	3.37451e-27
ENSG00000204569	PPP1R10	3851.3	0.753804	3.41887e-27
ENSG00000125520	SLC2A4RG	922.769	-1.36384	3.6826e-27
ENSG00000232671	ZNF687-AS1	78.3392	1.67879	3.74681e-27
ENSG00000107099	DOCK8	15153.1	-0.725285	4.50966e-27
ENSG00000196588	MRTFA	2630.42	-0.607685	4.50966e-27
ENSG00000166394	CYB5R2	43.2928	2.38138	4.53788e-27
ENSG00000134900	TPP2	3598.37	-0.560559	4.63773e-27
ENSG00000198189	HSD17B11	2121.32	-1.07735	4.66706e-27
ENSG00000170525	PFKFB3	9534.11	1.24743	4.66706e-27
ENSG00000100883	SRP54	1233.53	0.662301	4.77734e-27
ENSG00000182511	FES	1110.34	-2.26515	5.07899e-27
ENSG00000258867	LINC01146	224.134	1.95707	5.20566e-27
ENSG00000103196	CRISPLD2	882.461	-2.70595	5.25328e-27
ENSG00000135476	ESPL1	190.115	1.93514	5.49499e-27
ENSG00000110665	C11orf21	1657.9	-2.16531	5.52019e-27
ENSG00000123684	LPGAT1	2985.59	-0.943241	6.00048e-27
ENSG00000254271	ANK3-DT	18.4044	2.25488	6.00967e-27
ENSG00000121281	ADCY7	6385.89	-0.596871	6.02038e-27
ENSG00000265237	MIR3142	17.2387	3.0399	6.33549e-27
ENSG00000158156	XKR8	845.263	-1.66621	6.44675e-27
ENSG00000258872	FDPSP3	111.538	2.10668	8.24346e-27
ENSG00000160271	RALGDS	7868.43	1.9915	8.24346e-27
ENSG00000105976	MET	605.737	5.13584	8.56785e-27
ENSG00000160410	SHKBP1	3686.35	-1.07844	8.68285e-27
ENSG00000273356	LINC02019	65.1189	-2.35658	8.85567e-27
ENSG00000260750		24.6374	2.57754	9.16658e-27
ENSG00000105771	SMG9	1359.19	1.16645	9.17843e-27
ENSG00000100299	ARSA	985.576	-1.01356	9.27374e-27
ENSG00000111348	ARHGDIB	13251.1	-0.735271	1.08507e-26
ENSG00000039319	ZFYVE16	4279.45	1.43285	1.20061e-26
ENSG00000105711	SCN1B	532.405	2.70989	1.20853e-26
ENSG00000174946	GPR171	1180.1	1.63388	1.25487e-26
ENSG00000147251	DOCK11	5083.46	-0.830175	1.27961e-26
ENSG00000223552	CCR5AS	191.089	2.12776	1.3141e-26
ENSG00000100504	PYGL	1662.29	-3.17983	1.31938e-26
ENSG00000272512		523.532	3.22659	1.32724e-26
ENSG00000265134	MIR3190	63.8842	2.09616	1.38666e-26
ENSG00000198951	NAGA	948.707	-0.97099	1.39818e-26
ENSG00000023608	SNAPC1	301.538	1.25991	1.52096e-26
ENSG00000186205	MTARC1	142.501	-3.54013	1.5856e-26
ENSG00000138670	RASGEF1B	3507.7	1.78709	1.71555e-26
ENSG00000276070	CCL4L2	9102.02	4.6248	1.98002e-26
ENSG00000090372	STRN4	2252.76	-0.646244	2.14628e-26
ENSG00000127666	TICAM1	1016.4	1.68091	2.23135e-26
ENSG00000070614	NDST1	1633.29	-1.41968	2.24778e-26
ENSG00000155099	PIP4P2	568.339	-1.50686	2.26697e-26
ENSG00000220867	HSPE1P26	39.3917	1.37919	2.3012e-26
ENSG00000168067	MAP4K2	2079.57	-0.481297	2.38388e-26
ENSG00000282860		35.9182	2.00623	2.56001e-26
ENSG00000081041	CXCL2	5069.86	4.29491	2.68263e-26
ENSG00000141505	ASGR1	72.5666	-3.44732	2.91532e-26
ENSG00000167565	SERTAD3	616.158	-0.941223	3.02361e-26
ENSG00000158473	CD1D	354.953	-3.5308	3.15705e-26
ENSG00000158987	RAPGEF6	1367.64	0.621632	3.19478e-26
ENSG00000171174	RBKS	416.411	1.50356	3.5217e-26
ENSG00000253218	KLF3P1	28.2224	1.89596	3.5647e-26
ENSG00000164221	CCDC112	162.47	-1.37884	3.90275e-26
ENSG00000135436	FAM186B	24.8406	2.40678	4.18735e-26
ENSG00000153395	LPCAT1	8650.51	1.64792	4.41345e-26
ENSG00000134222	PSRC1	53.282	-2.59268	4.75613e-26
ENSG00000151014	NOCT	342.606	2.07093	5.11211e-26
ENSG00000118194	TNNT2	18.7566	3.32479	5.5097e-26
ENSG00000249502	MED28-DT	72.9191	1.58195	5.99209e-26
ENSG00000090376	IRAK3	6961.51	1.92254	6.83226e-26
ENSG00000181982	CCDC149	136.68	-2.0958	7.27715e-26
ENSG00000137710	RDX	1063.36	1.09535	7.38625e-26
ENSG00000081026	MAGI3	178.787	0.900748	8.13544e-26
ENSG00000214193	SH3D21	784.944	2.24114	8.27575e-26
ENSG00000089159	PXN	5766.08	-1.10429	9.36425e-26
ENSG00000251136	RIPK2-DT	635.409	1.16084	9.83112e-26
ENSG00000105509	HAS1	129.928	4.01678	9.86213e-26
ENSG00000100599	RIN3	4771.27	-1.21904	1.02458e-25
ENSG00000188186	LAMTOR4	1003.01	-0.80884	1.03171e-25
ENSG00000116478	HDAC1	2189.53	-0.362399	1.04901e-25
ENSG00000241886		309.004	2.32832	1.10515e-25
ENSG00000035862	TIMP2	2188.41	-1.57907	1.12627e-25
ENSG00000232759	STEAP1B-AS1	43.8969	4.52797	1.21316e-25
ENSG00000230753	ZNF341-AS1	12.8628	3.22032	1.26902e-25
ENSG00000104880	ARHGEF18	406.877	-1.12404	1.43226e-25
ENSG00000114480	GBE1	1029.49	1.49698	1.45661e-25
ENSG00000251194		470.889	1.20527	1.52736e-25
ENSG00000187796	CARD9	274.336	-1.54058	1.54051e-25
ENSG00000140526	ABHD2	4844.66	-1.32931	1.62137e-25
ENSG00000169813	HNRNPF	5353.71	0.725078	1.63748e-25
ENSG00000235027		43.2263	2.90806	1.68136e-25
ENSG00000250510	GPR162	223.623	-2.66092	1.68148e-25
ENSG00000278970	HEIH	1334.29	0.967308	1.73027e-25
ENSG00000101190	TCFL5	733.18	1.5007	1.74599e-25
ENSG00000119508	NR4A3	1381.83	2.23981	1.89788e-25
ENSG00000185973	TMLHE	342.843	-1.05624	2.02984e-25
ENSG00000253556	MTCO1P4	17.8322	4.48229	2.0343e-25
ENSG00000166912	MTMR10	2530.42	-0.778533	2.03946e-25
ENSG00000133318	RTN3	2854.89	-1.44957	2.07401e-25
ENSG00000152465	NMT2	732.41	-0.610677	2.20149e-25
ENSG00000156873	PHKG2	618.079	-0.788434	2.36214e-25
ENSG00000151893	CACUL1	2761.88	-0.934523	2.38877e-25
ENSG00000106341	PPP1R17	89.1333	3.45329	2.527e-25
ENSG00000156384	SFR1	260.995	0.957266	2.58101e-25
ENSG00000123360	PDE1B	362.462	-1.03712	2.62223e-25
ENSG00000108306	FBXL20	1708.59	-0.938852	2.68437e-25
ENSG00000178038	ALS2CL	361.938	-1.30737	2.68913e-25
ENSG00000260339	HEXA-AS1	53.7876	1.44255	2.81477e-25
ENSG00000139668	WDFY2	2100.73	-1.00342	2.85082e-25
ENSG00000133985	TTC9	648.227	-0.763958	2.99647e-25
ENSG00000034713	GABARAPL2	2937.45	1.17468	3.16629e-25
ENSG00000118503	TNFAIP3	27399.1	1.84751	3.16662e-25
ENSG00000183742	MACC1	198.061	1.89738	3.27079e-25
ENSG00000261804		136.882	-1.73511	3.29418e-25
ENSG00000153898	MCOLN2	420.095	0.869841	3.40576e-25
ENSG00000100228	RAB36	40.8829	-2.76622	3.6047e-25
ENSG00000138764	CCNG2	1663.42	-1.28899	3.64595e-25
ENSG00000235978		89.3315	1.66503	3.64595e-25
ENSG00000259717	LINC00677	64.1813	1.94002	3.69849e-25
ENSG00000260805		58.1053	1.65382	4.04431e-25
ENSG00000152804	HHEX	431.169	-1.39822	4.45846e-25
ENSG00000100083	GGA1	3133.84	0.692316	4.60515e-25
ENSG00000262714		146.957	-1.79321	4.82019e-25
ENSG00000126216	TUBGCP3	1261.02	-0.573002	4.86623e-25
ENSG00000157873	TNFRSF14	7552.92	0.949262	4.89924e-25
ENSG00000099991	CABIN1	4037.32	-0.706735	4.99028e-25
ENSG00000127311	HELB	3107.48	0.604428	5.02449e-25
ENSG00000259379	MTND5P32	545.069	2.06217	5.05453e-25
ENSG00000231105	ECE1-AS1	130.52	1.05936	5.28527e-25
ENSG00000110077	MS4A6A	793.141	-3.73524	5.98903e-25
ENSG00000054983	GALC	2073.94	0.981315	6.14013e-25
ENSG00000225931		260.708	1.52309	6.66286e-25
ENSG00000241155	ARHGAP31-AS1	34.9106	2.46378	6.9743e-25
ENSG00000272918		117.471	-2.30673	7.176e-25
ENSG00000164181	ELOVL7	633.638	2.22232	7.18996e-25
ENSG00000231113	LINC02976	377.551	-0.834253	7.6221e-25
ENSG00000180979	LRRC57	554.972	-0.468084	7.7064e-25
ENSG00000012061	ERCC1	864.592	-0.705052	8.21775e-25
ENSG00000271931	PNRC1-DT	29.6171	2.15712	8.58934e-25
ENSG00000237840	FAM21FP	139.212	1.53344	8.93129e-25
ENSG00000124067	SLC12A4	835.464	-0.677865	9.15774e-25
ENSG00000105855	ITGB8	2952.56	3.66449	9.16114e-25
ENSG00000113552	GNPDA1	956.393	1.45759	9.42599e-25
ENSG00000139641	ESYT1	3057.63	-0.674676	9.54798e-25
ENSG00000078124	ACER3	541.881	-0.887333	9.58448e-25
ENSG00000204099	NEU4	108.731	2.81874	9.80025e-25
ENSG00000122642	FKBP9	25.4549	-5.33457	1.02167e-24
ENSG00000187479	C11orf96	67.7794	1.99506	1.04011e-24
ENSG00000135929	CYP27A1	2170.77	1.7914	1.04011e-24
ENSG00000072135	PTPN18	1600.48	-0.95907	1.04011e-24
ENSG00000166997	CNPY4	325.752	-0.774485	1.06723e-24
ENSG00000245080	MIR3150BHG	33.0744	3.39769	1.14895e-24
ENSG00000260916	CCPG1	641.382	-0.991926	1.1632e-24
ENSG00000158710	TAGLN2	7693.58	-1.06046	1.17543e-24
ENSG00000242113	RN7SL124P	134.41	3.75271	1.20405e-24
ENSG00000228923		116.284	3.04071	1.3266e-24
ENSG00000283828		15.8297	2.07479	1.36941e-24
ENSG00000198829	SUCNR1	409.576	3.43069	1.38087e-24
ENSG00000255847		242.885	-2.48437	1.46276e-24
ENSG00000275238	MIR4734	17.9699	2.42183	1.55592e-24
ENSG00000106565	TMEM176B	488.403	-3.16177	1.59254e-24
ENSG00000175567	UCP2	4063.88	-0.792325	1.6311e-24
ENSG00000250148	KRT8P31	14.7912	3.97252	1.73966e-24
ENSG00000110047	EHD1	12718.6	1.3834	1.80067e-24
ENSG00000170379	TCAF2	562.455	0.786848	1.83143e-24
ENSG00000142552	RCN3	364.623	-2.24914	1.90199e-24
ENSG00000254248		13.4837	3.7984	1.91401e-24
ENSG00000145687	SSBP2	669.503	-1.34876	1.94892e-24
ENSG00000185875	THNSL1	205.765	1.20904	2.04067e-24
ENSG00000272711	HK2-DT	27.774	1.47561	2.19606e-24
ENSG00000268849	SIGLEC22P	38.9444	-2.71019	2.19606e-24
ENSG00000254281		821.069	4.2564	2.24891e-24
ENSG00000047056	WDR37	1609.45	-0.495146	2.27251e-24
ENSG00000222112	RN7SKP16	184.163	-1.59965	2.33474e-24
ENSG00000134108	ARL8B	2884.31	1.13004	2.33836e-24
ENSG00000185862	EVI2B	3695.72	-1.37979	2.41646e-24
ENSG00000267293		32.8273	3.60262	2.44681e-24
ENSG00000112118	MCM3	957.157	0.634269	2.48647e-24
ENSG00000162881	OXER1	76.0646	-2.24983	2.49995e-24
ENSG00000233038	PTPRN2-AS1	363.105	-1.94289	2.50765e-24
ENSG00000187164	SHTN1	385.618	-1.15297	2.54779e-24
ENSG00000228278	ORM2	41.2611	4.43642	2.71746e-24
ENSG00000160883	HK3	2073.4	-1.66148	2.93168e-24
ENSG00000134516	DOCK2	10132.6	-0.660106	2.95342e-24
ENSG00000162144	CYB561A3	2223.9	0.925841	2.9819e-24
ENSG00000186891	TNFRSF18	419.903	2.11024	3.00048e-24
ENSG00000026508	CD44	26801.3	1.25237	3.0099e-24
ENSG00000167895	TMC8	5638.72	-1.33469	3.13007e-24
ENSG00000065618	COL17A1	29.0821	3.36404	3.14333e-24
ENSG00000126947	ARMCX1	63.4977	1.25163	3.18105e-24
ENSG00000138738	PRDM5	129.006	-1.98555	3.21529e-24
ENSG00000146021	KLHL3	373.802	-1.43588	3.3285e-24
ENSG00000185338	SOCS1	1111.87	1.41589	3.36582e-24
ENSG00000172794	RAB37	1343.02	-1.75048	3.75791e-24
ENSG00000273783		39.0681	1.54767	3.80923e-24
ENSG00000188215	DCUN1D3	951.047	2.01558	3.89019e-24
ENSG00000166341	DCHS1	377.672	-1.21055	3.9978e-24
ENSG00000157514	TSC22D3	7954.54	-1.19654	4.05279e-24
ENSG00000233261	FAM238A	78.4806	-2.96204	4.28348e-24
ENSG00000185386	MAPK11	152.514	1.74461	4.48058e-24
ENSG00000095383	TBC1D2	2169.64	1.47941	4.69097e-24
ENSG00000006534	ALDH3B1	847.253	-1.79262	4.99463e-24
ENSG00000176454	LPCAT4	569.398	-0.669168	5.54763e-24
ENSG00000226212	TRGV6	11.3728	3.31714	5.80777e-24
ENSG00000145491	ROPN1L	102.56	-2.44299	5.81133e-24
ENSG00000123213	NLN	515.242	2.06732	5.86111e-24
ENSG00000167323	STIM1	2621.63	-0.980778	6.4104e-24
ENSG00000141524	TMC6	6408.38	-0.902278	6.7998e-24
ENSG00000166501	PRKCB	5254.44	-1.47295	6.88046e-24
ENSG00000080298	RFX3	1259.61	-0.645516	7.13374e-24
ENSG00000255680		11.5474	2.6203	7.81276e-24
ENSG00000130529	TRPM4	62.4699	-2.56097	8.01628e-24
ENSG00000103066	PLA2G15	347.43	-1.03024	8.69294e-24
ENSG00000278619	MRM1	244.116	0.886472	8.80175e-24
ENSG00000258860		17.793	3.51969	9.41643e-24
ENSG00000184716	SERINC4	13.2332	2.3742	1.01877e-23
ENSG00000169902	TPST1	272.921	-1.55927	1.03688e-23
ENSG00000184389	A3GALT2	42.3318	-2.38304	1.03995e-23
ENSG00000163975	MELTF	331.745	2.42423	1.04826e-23
ENSG00000170468	RIOX1	675.8	0.541935	1.06463e-23
ENSG00000198598	MMP17	107.758	-2.45862	1.0824e-23
ENSG00000263050	DPH1-AS1	43.2422	2.55225	1.24408e-23
ENSG00000220008	LINGO3	36.0588	-1.66358	1.24408e-23
ENSG00000100346	CACNA1I	1000.7	-1.10756	1.27618e-23
ENSG00000205089	CCNI2	93.3911	0.865131	1.29507e-23
ENSG00000076108	BAZ2A	5747.12	-0.787042	1.31841e-23
ENSG00000010818	HIVEP2	8218.9	1.43611	1.46151e-23
ENSG00000279430		68.5284	-2.79973	1.51208e-23
ENSG00000105383	CD33	347.851	-1.98836	1.56198e-23
ENSG00000110697	PITPNM1	3014.74	-0.530084	1.72574e-23
ENSG00000259600		482.878	1.98497	1.73626e-23
ENSG00000162461	SLC25A34	120.748	1.12737	1.76603e-23
ENSG00000103496	STX4	1972.5	1.0907	1.76791e-23
ENSG00000175220	ARHGAP1	1636.55	-0.659008	1.78792e-23
ENSG00000161547	SRSF2	4003.91	0.570062	1.78792e-23
ENSG00000143815	LBR	4758.09	-0.801639	1.8446e-23
ENSG00000113719	ERGIC1	5620.4	-0.788466	1.99998e-23
ENSG00000118242	MREG	269.551	1.19553	2.11278e-23
ENSG00000131669	NINJ1	8538.96	1.30518	2.35756e-23
ENSG00000229512		699.493	2.23487	2.44408e-23
ENSG00000156030	MIDEAS	3995.93	-0.617985	2.50361e-23
ENSG00000189068	VSTM1	111.939	-2.14501	2.62549e-23
ENSG00000144815	NXPE3	1449.91	-0.584222	2.63308e-23
ENSG00000106258	CYP3A5	34.0824	4.87379	2.79249e-23
ENSG00000157600	TMEM164	2075.03	-1.3441	2.79249e-23
ENSG00000104613	INTS10	1571.22	0.442031	2.87445e-23
ENSG00000260823		7.05608	3.64869	2.91008e-23
ENSG00000133794	ARNTL	1962.45	-0.582572	3.0464e-23
ENSG00000135250	SRPK2	1826.43	-1.23821	3.3121e-23
ENSG00000136826	KLF4	685.589	-2.71661	3.72929e-23
ENSG00000138964	PARVG	5166.27	-0.617605	3.75012e-23
ENSG00000197043	ANXA6	4211.07	-1.23534	3.7514e-23
ENSG00000006747	SCIN	31.4886	2.22455	3.77787e-23
ENSG00000138378	STAT4	3527	0.891563	3.85282e-23
ENSG00000105516	DBP	671.146	-1.05505	3.874e-23
ENSG00000169429	CXCL8	132802	2.96739	3.93526e-23
ENSG00000107968	MAP3K8	4289.93	1.31262	3.97349e-23
ENSG00000121807	CCR2	502.047	-2.13085	4.01347e-23
ENSG00000102401	ARMCX3	959.867	0.773782	4.1425e-23
ENSG00000244486	SCARF2	81.8607	-2.41349	4.78947e-23
ENSG00000224187	LINC01991	6.83484	4.4596	5.10553e-23
ENSG00000115008	IL1A	8520.67	7.03359	5.21856e-23
ENSG00000092847	AGO1	2516.78	-0.645794	5.74714e-23
ENSG00000182224	CYB5D1	54.6171	1.34447	5.75791e-23
ENSG00000143847	PPFIA4	55.6216	-1.87417	5.7921e-23
ENSG00000168807	SNTB2	775.427	-1.01519	5.7921e-23
ENSG00000161011	SQSTM1	17012.9	1.79267	5.7921e-23
ENSG00000213366	GSTM2	293.974	-1.19242	5.98891e-23
ENSG00000136305	CIDEB	602.032	-1.5677	6.18601e-23
ENSG00000178951	ZBTB7A	2750.27	-0.538129	6.92158e-23
ENSG00000153201	RANBP2	7718.48	1.10334	6.95059e-23
ENSG00000128011	LRFN1	332.737	-1.12654	7.09889e-23
ENSG00000198431	TXNRD1	3408.13	1.44251	7.11404e-23
ENSG00000107897	ACBD5	900.637	-0.457201	7.46028e-23
ENSG00000100030	MAPK1	5039.08	-0.664917	8.14122e-23
ENSG00000165671	NSD1	4639.04	-0.60479	8.19445e-23
ENSG00000105928	GSDME	147.091	2.41858	8.40926e-23
ENSG00000137161	CNPY3	2501.31	-0.873678	8.43064e-23
ENSG00000076928	ARHGEF1	12592.4	-0.563628	8.45231e-23
ENSG00000068028	RASSF1	1803.92	-0.877799	8.79173e-23
ENSG00000110171	TRIM3	285.569	-0.801283	9.32004e-23
ENSG00000124762	CDKN1A	3697.72	1.98533	9.39066e-23
ENSG00000123689	G0S2	7506.86	2.08836	9.88975e-23
ENSG00000129933	MAU2	3264.61	-0.44336	1.04329e-22
ENSG00000168995	SIGLEC7	378.834	-1.57025	1.04329e-22
ENSG00000188921	HACD4	1321.43	-1.49928	1.05324e-22
ENSG00000117450	PRDX1	2396.78	1.224	1.08405e-22
ENSG00000167600	CYP2S1	118.493	-1.92924	1.10159e-22
ENSG00000254420		23.3534	3.73058	1.10159e-22
ENSG00000281106	TMEM272	379.491	-1.60654	1.13196e-22
ENSG00000144040	SFXN5	608.562	-1.17594	1.16371e-22
ENSG00000124782	RREB1	3591.35	-0.454969	1.26249e-22
ENSG00000183688	RFLNB	2018.96	-1.32218	1.27461e-22
ENSG00000072121	ZFYVE26	3103.62	0.884513	1.5177e-22
ENSG00000236213		618.154	2.09497	1.52283e-22
ENSG00000151726	ACSL1	20408	1.81224	1.55727e-22
ENSG00000259319	JDP2-AS1	32.6578	-1.9803	1.57745e-22
ENSG00000133246	PRAM1	1128.65	-1.92908	1.58931e-22
ENSG00000120733	KDM3B	4042.48	-0.565664	1.78915e-22
ENSG00000280135		416.878	-1.50065	1.84391e-22
ENSG00000280046		42.8308	1.57178	1.89507e-22
ENSG00000262533		37.4008	2.70291	1.90357e-22
ENSG00000064666	CNN2	6845.45	-0.835994	2.03408e-22
ENSG00000143434	SEMA6C	108.479	-1.06401	2.05932e-22
ENSG00000136634	IL10	131.574	2.72527	2.12158e-22
ENSG00000184384	MAML2	3556.3	0.991974	2.26774e-22
ENSG00000071553	ATP6AP1	2611.32	0.931198	2.2961e-22
ENSG00000138411	HECW2	107.119	-1.99107	2.41911e-22
ENSG00000237398	HLA-DPA3	11.8703	3.47955	2.41911e-22
ENSG00000178199	ZC3H12D	1832.77	0.629368	2.45528e-22
ENSG00000153885	KCTD15	163.512	-1.00431	2.6305e-22
ENSG00000234219	CDCA4P4	113.131	-1.37227	2.7702e-22
ENSG00000130363	RSPH3	253.843	-0.963341	2.88103e-22
ENSG00000108179	PPIF	7551.34	2.17613	2.93552e-22
ENSG00000142347	MYO1F	13757.1	-1.25781	3.02939e-22
ENSG00000159403	C1R	43.8556	-2.56032	3.13506e-22
ENSG00000215417	MIR17HG	362.464	0.965378	3.24536e-22
ENSG00000169180	XPO6	10871.4	-1.26735	3.35093e-22
ENSG00000161642	ZNF385A	756.745	-2.5272	3.38817e-22
ENSG00000272325	NUDT3	1611.41	-0.756593	3.473e-22
ENSG00000142197	DOP1B	1168.52	-0.912494	3.48143e-22
ENSG00000158863	FHIP2B	1262.94	0.516179	3.63244e-22
ENSG00000139636	LMBR1L	1794.38	-0.8173	3.74609e-22
ENSG00000165801	ARHGEF40	1088.04	-2.15423	3.82273e-22
ENSG00000152413	HOMER1	205.036	1.21804	3.87072e-22
ENSG00000206562	METTL6	428.801	0.609279	3.88542e-22
ENSG00000238113	LINC01410	205.45	-2.09198	4.03467e-22
ENSG00000196329	GIMAP5	2114.97	0.855853	4.05193e-22
ENSG00000103356	EARS2	328.552	0.667708	4.06045e-22
ENSG00000166261	ZNF202	541.033	0.757813	4.12655e-22
ENSG00000198719	DLL1	239.051	1.32353	4.16734e-22
ENSG00000242802	AP5Z1	2899.56	0.791475	4.17753e-22
ENSG00000127585	FBXL16	203.788	-1.43342	4.25112e-22
ENSG00000104870	FCGRT	3092.99	-1.93185	4.26191e-22
ENSG00000106608	URGCP	838.175	0.811001	4.27834e-22
ENSG00000088833	NSFL1C	1904.27	-0.550973	4.27913e-22
ENSG00000167081	PBX3	545.498	-0.490861	4.27913e-22
ENSG00000143303	METTL25B	544.429	0.519261	4.35191e-22
ENSG00000120705	ETF1	3492.6	0.71198	4.41819e-22
ENSG00000156831	NSMCE2	706.749	0.761002	4.74104e-22
ENSG00000205856	C22orf42	5.1077	5.76344	4.81126e-22
ENSG00000121594	CD80	674.661	3.29104	4.959e-22
ENSG00000159713	TPPP3	29.955	-4.473	5.27556e-22
ENSG00000116729	WLS	308.154	-2.97519	5.32022e-22
ENSG00000160285	LSS	1357.62	1.173	5.43053e-22
ENSG00000077420	APBB1IP	3143.08	-0.866238	5.45685e-22
ENSG00000168906	MAT2A	3055.44	0.673596	5.90752e-22
ENSG00000204131	NHSL2	2044.75	-1.69004	5.91635e-22
ENSG00000253831	ETV3L	19.6913	4.55466	6.29651e-22
ENSG00000152291	TGOLN2	9779.85	-0.39806	6.29924e-22
ENSG00000169682	SPNS1	102.087	1.03747	6.57254e-22
ENSG00000047249	ATP6V1H	1133.74	0.698679	6.68061e-22
ENSG00000126003	PLAGL2	2549.44	1.4699	6.98172e-22
ENSG00000224821	COL4A2-AS2	20.8622	3.7343	7.43203e-22
ENSG00000177663	IL17RA	5693.72	-1.03628	7.65003e-22
ENSG00000132825	PPP1R3D	672.978	-0.724826	7.65003e-22
ENSG00000163464	CXCR1	2515	-2.57718	7.81934e-22
ENSG00000180871	CXCR2	4259.63	-2.7629	8.04794e-22
ENSG00000134333	LDHA	5265.91	0.871542	8.47427e-22
ENSG00000255221	CARD17	160.205	2.34245	8.58397e-22
ENSG00000170142	UBE2E1	1580.57	1.07694	9.25596e-22
ENSG00000100811	YY1	3031.94	-0.396864	1.002e-21
ENSG00000117335	CD46	6101.25	-1.23545	1.00469e-21
ENSG00000106123	EPHB6	559.654	-0.998527	1.01788e-21
ENSG00000196549	MME	1910.87	-3.09272	1.03865e-21
ENSG00000187775	DNAH17	680.677	3.47915	1.06559e-21
ENSG00000270019		146.492	1.40769	1.06559e-21
ENSG00000136169	SETDB2	1466.4	0.575445	1.07286e-21
ENSG00000263883	EEF1DP7	96.9749	-1.34579	1.08058e-21
ENSG00000064763	FAR2	356.733	-1.78996	1.09022e-21
ENSG00000171643	S100Z	52.4705	-2.7349	1.1343e-21
ENSG00000109062	SLC9A3R1	3265.76	-0.982572	1.14948e-21
ENSG00000162694	EXTL2	126.851	0.86043	1.1562e-21
ENSG00000107331	ABCA2	2328.93	-1.13839	1.16167e-21
ENSG00000010610	CD4	2740.92	-0.949882	1.17119e-21
ENSG00000136261	BZW2	637.317	0.757966	1.20294e-21
ENSG00000230943	LINC02541	44.0177	3.02794	1.21917e-21
ENSG00000188786	MTF1	4117.24	1.91999	1.22641e-21
ENSG00000135778	NTPCR	514.999	0.588467	1.23287e-21
ENSG00000134243	SORT1	757.767	-2.82284	1.25319e-21
ENSG00000182446	NPLOC4	3969.55	0.566676	1.279e-21
ENSG00000102794	ACOD1	322.85	6.77584	1.29895e-21
ENSG00000147443	DOK2	1950.78	-0.8135	1.35099e-21
ENSG00000228022	HCG20	51.6285	2.71697	1.36463e-21
ENSG00000116954	RRAGC	699.226	1.06798	1.36645e-21
ENSG00000070371	CLTCL1	119.98	-1.92353	1.41176e-21
ENSG00000175215	CTDSP2	6076.17	-0.50173	1.43675e-21
ENSG00000253214		240.156	2.48478	1.50842e-21
ENSG00000105499	PLA2G4C	285.725	1.82851	1.51921e-21
ENSG00000242498	ARPIN	106.979	-3.39519	1.55764e-21
ENSG00000188167	TMPPE	552.038	-0.66177	1.56376e-21
ENSG00000115216	NRBP1	2133.17	-0.528051	1.6013e-21
ENSG00000158062	UBXN11	1510.02	-1.3418	1.68272e-21
ENSG00000121064	SCPEP1	866.325	-1.92615	1.85404e-21
ENSG00000167107	ACSF2	446.354	-0.831991	1.93119e-21
ENSG00000162783	IER5	5276.64	1.48608	1.93119e-21
ENSG00000059145	UNKL	1736.45	-0.83851	1.93119e-21
ENSG00000012822	CALCOCO1	2623.42	-0.668918	1.949e-21
ENSG00000197948	FCHSD1	1648.38	-0.782362	1.99704e-21
ENSG00000126353	CCR7	12276.8	1.2941	2.0209e-21
ENSG00000197818	SLC9A8	2984.11	0.869831	2.0528e-21
ENSG00000213390	ARHGAP19	483.28	-0.979285	2.1076e-21
ENSG00000167508	MVD	1091.08	0.700637	2.19683e-21
ENSG00000178146	GK4P	34.6643	1.67628	2.23673e-21
ENSG00000101346	POFUT1	724.619	0.638104	2.2451e-21
ENSG00000213676	ATF6B	2222.36	-0.413651	2.29799e-21
ENSG00000118985	ELL2	1995.58	0.873986	2.40809e-21
ENSG00000132510	KDM6B	11963.2	1.29237	2.485e-21
ENSG00000197558	SSPOP	132.63	-1.73731	2.485e-21
ENSG00000231890	DARS1-AS1	307.262	1.33452	2.52449e-21
ENSG00000180448	ARHGAP45	16280.8	-0.531611	2.70519e-21
ENSG00000198873	GRK5	1407	0.566231	2.78605e-21
ENSG00000100300	TSPO	1401.75	-1.26727	2.80103e-21
ENSG00000104825	NFKBIB	820.245	0.744042	2.86187e-21
ENSG00000163389	POGLUT1	893.279	0.61707	3.06205e-21
ENSG00000198668	CALM1	7065.77	-0.741786	3.2236e-21
ENSG00000163629	PTPN13	226.694	0.912584	3.26333e-21
ENSG00000175806	MSRA	289.916	-0.74782	3.39499e-21
ENSG00000019991	HGF	89.6113	-2.37631	3.5511e-21
ENSG00000175727	MLXIP	3366.86	-0.603282	3.85251e-21
ENSG00000166881	NEMP1	847.221	0.730423	3.91744e-21
ENSG00000130304	SLC27A1	383.385	-1.71241	3.91744e-21
ENSG00000241319	SETP6	20.0016	2.07042	3.94604e-21
ENSG00000140379	BCL2A1	6841.95	1.56988	4.00404e-21
ENSG00000197208	SLC22A4	764.811	-1.25807	4.02206e-21
ENSG00000265975		315.165	1.92856	4.10169e-21
ENSG00000154099	DNAAF1	116.247	3.54954	4.18497e-21
ENSG00000100296	THOC5	1249.18	-0.772797	4.19581e-21
ENSG00000141503	MINK1	2331.39	-0.845242	4.23172e-21
ENSG00000135365	PHF21A	2950.56	-0.790804	4.55151e-21
ENSG00000127220	ABHD8	329.858	-0.714416	4.94752e-21
ENSG00000129353	SLC44A2	4689.13	-1.1411	4.99933e-21
ENSG00000138614	INTS14	544.67	0.547933	5.0262e-21
ENSG00000127663	KDM4B	3766.26	-1.03426	5.04086e-21
ENSG00000253408	IKBKB-DT	35.3311	2.01686	5.14057e-21
ENSG00000183160	TMEM119	60.4468	-3.7703	5.24922e-21
ENSG00000065911	MTHFD2	1556.43	1.0891	5.47973e-21
ENSG00000233834	MACC1-DT	52.4885	2.98792	5.5543e-21
ENSG00000159556	ISL2	48.1384	-2.7944	5.61908e-21
ENSG00000281358	RASSF1-AS1	47.7792	-1.74604	5.64231e-21
ENSG00000160593	JAML	6203.1	-1.71384	5.68913e-21
ENSG00000172508	CARNS1	215.52	-1.59712	5.75e-21
ENSG00000197982	C1orf122	828.81	2.11559	5.89389e-21
ENSG00000133561	GIMAP6	4173.64	0.610262	5.93637e-21
ENSG00000228340	MIR646HG	158.531	-1.58222	6.268e-21
ENSG00000181790	ADGRB1	270.065	1.86581	6.27396e-21
ENSG00000109118	PHF12	4056.39	-0.584646	6.34057e-21
ENSG00000104365	IKBKB	3559.86	0.59925	6.58751e-21
ENSG00000143322	ABL2	1799.93	0.990554	6.65666e-21
ENSG00000175895	PLEKHF2	1686.27	0.917034	7.0876e-21
ENSG00000111647	UHRF1BP1L	1767.3	-0.719788	7.18014e-21
ENSG00000164236	ANKRD33B	1168.08	1.74544	7.19247e-21
ENSG00000126226	PCID2	1573.76	0.869229	7.19619e-21
ENSG00000100024	UPB1	1222.37	2.81655	7.20358e-21
ENSG00000155304	HSPA13	1323.64	0.925058	7.33878e-21
ENSG00000137486	ARRB1	2820.46	-1.00738	7.94828e-21
ENSG00000263335		308.29	-0.995601	7.97377e-21
ENSG00000135766	EGLN1	1696.15	-1.59823	8.29824e-21
ENSG00000173517	PEAK1	1342.36	0.645037	8.36847e-21
ENSG00000059915	PSD	130.347	0.953827	8.41117e-21
ENSG00000166503	HDGFL3	323.845	1.05096	8.6678e-21
ENSG00000262370		258.483	-2.4219	8.73489e-21
ENSG00000118900	UBN1	2766.89	-1.0344	8.95214e-21
ENSG00000112576	CCND3	4375.87	-1.13935	9.26019e-21
ENSG00000262246	CORO7	1033.54	-1.118	9.54897e-21
ENSG00000160191	PDE9A	189.71	-0.942036	9.54897e-21
ENSG00000185591	SP1	4811.62	-0.6076	9.58698e-21
ENSG00000125538	IL1B	41833.5	4.27226	9.76752e-21
ENSG00000102921	N4BP1	7178.08	1.49811	9.9375e-21
ENSG00000198408	OGA	10209.1	-0.628492	1.01448e-20
ENSG00000119403	PHF19	1725.7	0.627321	1.03792e-20
ENSG00000188895	MSL1	4605.62	-0.979696	1.03792e-20
ENSG00000162777	DENND2D	6151.24	0.882986	1.13816e-20
ENSG00000178860	MSC	443.788	3.02065	1.16823e-20
ENSG00000159314	ARHGAP27	5407.9	-0.652151	1.18736e-20
ENSG00000138336	TET1	164.426	-0.774771	1.24533e-20
ENSG00000065717	TLE2	199.623	-0.843073	1.2537e-20
ENSG00000125827	TMX4	2532.19	-1.21726	1.26947e-20
ENSG00000141293	SKAP1	1042.87	-1.28034	1.27125e-20
ENSG00000196663	TECPR2	2867.38	1.27789	1.33276e-20
ENSG00000155849	ELMO1	3200.38	-0.642381	1.33488e-20
ENSG00000124508	BTN2A2	1242.83	1.07945	1.38059e-20
ENSG00000160145	KALRN	69.1553	-1.33595	1.38734e-20
ENSG00000147548	NSD3	4750.1	-0.514022	1.43183e-20
ENSG00000145632	PLK2	303.673	1.69014	1.46269e-20
ENSG00000171862	PTEN	8333.28	-1.14084	1.5064e-20
ENSG00000204282		903.595	-0.746899	1.5548e-20
ENSG00000175294	CATSPER1	72.4749	-1.41084	1.61293e-20
ENSG00000038427	VCAN	10596.4	-2.13205	1.61489e-20
ENSG00000279227		60.9341	1.63009	1.62775e-20
ENSG00000177483	RBM44	129.688	-2.32756	1.63568e-20
ENSG00000101849	TBL1X	2340.69	-0.768387	1.69387e-20
ENSG00000232860	SMG7-AS1	36.6917	1.73136	1.69389e-20
ENSG00000053254	FOXN3	3569.46	-0.962706	1.72672e-20
ENSG00000135912	TTLL4	1378.6	1.33975	1.81534e-20
ENSG00000204386	NEU1	1299.64	0.964888	1.81625e-20
ENSG00000050344	NFE2L3	279.033	1.18478	1.83131e-20
ENSG00000183134	PTGDR2	154.801	-1.43252	1.92438e-20
ENSG00000254028		16.7369	1.66994	1.92438e-20
ENSG00000187688	TRPV2	1469.84	-0.526684	1.95659e-20
ENSG00000186081	KRT5	47.4149	2.95034	2.0397e-20
ENSG00000008516	MMP25	4157.29	-2.40011	2.10988e-20
ENSG00000261430		67.1845	1.4811	2.13819e-20
ENSG00000179428	IL6-AS1	16.8228	2.36213	2.14235e-20
ENSG00000128594	LRRC4	708.418	-2.09232	2.14563e-20
ENSG00000136854	STXBP1	181.282	-0.801892	2.1709e-20
ENSG00000070413	DGCR2	3302.23	-0.823775	2.20679e-20
ENSG00000003402	CFLAR	23367.7	0.758701	2.21259e-20
ENSG00000105967	TFEC	3864.85	2.21415	2.21259e-20
ENSG00000218713		25.8086	-3.089	2.21829e-20
ENSG00000265688	MAFG-DT	12.0841	2.54939	2.31256e-20
ENSG00000169299	PGM2	865.149	-0.721886	2.32373e-20
ENSG00000087842	PIR	19.6769	2.72986	2.3602e-20
ENSG00000166401	SERPINB8	992.514	1.257	2.47099e-20
ENSG00000119979	DENND10	765.132	-1.52533	2.53127e-20
ENSG00000099910	KLHL22	1030.22	-0.438554	2.53489e-20
ENSG00000174885	NLRP6	936.394	-1.90905	2.54897e-20
ENSG00000197548	ATG7	4837.15	1.7453	2.62646e-20
ENSG00000129071	MBD4	1632.12	-0.527222	2.62646e-20
ENSG00000164691	TAGAP	7622.77	1.11069	2.64706e-20
ENSG00000159788	RGS12	314.592	-1.30303	2.665e-20
ENSG00000235831	BHLHE40-AS1	65.4373	0.968472	2.6976e-20
ENSG00000187764	SEMA4D	11680.8	-0.758904	2.78825e-20
ENSG00000267200	MIR132	10.8768	3.07676	2.83352e-20
ENSG00000175544	CABP4	150.533	-2.5478	2.84156e-20
ENSG00000185920	PTCH1	586.183	-1.02759	2.89225e-20
ENSG00000214787	MS4A4E	43.7373	-3.74885	2.89747e-20
ENSG00000183779	ZNF703	129.711	-2.91474	2.93534e-20
ENSG00000176390	CRLF3	2768.27	-0.404245	3.03374e-20
ENSG00000070476	ZXDC	2545.24	-0.483206	3.09796e-20
ENSG00000197142	ACSL5	3282.46	1.68247	3.13991e-20
ENSG00000260452	TPRKBP2	93.4024	-1.54023	3.18035e-20
ENSG00000173264	GPR137	448.333	0.629836	3.24946e-20
ENSG00000076662	ICAM3	5076.9	-1.13112	3.36316e-20
ENSG00000268575		383.256	-0.571665	3.42101e-20
ENSG00000115009	CCL20	2787.23	5.96864	3.51328e-20
ENSG00000130958	SLC35D2	326.316	-0.716545	3.60269e-20
ENSG00000173120	KDM2A	7031.63	-0.497691	3.68768e-20
ENSG00000110876	SELPLG	3890.1	-1.1228	3.74143e-20
ENSG00000260121		77.8742	0.853106	3.7462e-20
ENSG00000143514	TP53BP2	1638.16	0.514655	3.91694e-20
ENSG00000011422	PLAUR	10277.3	1.42118	3.91938e-20
ENSG00000231507	LINC01353	67.6693	1.73185	4.05962e-20
ENSG00000180340	FZD2	52.464	-3.07027	4.08567e-20
ENSG00000105520	PLPPR2	927.394	-1.23806	4.15029e-20
ENSG00000196502	SULT1A1	608.933	-1.69473	4.18798e-20
ENSG00000169239	CA5B	518.897	-1.28564	4.21245e-20
ENSG00000163453	IGFBP7	116.929	-1.87978	4.54329e-20
ENSG00000179409	GEMIN4	813.639	0.662211	4.55531e-20
ENSG00000181481	RNF135	797.578	-0.977554	4.77169e-20
ENSG00000116299	ELAPOR1	499.764	-1.70462	4.87208e-20
ENSG00000136059	VILL	1273.4	1.1763	4.98672e-20
ENSG00000204839	MROH6	175.099	-1.54971	5.00753e-20
ENSG00000117597	UTP25	814.337	0.538944	5.00753e-20
ENSG00000024048	UBR2	5129.67	-0.815841	5.06691e-20
ENSG00000006756	ARSD	295.026	-1.20983	5.07283e-20
ENSG00000158545	ZC3H18	2111.34	0.535808	5.32369e-20
ENSG00000265972	TXNIP	43439.8	-1.28741	5.55101e-20
ENSG00000121316	PLBD1	763.973	-3.11411	5.65026e-20
ENSG00000246082	NUDT16L2P	67.633	-2.08879	5.69824e-20
ENSG00000249437	NAIP	450.825	-1.9352	5.70481e-20
ENSG00000106077	ABHD11	203.22	-0.914502	5.80385e-20
ENSG00000131724	IL13RA1	2397.94	-1.23651	6.072e-20
ENSG00000188626	GOLGA8M	58.2229	1.61463	6.14928e-20
ENSG00000258101		95.6158	-2.82623	6.26909e-20
ENSG00000204681	GABBR1	834.13	-1.27997	6.64273e-20
ENSG00000171298	GAA	1566.48	-1.64841	6.67741e-20
ENSG00000013563	DNASE1L1	643.199	-0.636928	6.77171e-20
ENSG00000232783	FRG2FP	9.55893	5.07779	6.95953e-20
ENSG00000069869	NEDD4	342.453	1.05144	7.05199e-20
ENSG00000179388	EGR3	2122.3	1.90636	7.06925e-20
ENSG00000197880	MDS2	64.33	-1.4506	7.22972e-20
ENSG00000253540	FAM86HP	108.047	0.89827	7.27874e-20
ENSG00000158186	MRAS	543.946	1.95613	7.33739e-20
ENSG00000198915	RASGEF1A	98.2146	-1.76423	7.40752e-20
ENSG00000189337	KAZN	48.0255	-2.90748	7.44076e-20
ENSG00000082701	GSK3B	2196.03	-0.540442	7.46174e-20
ENSG00000172932	ANKRD13D	4047.09	-0.579728	7.47097e-20
ENSG00000148429	USP6NL	784.936	-0.596836	7.7123e-20
ENSG00000087903	RFX2	464.395	-1.53779	7.89396e-20
ENSG00000090382	LYZ	24163.2	-2.24406	7.92617e-20
ENSG00000148700	ADD3	5487.9	-0.898916	8.01737e-20
ENSG00000182389	CACNB4	91.3702	-2.27868	8.03567e-20
ENSG00000140443	IGF1R	3577.78	-0.938574	8.11184e-20
ENSG00000272084		148.405	0.764844	8.23865e-20
ENSG00000104093	DMXL2	14166.3	1.96833	8.23914e-20
ENSG00000228037		54.3897	1.39489	8.33303e-20
ENSG00000161955	TNFSF13	182.793	-1.47987	8.44779e-20
ENSG00000163492	CCDC141	397.368	-0.974227	8.92456e-20
ENSG00000079335	CDC14A	1824.4	-0.54799	9.18782e-20
ENSG00000264112		693.899	-0.828967	9.71126e-20
ENSG00000236829		138.891	1.09412	9.84289e-20
ENSG00000140396	NCOA2	4044.81	-0.767564	9.89686e-20
ENSG00000004864	SLC25A13	1128.61	1.41972	9.96708e-20
ENSG00000111052	LIN7A	462.424	-2.54443	9.98307e-20
ENSG00000007129	CEACAM21	542.905	-0.549392	1.02055e-19
ENSG00000175662	TOM1L2	1430.33	-0.510617	1.07955e-19
ENSG00000138135	CH25H	19.1231	3.94367	1.11923e-19
ENSG00000062194	GPBP1	5168.16	0.613838	1.14597e-19
ENSG00000079459	FDFT1	1970.72	-0.46528	1.22162e-19
ENSG00000110002	VWA5A	301.912	0.765187	1.23951e-19
ENSG00000134324	LPIN1	2512.96	0.596097	1.2554e-19
ENSG00000105559	PLEKHA4	48.6169	1.01692	1.28642e-19
ENSG00000146083	RNF44	3136.28	-0.771376	1.30287e-19
ENSG00000205502	C2CD4B	51.6692	3.97618	1.31829e-19
ENSG00000104833	TUBB4A	39.628	-1.53655	1.33468e-19
ENSG00000155254	MARVELD1	117.539	-2.05294	1.36904e-19
ENSG00000158050	DUSP2	3799.43	1.0855	1.45491e-19
ENSG00000258082		519.545	1.8673	1.45811e-19
ENSG00000111269	CREBL2	1738.65	0.601054	1.49373e-19
ENSG00000250274		568.138	3.62729	1.52274e-19
ENSG00000074370	ATP2A3	8967.06	-0.523778	1.54681e-19
ENSG00000171453	POLR1C	414.944	0.921936	1.54695e-19
ENSG00000236056	GAPDHP14	35.8115	1.819	1.54947e-19
ENSG00000008294	SPAG9	6799.33	1.05272	1.59034e-19
ENSG00000139890	REM2	319.171	-1.92568	1.59199e-19
ENSG00000203747	FCGR3A	4161.93	-1.4558	1.62115e-19
ENSG00000185261	KIAA0825	308.072	-1.26541	1.63669e-19
ENSG00000184863	RBM33	5552.62	-0.456156	1.65276e-19
ENSG00000103510	KAT8	1191.34	-0.546797	1.65573e-19
ENSG00000124181	PLCG1	3026.89	-0.799938	1.71749e-19
ENSG00000205622		16.0331	2.8116	1.76744e-19
ENSG00000182923	CEP63	1335.76	-0.882416	1.7874e-19
ENSG00000266389	PIK3R5-DT	216.364	1.63627	1.79055e-19
ENSG00000269385		31.9314	2.5537	1.79055e-19
ENSG00000149634	SPATA25	67.6021	1.15872	1.89451e-19
ENSG00000176659	LINC02910	76.9537	-1.79333	1.8969e-19
ENSG00000145907	G3BP1	4444.31	0.518977	1.98218e-19
ENSG00000014216	CAPN1	2242.17	-0.919749	1.99919e-19
ENSG00000105705	SUGP1	916.862	-0.355604	2.02795e-19
ENSG00000144597	EAF1	1740.44	0.801969	2.06708e-19
ENSG00000251161		55.6062	1.62003	2.23376e-19
ENSG00000204219	TCEA3	191.777	-1.23663	2.23915e-19
ENSG00000178726	THBD	1376.91	-2.27168	2.26116e-19
ENSG00000166523	CLEC4E	4159.14	1.88997	2.32528e-19
ENSG00000150593	PDCD4	7079.29	0.817266	2.39396e-19
ENSG00000134802	SLC43A3	2201.23	2.63719	2.44692e-19
ENSG00000152056	AP1S3	179.516	1.23917	2.50427e-19
ENSG00000111275	ALDH2	546.093	-1.9444	2.5365e-19
ENSG00000138449	SLC40A1	1089.09	-1.42717	2.53809e-19
ENSG00000148926	ADM	1914.7	1.51191	2.68179e-19
ENSG00000104960	PTOV1	1252.56	-0.698676	2.70662e-19
ENSG00000172531	PPP1CA	3200.29	-0.452928	2.77954e-19
ENSG00000116679	IVNS1ABP	16519.3	1.58112	2.82674e-19
ENSG00000273253	TRABD-AS1	228.908	-1.13107	2.84106e-19
ENSG00000177731	FLII	4161.17	-0.522936	2.84556e-19
ENSG00000155096	AZIN1	4536.98	1.1137	2.8618e-19
ENSG00000273654		40.1244	1.86216	2.86312e-19
ENSG00000110931	CAMKK2	5771.1	1.55905	2.90211e-19
ENSG00000147813	NAPRT	936.449	-0.897011	2.90211e-19
ENSG00000028137	TNFRSF1B	21565.2	1.00576	2.90211e-19
ENSG00000118263	KLF7	2205.12	-1.03554	2.9187e-19
ENSG00000126247	CAPNS1	2039.24	-0.77187	2.9379e-19
ENSG00000189362	NEMP2	540.964	0.524827	3.06333e-19
ENSG00000180767	CHST13	56.701	-3.60704	3.11778e-19
ENSG00000120217	CD274	2369.61	2.47868	3.17338e-19
ENSG00000142046	TMEM91	312.379	-1.18974	3.17338e-19
ENSG00000109066	TMEM104	620.211	-0.942255	3.33042e-19
ENSG00000106868	SUSD1	730.385	-0.731288	3.33824e-19
ENSG00000125970	RALY	3721.87	-0.651894	3.36993e-19
ENSG00000143013	LMO4	624.731	-0.565382	3.61673e-19
ENSG00000141101	NOB1	669.489	0.564103	3.6794e-19
ENSG00000230751		69.3986	-1.25611	3.68885e-19
ENSG00000166130	IKBIP	370.576	-1.15166	3.99281e-19
ENSG00000139842	CUL4A	2566.34	0.458412	4.04008e-19
ENSG00000197063	MAFG	1854.89	1.4975	4.04008e-19
ENSG00000135083	CCNJL	368.339	-3.1362	4.061e-19
ENSG00000093072	ADA2	2992.79	-1.24677	4.07521e-19
ENSG00000214407	LINC02085	22.2275	2.31904	4.15532e-19
ENSG00000181467	RAP2B	3061.25	-0.528301	4.16094e-19
ENSG00000270062		89.1318	-1.32196	4.28618e-19
ENSG00000123191	ATP7B	71.88	-1.66695	4.2898e-19
ENSG00000160214	RRP1	643.016	1.06741	4.31822e-19
ENSG00000129757	CDKN1C	176.424	-2.91317	4.4741e-19
ENSG00000165548	TMEM63C	61.2086	-2.32604	4.48094e-19
ENSG00000168010	ATG16L2	8240.8	-1.3311	4.53841e-19
ENSG00000159063	ALG8	368.603	0.560025	4.59559e-19
ENSG00000272555		41.345	2.39472	4.7238e-19
ENSG00000064989	CALCRL	180.218	1.92262	4.93096e-19
ENSG00000250138		242.109	-3.14838	5.02822e-19
ENSG00000138942	RNF185	1114.14	0.83771	5.04915e-19
ENSG00000239697	TNFSF12	262.369	-1.3069	5.14726e-19
ENSG00000198585	NUDT16	562.269	-1.76108	5.19016e-19
ENSG00000174004	NRROS	719.76	-0.745827	5.26176e-19
ENSG00000130517	PGPEP1	1255.36	-0.933779	5.45141e-19
ENSG00000138814	PPP3CA	1922.76	-0.795849	5.47097e-19
ENSG00000002933	TMEM176A	219.708	-3.02201	5.64701e-19
ENSG00000162433	AK4	537.042	3.9547	5.711e-19
ENSG00000121749	TBC1D15	2776.69	0.648076	5.76646e-19
ENSG00000187091	PLCD1	583.493	-0.780915	5.77089e-19
ENSG00000185963	BICD2	2234.32	-0.492489	5.92495e-19
ENSG00000121691	CAT	1814.91	-1.67624	5.96215e-19
ENSG00000013619	MAMLD1	243.666	1.55707	6.15579e-19
ENSG00000106266	SNX8	823.84	1.43615	6.2831e-19
ENSG00000238160	LINC02863	283.246	-1.64576	6.33178e-19
ENSG00000100644	HIF1A	16263.1	1.00126	6.36931e-19
ENSG00000177150	FAM210A	355.646	0.901873	6.39977e-19
ENSG00000189319	FAM53B	3428.94	-0.694476	6.39977e-19
ENSG00000258499	LINC02287	14.3733	-4.78003	6.41807e-19
ENSG00000166313	APBB1	1321.59	-0.62771	6.66467e-19
ENSG00000180357	ZNF609	2285.4	-0.594635	6.75152e-19
ENSG00000124391	IL17C	32.5609	1.98925	6.88077e-19
ENSG00000227502	MROCKI	356.717	4.83421	6.88077e-19
ENSG00000224745		242.616	-1.4806	6.90293e-19
ENSG00000116786	PLEKHM2	3884.27	0.649802	7.07387e-19
ENSG00000120071	KANSL1	6905.36	-0.395211	7.08923e-19
ENSG00000092964	DPYSL2	1083.47	-1.65252	7.21119e-19
ENSG00000026297	RNASET2	3933.92	-1.0764	7.37046e-19
ENSG00000111490	TBC1D30	403.496	1.9334	7.48685e-19
ENSG00000185033	SEMA4B	1657.51	-0.883399	7.68497e-19
ENSG00000180694	TMEM64	524.153	0.581438	7.87914e-19
ENSG00000159055	MIS18A	116.344	0.731897	7.91324e-19
ENSG00000277767		75.4977	0.951793	8.01753e-19
ENSG00000207308	RNU6-878P	18.7104	-3.76306	8.03743e-19
ENSG00000269220	LINC00528	1185.69	1.19754	8.09706e-19
ENSG00000100079	LGALS2	118.605	-4.45998	8.21381e-19
ENSG00000137513	NARS2	359.297	0.668885	8.43479e-19
ENSG00000091262	ABCC6	45.2197	-3.34123	8.53701e-19
ENSG00000116574	RHOU	748.994	1.37885	8.70666e-19
ENSG00000175471	MCTP1	3525.47	1.89495	8.89929e-19
ENSG00000130402	ACTN4	4612.72	-0.611509	9.08084e-19
ENSG00000032219	ARID4A	2519.82	-0.699176	9.09875e-19
ENSG00000150977	RILPL2	2236.8	1.44676	9.76976e-19
ENSG00000131873	CHSY1	1571.97	-0.900847	1.01172e-18
ENSG00000023445	BIRC3	10788.7	1.21407	1.01406e-18
ENSG00000223662	SAMSN1-AS1	13.9146	2.24255	1.04521e-18
ENSG00000124104	SNX21	101.071	-1.77861	1.04572e-18
ENSG00000169991	IFFO2	674.483	-0.708052	1.07265e-18
ENSG00000132749	TESMIN	114.582	-1.05597	1.10471e-18
ENSG00000131844	MCCC2	715.77	0.417741	1.13798e-18
ENSG00000177125	ZBTB34	1777.64	-0.850506	1.14288e-18
ENSG00000116793	PHTF1	577.231	-0.745391	1.14289e-18
ENSG00000143387	CTSK	191.432	-1.39195	1.17965e-18
ENSG00000245281	ASAH1-AS1	25.0448	1.62645	1.31919e-18
ENSG00000076067	RBMS2	247.266	-1.11061	1.33924e-18
ENSG00000214894	LINC00243	568.23	1.20123	1.34287e-18
ENSG00000220205	VAMP2	1589.54	-0.820733	1.3667e-18
ENSG00000080815	PSEN1	3749.78	0.931448	1.40819e-18
ENSG00000282980		109.423	-0.994177	1.4437e-18
ENSG00000117016	RIMS3	135.152	-1.36213	1.48782e-18
ENSG00000128311	TST	117.691	-2.09618	1.503e-18
ENSG00000251669	FAM86EP	100.297	0.969321	1.50419e-18
ENSG00000160654	CD3G	2221.78	-0.51865	1.50718e-18
ENSG00000183826	BTBD9	1264.46	-0.420692	1.54296e-18
ENSG00000167861	HID1	99.7239	-1.1273	1.54366e-18
ENSG00000006007	GDE1	1134.69	-0.896468	1.57291e-18
ENSG00000197956	S100A6	4058.21	-1.14227	1.58786e-18
ENSG00000124942	AHNAK	29473.7	-1.34693	1.59066e-18
ENSG00000134697	GNL2	879.045	0.61762	1.59143e-18
ENSG00000159433	STARD9	603.662	-0.793803	1.60846e-18
ENSG00000065882	TBC1D1	3289.62	-0.51536	1.62598e-18
ENSG00000102967	DHODH	203.444	0.713854	1.65128e-18
ENSG00000103269	RHBDL1	34.3495	-2.07925	1.66553e-18
ENSG00000248936		25.8185	-2.32353	1.75951e-18
ENSG00000165424	ZCCHC24	162.819	-1.12521	1.77036e-18
ENSG00000073737	DHRS9	575.886	-2.12009	1.81091e-18
ENSG00000047579	DTNBP1	857.274	0.681077	1.83321e-18
ENSG00000072864	NDE1	3061.99	-0.562361	1.83796e-18
ENSG00000196369	SRGAP2B	367.299	-1.05079	1.88482e-18
ENSG00000101187	SLCO4A1	907.5	3.3803	1.9428e-18
ENSG00000082074	FYB1	15268.5	-0.813021	1.9924e-18
ENSG00000272028	RNU6-87P	18.106	2.18985	2.04765e-18
ENSG00000145569	OTULINL	997.313	-0.638215	2.15738e-18
ENSG00000242861		171.178	-1.15358	2.20219e-18
ENSG00000144579	CTDSP1	4383.23	-0.514573	2.20839e-18
ENSG00000171100	MTM1	595.422	-0.797907	2.21772e-18
ENSG00000100354	TNRC6B	8948.71	-0.557459	2.21805e-18
ENSG00000105707	HPN	127.683	3.88324	2.35907e-18
ENSG00000196118	CFAP119	108.259	-1.32383	2.41087e-18
ENSG00000260350		46.517	-1.20976	2.43276e-18
ENSG00000167434	CA4	278.791	-3.05699	2.46028e-18
ENSG00000143612	C1orf43	2695.82	0.742219	2.46146e-18
ENSG00000151502	VPS26B	1386.94	-0.55193	2.55089e-18
ENSG00000153786	ZDHHC7	2077.21	-0.442378	2.59016e-18
ENSG00000204960	BLACE	5.56694	4.31721	2.60154e-18
ENSG00000105063	PPP6R1	4468.56	-0.504667	2.61059e-18
ENSG00000240457	RN7SL472P	12.9262	1.82258	2.61941e-18
ENSG00000204304	PBX2	3214.7	-0.685675	2.62548e-18
ENSG00000111452	ADGRD1	48.705	-3.13488	2.62984e-18
ENSG00000138166	DUSP5	1731.17	1.24224	2.62984e-18
ENSG00000146373	RNF217	187.498	-1.46822	2.63033e-18
ENSG00000140650	PMM2	683.467	0.564029	2.68939e-18
ENSG00000111913	RIPOR2	14166.3	-1.05791	2.76292e-18
ENSG00000143641	GALNT2	1390.82	-0.410727	2.77736e-18
ENSG00000272501		772.375	-1.01591	2.89603e-18
ENSG00000130475	FCHO1	1420.96	-0.688392	2.98314e-18
ENSG00000264911		16.3369	1.66475	2.99386e-18
ENSG00000117625	RCOR3	1719.96	-0.490474	3.02801e-18
ENSG00000251648		11.141	2.44365	3.0899e-18
ENSG00000137509	PRCP	1282.43	-0.853195	3.1073e-18
ENSG00000124215	CDH26	127.664	-1.04636	3.12033e-18
ENSG00000074696	HACD3	592.355	0.474087	3.35703e-18
ENSG00000130270	ATP8B3	75.212	-2.29155	3.39152e-18
ENSG00000101347	SAMHD1	7288.34	-0.99711	3.39152e-18
ENSG00000138185	ENTPD1	1287.76	-1.58814	3.47608e-18
ENSG00000123728	RAP2C	3195.08	0.867244	3.49043e-18
ENSG00000273004		158.226	1.70458	3.55001e-18
ENSG00000121931	LRIF1	795.787	0.873949	3.57549e-18
ENSG00000241852	C8orf58	162.88	-0.937816	3.62417e-18
ENSG00000162378	ZYG11B	987.967	-0.859087	3.62417e-18
ENSG00000220412		34.725	2.67853	3.65963e-18
ENSG00000279741		51.7451	-1.64134	3.72115e-18
ENSG00000269713	NBPF9	754.114	0.631515	3.90843e-18
ENSG00000196227	FAM217B	784.112	-0.52673	4.1547e-18
ENSG00000276494		23.0185	-1.78633	4.30027e-18
ENSG00000231259	ANAPC1P2	463.749	-0.613413	4.32826e-18
ENSG00000171658	NMRAL2P	33.9818	3.55291	4.59232e-18
ENSG00000139193	CD27	704.264	-0.651761	4.83674e-18
ENSG00000105352	CEACAM4	552.39	-2.3176	4.86177e-18
ENSG00000115808	STRN	1457.94	-0.545008	4.87722e-18
ENSG00000185304	RGPD2	265.355	1.22217	4.9071e-18
ENSG00000253586		98.207	-1.12943	4.96881e-18
ENSG00000119471	HSDL2	818.024	-1.59004	5.01006e-18
ENSG00000120437	ACAT2	514.767	0.744972	5.03303e-18
ENSG00000100031	GGT1	586.86	0.861452	5.08478e-18
ENSG00000179144	GIMAP7	2573.47	1.20546	5.25832e-18
ENSG00000160211	G6PD	1584.3	-0.883891	5.27701e-18
ENSG00000153485	TMEM251	244.008	1.15262	5.32105e-18
ENSG00000261218		75.2678	-1.36543	5.32105e-18
ENSG00000069956	MAPK6	2025.87	1.35647	5.33239e-18
ENSG00000215440	NPEPL1	501.234	-1.40652	5.42519e-18
ENSG00000079999	KEAP1	988.094	0.748399	5.52009e-18
ENSG00000147650	LRP12	310.774	1.44557	5.576e-18
ENSG00000188641	DPYD	3024.98	-0.997607	5.59172e-18
ENSG00000241527	CA15P1	217.933	-1.3579	5.59576e-18
ENSG00000245261		164.71	1.32214	5.74892e-18
ENSG00000076555	ACACB	746.688	-0.727764	5.84412e-18
ENSG00000168884	TNIP2	2039.58	0.709807	6.0515e-18
ENSG00000116685	KIAA2013	1472.57	-0.522373	6.1444e-18
ENSG00000129467	ADCY4	291.035	-0.956599	6.16894e-18
ENSG00000142235	LMTK3	327.883	-0.615508	6.28271e-18
ENSG00000140950	MEAK7	328.148	-1.00213	6.28772e-18
ENSG00000255163	HSPE1P18	123.737	-1.70898	6.32114e-18
ENSG00000120594	PLXDC2	2099.87	-1.44981	6.43294e-18
ENSG00000272462	LINC02980	164.594	-0.781397	6.45492e-18
ENSG00000139178	C1RL	1171	-1.08411	6.62156e-18
ENSG00000198604	BAZ1A	6883.83	0.950333	6.7175e-18
ENSG00000130939	UBE4B	1852.6	-0.456628	6.81506e-18
ENSG00000261024		8.67503	3.5582	6.81506e-18
ENSG00000140948	ZCCHC14	1366.05	0.94793	7.1095e-18
ENSG00000162139	NEU3	938.962	0.524737	7.13418e-18
ENSG00000123636	BAZ2B	3277.51	-1.0594	7.20311e-18
ENSG00000164300	SERINC5	4254.07	-0.561235	7.62579e-18
ENSG00000163435	ELF3	38.977	-1.5587	7.65411e-18
ENSG00000167046		77.9431	1.26508	7.68564e-18
ENSG00000261693		45.8651	1.3078	7.78833e-18
ENSG00000104320	NBN	10035.3	2.03076	7.87688e-18
ENSG00000077454	LRCH4	1535.84	-0.811047	8.28546e-18
ENSG00000125912	NCLN	1583.77	-0.516785	8.30083e-18
ENSG00000133816	MICAL2	3571.81	-1.19891	8.38141e-18
ENSG00000131584	ACAP3	906.77	-1.01786	8.81461e-18
ENSG00000070882	OSBPL3	818.831	-0.665795	8.88499e-18
ENSG00000181826	RELL1	788.352	-1.18041	8.90901e-18
ENSG00000242094	FOXP1-IT1	199.684	-0.840001	8.93345e-18
ENSG00000268658	LINC00664	176.088	2.31407	9.11854e-18
ENSG00000107036	RIC1	2042.16	-0.480743	9.15705e-18
ENSG00000151327	FAM177A1	810.776	0.796332	9.31088e-18
ENSG00000198535	C2CD4A	40.0963	3.93881	9.37313e-18
ENSG00000149483	TMEM138	1088.6	0.451724	9.37313e-18
ENSG00000263874	LINC00672	213.854	-1.15971	9.3928e-18
ENSG00000179542	SLITRK4	30.5596	-3.14216	9.7386e-18
ENSG00000138439	FAM117B	997.58	-0.965326	9.78676e-18
ENSG00000132017	DCAF15	1151.09	-0.642122	9.88997e-18
ENSG00000012232	EXTL3	1425.76	-0.769314	1.01345e-17
ENSG00000213373	LINC00671	28.1915	-3.01749	1.04703e-17
ENSG00000141086	CTRL	36.0341	-1.84519	1.0718e-17
ENSG00000170509	HSD17B13	31.4287	-1.69576	1.07536e-17
ENSG00000225697	SLC26A6	496.492	-0.619905	1.08358e-17
ENSG00000103160	HSDL1	552.043	0.518597	1.08639e-17
ENSG00000256442		9.95096	2.22544	1.09651e-17
ENSG00000247595	SPTY2D1OS	40.4971	2.02922	1.10373e-17
ENSG00000282386		23.0775	1.44286	1.12638e-17
ENSG00000196668	LINC00173	110.269	-2.05014	1.13085e-17
ENSG00000171115	GIMAP8	1225.43	0.668713	1.13149e-17
ENSG00000274272		366.903	-1.06055	1.13149e-17
ENSG00000100218	RSPH14	10.7153	-3.32306	1.14714e-17
ENSG00000142733	MAP3K6	120.492	-1.8977	1.15187e-17
ENSG00000171451	DSEL	82.0678	-1.92273	1.17218e-17
ENSG00000144635	DYNC1LI1	1276.57	-0.57348	1.17218e-17
ENSG00000215458	AATBC	181.963	-2.15154	1.18307e-17
ENSG00000175354	PTPN2	1774.01	0.39672	1.1861e-17
ENSG00000174791	RIN1	142.588	-1.77419	1.18811e-17
ENSG00000011523	CEP68	1289.15	-0.611929	1.19434e-17
ENSG00000188282	RUFY4	44.2235	-2.99166	1.21699e-17
ENSG00000134830	C5AR2	1198.04	-1.45004	1.21765e-17
ENSG00000234066	TAS2R62P	18.0465	-2.02265	1.21765e-17
ENSG00000106333	PCOLCE	57.6036	-1.32264	1.22158e-17
ENSG00000108799	EZH1	3026.51	-0.48874	1.24563e-17
ENSG00000163412	EIF4E3	2392.29	-1.16234	1.27064e-17
ENSG00000162772	ATF3	803.457	2.01939	1.27426e-17
ENSG00000237181	PRKAR1B-AS1	186.384	0.983519	1.29682e-17
ENSG00000183091	NEB	157.623	-1.61608	1.34376e-17
ENSG00000010295	IFFO1	1397.26	-0.650535	1.36345e-17
ENSG00000276083	MIR7976	13.9624	1.73743	1.37843e-17
ENSG00000131381	RBSN	1272.62	-0.4812	1.39439e-17
ENSG00000140406	TLNRD1	1838.41	0.854106	1.40691e-17
ENSG00000243398	RN7SL141P	138.436	1.3958	1.45145e-17
ENSG00000133466	C1QTNF6	1179.31	0.937817	1.45411e-17
ENSG00000130766	SESN2	830.881	-1.50252	1.48966e-17
ENSG00000100092	SH3BP1	2588.56	-0.542583	1.49545e-17
ENSG00000083290	ULK2	504.978	-1.0713	1.51612e-17
ENSG00000185189	NRBP2	271.02	-1.28109	1.55534e-17
ENSG00000243853	ALDH7A1P3	14.5119	2.34933	1.58843e-17
ENSG00000276900		746.741	1.24774	1.5892e-17
ENSG00000004777	ARHGAP33	153.17	-1.35904	1.59531e-17
ENSG00000090006	LTBP4	933.141	-1.14708	1.63234e-17
ENSG00000105655	ISYNA1	335.007	-1.46437	1.6429e-17
ENSG00000106853	PTGR1	40.7564	1.69285	1.65592e-17
ENSG00000170345	FOS	8866.74	-1.85313	1.6937e-17
ENSG00000175387	SMAD2	4636.55	-0.287662	1.70656e-17
ENSG00000134755	DSC2	375.014	-2.46973	1.71501e-17
ENSG00000226479	TMEM185B	740.82	0.916244	1.71728e-17
ENSG00000187266	EPOR	248.157	-0.964022	1.73798e-17
ENSG00000137574	TGS1	929.906	0.418847	1.7408e-17
ENSG00000166579	NDEL1	4057.11	-0.902452	1.80407e-17
ENSG00000101986	ABCD1	704.925	-0.907965	1.82651e-17
ENSG00000121297	TSHZ3	243.756	-1.33454	1.83745e-17
ENSG00000010327	STAB1	4265.05	-1.95604	1.90907e-17
ENSG00000213600		290.153	-0.995198	1.91519e-17
ENSG00000134982	APC	2427.12	-0.480976	1.96915e-17
ENSG00000170266	GLB1	936.453	-0.585206	2.02195e-17
ENSG00000108448	TRIM16L	63.1599	0.924761	2.03069e-17
ENSG00000186431	FCAR	2959.35	1.52279	2.03158e-17
ENSG00000138175	ARL3	208.269	-0.889813	2.07742e-17
ENSG00000225643		50.1313	-1.80635	2.08207e-17
ENSG00000116883		46.5849	1.59334	2.14282e-17
ENSG00000087995	METTL2A	277.675	0.494726	2.29892e-17
ENSG00000256751	PLBD1-AS1	26.3206	-2.92753	2.29892e-17
ENSG00000215022		367.751	1.16808	2.29892e-17
ENSG00000221949	LINC01465	105.275	1.50154	2.30216e-17
ENSG00000267270	PARD6G-AS1	82.5556	1.23163	2.38497e-17
ENSG00000276105		20.7007	-1.97854	2.48334e-17
ENSG00000020129	NCDN	880.269	0.815444	2.51821e-17
ENSG00000136891	TEX10	796.124	0.627091	2.5369e-17
ENSG00000136504	KAT7	3490.27	-0.778249	2.59852e-17
ENSG00000197579	TOPORS	1157.02	-0.67676	2.63364e-17
ENSG00000158825	CDA	381.077	-2.2153	2.74529e-17
ENSG00000229056	HECW2-AS1	81.7952	1.10392	2.79423e-17
ENSG00000174132	FAM174A	182.763	-1.10576	2.82743e-17
ENSG00000162430	SELENON	789.49	-0.713876	2.83001e-17
ENSG00000150054	MPP7	1261.21	-0.595567	2.98034e-17
ENSG00000075651	PLD1	707.042	1.40424	2.98034e-17
ENSG00000100417	PMM1	301.479	-1.16072	2.99838e-17
ENSG00000277687		151.715	-1.52621	3.00321e-17
ENSG00000113749	HRH2	742.948	-2.38813	3.01513e-17
ENSG00000178585	CTNNBIP1	237.191	-1.5647	3.02748e-17
ENSG00000132388	UBE2G1	1378.82	-0.407224	3.10979e-17
ENSG00000203710	CR1	1168.38	-1.98259	3.18571e-17
ENSG00000055211	GINM1	685.064	-0.721459	3.21953e-17
ENSG00000229299	ZBTB46-AS2	45.3029	-1.56195	3.32688e-17
ENSG00000232814	COL4A2-AS1	21.4978	2.72784	3.3972e-17
ENSG00000213203	GIMAP1	1757.87	0.527479	3.41822e-17
ENSG00000247596	TWF2	1561.28	-0.72398	3.41822e-17
ENSG00000131100	ATP6V1E1	2176.29	0.71943	3.49746e-17
ENSG00000125148	MT2A	1758.64	1.85452	3.54204e-17
ENSG00000120896	SORBS3	615.011	-0.692076	3.56485e-17
ENSG00000120868	APAF1	2517.19	-0.841418	3.57601e-17
ENSG00000107341	UBE2R2	2352.83	-0.621036	3.57657e-17
ENSG00000087338	GMCL1	902.484	-0.718734	3.57802e-17
ENSG00000157445	CACNA2D3	18.8182	-5.79817	3.67087e-17
ENSG00000165355	FBXO33	1306.11	-1.19815	3.71422e-17
ENSG00000169026	SLC49A3	322.499	-1.04263	3.71422e-17
ENSG00000006327	TNFRSF12A	183.326	-1.50577	3.71422e-17
ENSG00000092931	MFSD11	890.654	0.555224	3.77069e-17
ENSG00000253320	MAILR	134.859	0.813276	3.98108e-17
ENSG00000260822		603.783	-0.750956	4.04588e-17
ENSG00000123143	PKN1	4509.17	-0.747865	4.07481e-17
ENSG00000092439	TRPM7	4203.32	0.563756	4.12587e-17
ENSG00000153207	AHCTF1	3485.68	-0.613393	4.13294e-17
ENSG00000153291	SLC25A27	61.7004	1.98753	4.30216e-17
ENSG00000090863	GLG1	4329.15	-0.530404	4.45458e-17
ENSG00000175224	ATG13	2019.48	-0.452187	4.79962e-17
ENSG00000152503	TRIM36	132.059	2.37906	5.078e-17
ENSG00000128059	PPAT	251.986	0.580008	5.20144e-17
ENSG00000245164	LINC00861	4562.14	0.871414	5.23149e-17
ENSG00000134758	RNF138	1587.12	-0.653596	5.23183e-17
ENSG00000164620	RELL2	449.529	-0.79798	5.3269e-17
ENSG00000171596	NMUR1	238.899	-1.85916	5.33287e-17
ENSG00000104856	RELB	2452.43	1.03113	5.33937e-17
ENSG00000264204	AGAP7P	76.7783	-2.98393	5.3652e-17
ENSG00000084070	SMAP2	8850.54	-1.08363	5.7927e-17
ENSG00000143554	SLC27A3	531.998	-1.2059	5.83216e-17
ENSG00000276043	UHRF1	61.7713	-1.63312	5.95599e-17
ENSG00000101310	SEC23B	1639.55	0.557925	5.96124e-17
ENSG00000135763	URB2	500.783	0.87204	6.00349e-17
ENSG00000246016	LINC01513	14.0039	-2.95655	6.18865e-17
ENSG00000103249	CLCN7	4522.14	0.929647	6.26673e-17
ENSG00000241939	RN7SL517P	161.745	-0.977667	6.3644e-17
ENSG00000241484	ARHGAP8	25.4745	-4.25779	6.37429e-17
ENSG00000166946	CCNDBP1	2768.66	-0.64656	6.5494e-17
ENSG00000224195	CAMK2G-AS1	11.4885	2.04152	6.5993e-17
ENSG00000198000	NOL8	1548.9	0.373205	6.5993e-17
ENSG00000117091	CD48	6039.31	0.768955	6.6629e-17
ENSG00000183723	CMTM4	153.416	-0.942624	6.74453e-17
ENSG00000261222		56.4946	-3.12467	6.74453e-17
ENSG00000226233		21.2337	1.59573	6.81755e-17
ENSG00000276015		28.9139	-1.76449	6.86664e-17
ENSG00000196387	ZNF140	570.308	0.729166	6.88374e-17
ENSG00000243660	ZNF487	175.066	-1.28293	6.92185e-17
ENSG00000260233	ZNRD2-DT	191.788	0.751936	7.30729e-17
ENSG00000168546	GFRA2	22.349	-2.27036	7.5464e-17
ENSG00000073417	PDE8A	1264.11	0.596053	7.57164e-17
ENSG00000065308	TRAM2	595.9	-0.996336	7.65102e-17
ENSG00000136715	SAP130	807.162	-0.749766	7.82644e-17
ENSG00000183955	KMT5A	752.913	-0.467387	7.95934e-17
ENSG00000068831	RASGRP2	6522.55	-0.560151	8.00333e-17
ENSG00000181585	TMIE	38.9298	-1.4909	8.202e-17
ENSG00000168913	ENHO	8.4706	-4.43535	8.31859e-17
ENSG00000283573		27.2369	3.21733	8.34395e-17
ENSG00000178789	CD300LB	778.994	-1.31807	8.51576e-17
ENSG00000137449	CPEB2	1579.1	-0.778547	8.72722e-17
ENSG00000105127	AKAP8	1483.58	-0.675392	8.74553e-17
ENSG00000168939	SPRY3	91.7075	-1.0156	8.75472e-17
ENSG00000224903	RNF32-AS1	33.7295	-2.18073	8.89539e-17
ENSG00000101017	CD40	863.571	0.78385	8.97189e-17
ENSG00000114626	ABTB1	7054.2	-1.04719	9.01768e-17
ENSG00000135686	KLHL36	3679.85	0.333859	9.15399e-17
ENSG00000166197	NOLC1	1409.92	0.842865	9.4703e-17
ENSG00000284154	MIR3605	45.4726	-1.66978	9.49321e-17
ENSG00000172594	SMPDL3A	363.729	1.70119	9.53694e-17
ENSG00000205903	ZNF316	3131.46	0.987998	9.66391e-17
ENSG00000123358	NR4A1	1142.51	1.36516	9.78906e-17
ENSG00000116120	FARSB	605.079	0.539685	9.81817e-17
ENSG00000159176	CSRP1	1048.09	-0.471941	9.85324e-17
ENSG00000178695	KCTD12	3507.66	-1.36158	9.86707e-17
ENSG00000264862	RN7SL45P	54.2755	-1.02358	1.01693e-16
ENSG00000067064	IDI1	1445.43	-1.18585	1.01872e-16
ENSG00000256030	CBX3P4	30.0765	1.50222	1.0287e-16
ENSG00000136828	RALGPS1	442.209	-0.907832	1.03874e-16
ENSG00000162073	PAQR4	114.044	-1.7491	1.04492e-16
ENSG00000261055		48.8907	1.74328	1.04736e-16
ENSG00000013588	GPRC5A	17.7769	3.42954	1.05349e-16
ENSG00000130714	POMT1	539.447	-0.71772	1.0555e-16
ENSG00000005238	FAM214B	1669.37	-0.952816	1.07167e-16
ENSG00000156026	MCU	458.903	-0.621408	1.09122e-16
ENSG00000160255	ITGB2	13360.5	-1.19255	1.10934e-16
ENSG00000138744	NAAA	1022.95	-1.16632	1.13555e-16
ENSG00000246430	LINC00968	15.0157	-4.32912	1.16023e-16
ENSG00000101916	TLR8	1197.26	-2.27728	1.17437e-16
ENSG00000018280	SLC11A1	6051.25	-1.84651	1.18359e-16
ENSG00000140350	ANP32A	4036.61	0.841372	1.18981e-16
ENSG00000114315	HES1	93.2069	1.76492	1.20525e-16
ENSG00000121743	GJA3	65.9408	2.3311	1.22462e-16
ENSG00000245848	CEBPA	585.081	-1.41903	1.22758e-16
ENSG00000214783	POLR2J4	83.32	-1.55492	1.22937e-16
ENSG00000127080	IPPK	543.366	0.723313	1.23721e-16
ENSG00000123610	TNFAIP6	8527.43	3.52044	1.27566e-16
ENSG00000139631	CSAD	941.374	-1.12729	1.28189e-16
ENSG00000140511	HAPLN3	1991.84	0.936818	1.29082e-16
ENSG00000164530	PI16	56.6923	-1.33262	1.30595e-16
ENSG00000266173	STRADA	805.721	-0.477485	1.31041e-16
ENSG00000084774	CAD	1022.17	0.559254	1.34024e-16
ENSG00000010292	NCAPD2	1108.7	-0.54174	1.34456e-16
ENSG00000248712	CCDC153	24.0782	-2.16371	1.35124e-16
ENSG00000125812	GZF1	814.981	-1.01964	1.35756e-16
ENSG00000126882	FAM78A	3335.93	-0.381121	1.36087e-16
ENSG00000131378	RFTN1	3259.15	0.627886	1.36087e-16
ENSG00000006062	MAP3K14	1712.45	-0.394593	1.36093e-16
ENSG00000261884		523.323	-0.769778	1.37439e-16
ENSG00000172197	MBOAT1	459.557	-0.756426	1.39602e-16
ENSG00000226435	ANKRD18DP	32.1015	2.13851	1.4091e-16
ENSG00000227740	LINC02803	17.7724	-1.58032	1.41812e-16
ENSG00000205356	TECPR1	2764.91	-0.465201	1.432e-16
ENSG00000095794	CREM	2388.19	1.48073	1.45056e-16
ENSG00000169715	MT1E	105.668	2.24707	1.46842e-16
ENSG00000171608	PIK3CD	8060.66	-0.691396	1.47391e-16
ENSG00000009694	TENM1	227.226	-1.45982	1.53256e-16
ENSG00000136802	LRRC8A	1021.46	-0.615186	1.55263e-16
ENSG00000035403	VCL	1791.7	-1.71085	1.55263e-16
ENSG00000117602	RCAN3	2931.19	-0.505439	1.56989e-16
ENSG00000116741	RGS2	8031.7	-2.17678	1.59246e-16
ENSG00000116990	MYCL	246.824	-1.81981	1.59667e-16
ENSG00000186230	ZNF749	224.416	0.756705	1.66954e-16
ENSG00000112667	DNPH1	366.998	1.16097	1.68365e-16
ENSG00000214812		112.289	2.5573	1.68706e-16
ENSG00000125735	TNFSF14	1344.59	1.97778	1.72788e-16
ENSG00000164251	F2RL1	268.766	-1.43578	1.73031e-16
ENSG00000135932	CAB39	3626.69	-0.505843	1.77106e-16
ENSG00000182489	XKRX	54.2355	-1.64337	1.81321e-16
ENSG00000125810	CD93	5322.12	-1.53989	1.81464e-16
ENSG00000146054	TRIM7	43.2918	-2.33818	1.85652e-16
ENSG00000162407	PLPP3	1308.37	3.67328	1.90308e-16
ENSG00000178404	CEP295NL	329.659	-1.29094	1.93536e-16
ENSG00000127603	MACF1	13969	-0.611441	2.00539e-16
ENSG00000279400		27.1408	3.27744	2.01405e-16
ENSG00000164970	FAM219A	403.567	-0.668518	2.04478e-16
ENSG00000254632		26.9382	3.46471	2.15286e-16
ENSG00000164949	GEM	185.108	2.95318	2.1599e-16
ENSG00000129355	CDKN2D	964.484	-2.05895	2.1648e-16
ENSG00000067992	PDK3	575.798	-0.735242	2.19792e-16
ENSG00000137288	UQCC2	547.108	0.927184	2.2003e-16
ENSG00000033170	FUT8	1124.15	0.417497	2.23519e-16
ENSG00000184007	PTP4A2	5750.59	-0.497588	2.24656e-16
ENSG00000154803	FLCN	2247.36	1.23293	2.27867e-16
ENSG00000139278	GLIPR1	4049.17	-0.712554	2.31499e-16
ENSG00000272734	ADIRF-AS1	88.4981	-1.6564	2.32194e-16
ENSG00000155893	PXYLP1	560.918	-0.551453	2.37227e-16
ENSG00000111319	SCNN1A	24.4288	-1.6613	2.39206e-16
ENSG00000138134	STAMBPL1	911.968	0.524099	2.39595e-16
ENSG00000151458	ANKRD50	283.207	-0.948012	2.39914e-16
ENSG00000137270	GCM1	17.9563	-2.15724	2.46217e-16
ENSG00000162882	HAAO	55.7153	-1.94442	2.48736e-16
ENSG00000054965	FAM168A	1459.84	-0.53785	2.49686e-16
ENSG00000159388	BTG2	14565.1	0.713056	2.5013e-16
ENSG00000234290		456.187	-2.54579	2.50198e-16
ENSG00000173930	SLCO4C1	244.441	-1.23192	2.52103e-16
ENSG00000074276	CDHR2	77.0561	-1.2327	2.57318e-16
ENSG00000167874	TMEM88	181.345	1.53744	2.59481e-16
ENSG00000077157	PPP1R12B	2197.84	-0.963294	2.61035e-16
ENSG00000271991	TTC32-DT	25.501	1.92093	2.63029e-16
ENSG00000008086	CDKL5	385.349	-0.734274	2.65447e-16
ENSG00000279554		94.2602	-1.61154	2.8389e-16
ENSG00000160310	PRMT2	5633.16	0.511977	2.8397e-16
ENSG00000162909	CAPN2	4062.08	-0.630853	2.87149e-16
ENSG00000168259	DNAJC7	2143.45	-0.259725	2.88326e-16
ENSG00000140030	GPR65	3646.45	1.24894	2.93741e-16
ENSG00000057704	TMCC3	1656.38	-1.07468	3.04336e-16
ENSG00000021574	SPAST	1167.1	-0.489375	3.06019e-16
ENSG00000108819	PPP1R9B	4482.94	-0.660107	3.11561e-16
ENSG00000214402	LCNL1	14.6586	-3.2396	3.12413e-16
ENSG00000106009	BRAT1	1179.55	-0.448832	3.20781e-16
ENSG00000134070	IRAK2	5294.94	3.21556	3.30931e-16
ENSG00000203880	PCMTD2	2423.7	-0.322222	3.35039e-16
ENSG00000196547	MAN2A2	3505.52	-0.745526	3.36458e-16
ENSG00000228140	EFHD2-AS1	103.403	1.13128	3.42123e-16
ENSG00000279202		110.177	-1.14965	3.45359e-16
ENSG00000073050	XRCC1	527.394	-0.501474	3.51369e-16
ENSG00000133059	DSTYK	1058.77	-0.425474	3.51454e-16
ENSG00000189136	UBE2Q2P1	101.164	-1.41413	3.55416e-16
ENSG00000063015	SEZ6	19.215	1.99806	3.56323e-16
ENSG00000149547	EI24	608.873	0.588185	3.56439e-16
ENSG00000235947	EGOT	15.7116	2.91404	3.59144e-16
ENSG00000144843	ADPRH	381.817	0.813245	3.69072e-16
ENSG00000170801	HTRA3	22.8283	2.59872	3.73061e-16
ENSG00000225111		61.4688	1.47167	3.74093e-16
ENSG00000119844	AFTPH	2968.42	0.689621	3.82125e-16
ENSG00000237135	DDX10P1	246.584	1.43991	3.84845e-16
ENSG00000280027		67.7587	-1.46829	3.86288e-16
ENSG00000107625	DDX50	1165.63	0.335074	3.8747e-16
ENSG00000186017	ZNF566	354.575	0.526429	3.8747e-16
ENSG00000215067	ALOX12-AS1	688.03	0.977285	3.93425e-16
ENSG00000006576	PHTF2	1189.4	-0.68502	3.97644e-16
ENSG00000100036	SLC35E4	116.558	-1.10365	4.11372e-16
ENSG00000235217	TSPY26P	325.667	1.02936	4.11372e-16
ENSG00000003249	DBNDD1	21.8544	-2.65827	4.16726e-16
ENSG00000167617	CDC42EP5	6.56088	4.207	4.32438e-16
ENSG00000176463	SLCO3A1	2516.47	-0.660326	4.34121e-16
ENSG00000179431	FJX1	15.0585	3.02038	4.41168e-16
ENSG00000222043		35.1493	1.7454	4.4531e-16
ENSG00000138660	AP1AR	572.928	0.656345	4.55824e-16
ENSG00000256720	BTG1P1	133.114	-1.88518	4.5623e-16
ENSG00000278022		56.0946	-1.43023	4.5645e-16
ENSG00000261067		49.9839	1.13069	4.58332e-16
ENSG00000267174		130.891	-1.5715	4.58949e-16
ENSG00000103522	IL21R	1729.77	1.15371	4.61101e-16
ENSG00000277879		49.9563	-2.12942	4.64677e-16
ENSG00000156983	BRPF1	1223.39	-0.481595	4.68054e-16
ENSG00000119523	ALG2	787.963	0.473729	4.70364e-16
ENSG00000236830	CBR3-AS1	124.847	-1.02191	4.70364e-16
ENSG00000233355	CHRM3-AS2	371.848	-1.61785	4.80213e-16
ENSG00000165526	RPUSD4	608.16	0.406228	4.88319e-16
ENSG00000127511	SIN3B	1933.19	-0.447323	4.92411e-16
ENSG00000106789	CORO2A	462.093	-0.910661	5.09502e-16
ENSG00000154001	PPP2R5E	1453.9	-0.350964	5.09587e-16
ENSG00000186105	LRRC70	74.0741	1.66094	5.14297e-16
ENSG00000082014	SMARCD3	335.733	-1.63555	5.31043e-16
ENSG00000117868	ESYT2	3664.04	-0.621804	5.41779e-16
ENSG00000185811	IKZF1	13631.9	0.453328	5.55218e-16
ENSG00000228702		15.1849	1.66509	5.58617e-16
ENSG00000205537		15.4598	1.7898	5.8836e-16
ENSG00000203705	TATDN3	393.079	-0.599719	5.95291e-16
ENSG00000147119	CHST7	976.626	1.36256	6.04134e-16
ENSG00000166734	GOLM2	2546.3	-0.548524	6.12971e-16
ENSG00000160014	CALM3	3942.67	-0.709502	6.1962e-16
ENSG00000112851	ERBIN	11166	0.683349	6.24854e-16
ENSG00000174807	CD248	86.0873	-1.08165	6.36483e-16
ENSG00000197841	ZNF181	464.965	0.848958	6.37777e-16
ENSG00000156650	KAT6B	1471.98	-0.46366	6.38043e-16
ENSG00000110429	FBXO3	1815.13	-0.652208	6.39843e-16
ENSG00000219163	HMGB1P20	12.8662	-2.58986	6.41959e-16
ENSG00000168918	INPP5D	8304.2	-0.523788	6.44672e-16
ENSG00000142185	TRPM2	1356.53	1.68034	6.47932e-16
ENSG00000130640	TUBGCP2	1856.41	-0.56213	6.51756e-16
ENSG00000100485	SOS2	2864.46	-0.64808	6.69419e-16
ENSG00000258922		49.0523	1.4864	6.7287e-16
ENSG00000135541	AHI1	766.279	1.17558	6.82683e-16
ENSG00000108515	ENO3	375.412	1.02024	6.82683e-16
ENSG00000180152	XIAPP3	10.8623	4.19765	6.9186e-16
ENSG00000116852	KIF21B	5307.88	-0.55653	6.98135e-16
ENSG00000148840	PPRC1	1120.31	0.817119	6.98316e-16
ENSG00000138442	WDR12	367.465	0.898438	6.99507e-16
ENSG00000086102	NFX1	2061.02	0.23294	7.06427e-16
ENSG00000067606	PRKCZ	585.749	-0.614779	7.09658e-16
ENSG00000166340	TPP1	4164.51	0.87296	7.09658e-16
ENSG00000123545	NDUFAF4	230.975	0.848528	7.19982e-16
ENSG00000186480	INSIG1	4037.95	1.42925	7.29852e-16
ENSG00000258777	HIF1A-AS1	19.1535	2.08702	7.30002e-16
ENSG00000173762	CD7	3081.15	0.833278	7.37571e-16
ENSG00000157593	SLC35B2	1099.96	1.29332	7.37672e-16
ENSG00000151694	ADAM17	3278.52	1.31185	7.48444e-16
ENSG00000198055	GRK6	4918.04	-0.970628	7.71854e-16
ENSG00000174197	MGA	3747.35	0.466239	7.84373e-16
ENSG00000031081	ARHGAP31	1512.13	1.55314	7.85859e-16
ENSG00000239653	PSMD6-AS2	802.11	-0.905497	7.85859e-16
ENSG00000183726	TMEM50A	2347.07	-0.490312	7.85859e-16
ENSG00000197070	ARRDC1	926.978	-0.802931	7.96638e-16
ENSG00000270504		19.4609	1.72684	8.08324e-16
ENSG00000118257	NRP2	581.433	2.69362	8.21303e-16
ENSG00000260911		61.7	1.28418	8.21303e-16
ENSG00000071054	MAP4K4	7833.7	0.802735	8.29594e-16
ENSG00000171130	ATP6V0E2	639.537	-0.604795	8.31611e-16
ENSG00000111341	MGP	11.1096	-3.37353	8.32477e-16
ENSG00000141753	IGFBP4	247.635	1.17881	8.54368e-16
ENSG00000074855	ANO8	376.696	-1.11872	8.58811e-16
ENSG00000151304	SRFBP1	368.551	0.716367	8.59247e-16
ENSG00000276514		25.6767	2.08835	8.64864e-16
ENSG00000126262	FFAR2	8785.66	1.99622	8.84255e-16
ENSG00000131374	TBC1D5	2077.1	-0.604072	8.84255e-16
ENSG00000126803	HSPA2	146.271	1.87508	8.88136e-16
ENSG00000197724	PHF2	1698.63	-0.401892	9.14397e-16
ENSG00000139531	SUOX	201.114	-1.08788	9.14755e-16
ENSG00000272899	ATP6V1FNB	82.1196	0.80077	9.17799e-16
ENSG00000166889	PATL1	2567.34	0.717612	9.35951e-16
ENSG00000166046	TCP11L2	3704.81	-0.763444	9.43342e-16
ENSG00000092929	UNC13D	4860.64	-0.620856	9.4697e-16
ENSG00000042429	MED17	1030.35	-0.3532	9.5116e-16
ENSG00000241772		86.1607	-1.13431	9.62594e-16
ENSG00000120800	UTP20	676.088	0.600925	9.69259e-16
ENSG00000243335	KCTD7	1073.21	-0.556939	9.70451e-16
ENSG00000154429	CCSAP	658.802	-0.83735	9.70983e-16
ENSG00000266017	MIR4477B	54.7492	-1.94926	1.00184e-15
ENSG00000177590	GIMAP3P	23.5517	1.6822	1.00671e-15
ENSG00000008083	JARID2	3671.13	-0.647355	1.00747e-15
ENSG00000176871	WSB2	1314.18	0.846025	1.01248e-15
ENSG00000146828	SLC12A9	2741.73	-1.01168	1.03204e-15
ENSG00000114026	OGG1	792.917	-0.361889	1.0504e-15
ENSG00000281530		197.337	-0.893501	1.06398e-15
ENSG00000167112	TRUB2	429.88	0.473619	1.0751e-15
ENSG00000273311	DGCR11	268.542	-0.747108	1.08913e-15
ENSG00000238829	RNU7-45P	105.481	1.43455	1.12106e-15
ENSG00000166974	MAPRE2	1958.18	-0.413053	1.15235e-15
ENSG00000197712	FAM114A1	87.2642	-1.56401	1.1527e-15
ENSG00000198018	ENTPD7	370.681	1.09483	1.19695e-15
ENSG00000044446	PHKA2	1610.88	-0.671379	1.20388e-15
ENSG00000164715	LMTK2	1743.72	-0.785322	1.2133e-15
ENSG00000174715	PPIAP72	81.5467	-1.27824	1.24967e-15
ENSG00000165782	PIP4P1	1223.22	0.45823	1.2737e-15
ENSG00000269959	SPACA6-AS1	13.121	2.23069	1.28352e-15
ENSG00000132694	ARHGEF11	1635.8	-0.837427	1.3111e-15
ENSG00000117594	HSD11B1	23.4157	2.34138	1.31645e-15
ENSG00000253475		129.405	-1.0912	1.31645e-15
ENSG00000124226	RNF114	2147.49	-0.403498	1.32018e-15
ENSG00000123146	ADGRE5	7716.5	-1.08293	1.3347e-15
ENSG00000228624	HDAC2-AS2	23.9507	1.46554	1.34149e-15
ENSG00000156398	SFXN2	467.694	0.546302	1.3489e-15
ENSG00000119314	PTBP3	5433.27	-0.616774	1.3584e-15
ENSG00000134909	ARHGAP32	266.414	-0.805719	1.38684e-15
ENSG00000133612	AGAP3	2331.19	1.26944	1.40227e-15
ENSG00000126458	RRAS	209.057	-1.27712	1.40227e-15
ENSG00000197016	ZNF470	156.131	0.804674	1.40338e-15
ENSG00000166592	RRAD	45.7539	2.54501	1.40839e-15
ENSG00000173011	TADA2B	2044.74	-0.609688	1.40839e-15
ENSG00000132122	SPATA6	160.02	-1.00431	1.4296e-15
ENSG00000196843	ARID5A	5461.06	0.542995	1.43196e-15
ENSG00000115652	UXS1	1747.62	0.348814	1.44615e-15
ENSG00000133216	EPHB2	179.244	-2.44963	1.45014e-15
ENSG00000111860	CEP85L	2206.72	-0.802401	1.45334e-15
ENSG00000185897	FFAR3	91.139	2.52339	1.457e-15
ENSG00000261416	CORO1A-AS1	93.3521	-0.936644	1.50167e-15
ENSG00000279946		166.34	2.21783	1.50637e-15
ENSG00000266378		145.558	1.18186	1.52345e-15
ENSG00000128829	EIF2AK4	785.713	-0.62587	1.53641e-15
ENSG00000176105	YES1	268.08	-0.872213	1.56146e-15
ENSG00000197299	BLM	333.22	0.621441	1.57523e-15
ENSG00000180776	ZDHHC20	3571.91	-0.433794	1.60361e-15
ENSG00000176022	B3GALT6	641.728	0.666024	1.62433e-15
ENSG00000278311	GGNBP2	2340.1	-0.647928	1.70198e-15
ENSG00000148187	MRRF	670.329	0.408872	1.70363e-15
ENSG00000084652	TXLNA	1752.67	0.505974	1.75539e-15
ENSG00000109458	GAB1	660.169	-1.17081	1.82784e-15
ENSG00000102886	GDPD3	216.194	-0.823095	1.82784e-15
ENSG00000259652		50.7019	-1.99577	1.90393e-15
ENSG00000067334	DNTTIP2	2077.78	0.672893	1.91707e-15
ENSG00000072756	TRNT1	1007.6	0.535034	1.93337e-15
ENSG00000272273	IER3-AS1	21.2265	1.79004	1.94121e-15
ENSG00000185252	ZNF74	330.537	0.658669	1.9555e-15
ENSG00000010671	BTK	1305.62	-0.48486	1.96344e-15
ENSG00000271321	CTAGE6	42.5015	1.23943	2.00863e-15
ENSG00000241333	RN7SL385P	32.5339	-1.48347	2.01339e-15
ENSG00000180251	SLC9A4	24.7589	4.74603	2.03529e-15
ENSG00000188290	HES4	961.315	2.12966	2.03674e-15
ENSG00000127191	TRAF2	847.82	0.793751	2.04182e-15
ENSG00000112305	SMAP1	883.654	-0.307509	2.04488e-15
ENSG00000267365	KCNJ2-AS1	268.8	2.3709	2.04907e-15
ENSG00000134193	REG4	21.1497	1.53959	2.0965e-15
ENSG00000242048	PRKAG2-AS2	301.382	3.86095	2.11106e-15
ENSG00000118707	TGIF2	1015.47	0.982035	2.12554e-15
ENSG00000071859	FAM50A	959.642	0.809833	2.13819e-15
ENSG00000099875	MKNK2	7611.56	-0.670668	2.14603e-15
ENSG00000108262	GIT1	1269.54	-0.434571	2.15869e-15
ENSG00000127084	FGD3	8375.71	-0.413045	2.21308e-15
ENSG00000156052	GNAQ	1766.14	-1.31148	2.25985e-15
ENSG00000227591	HSD11B1-AS1	52.1504	1.44201	2.27813e-15
ENSG00000116128	BCL9	336.87	-0.849251	2.28817e-15
ENSG00000182557	SPNS3	114.585	-1.4734	2.28868e-15
ENSG00000114388	NPRL2	458.182	-0.623413	2.36245e-15
ENSG00000095319	NUP188	1415.84	0.71424	2.37076e-15
ENSG00000214212	C19orf38	490.078	-1.99433	2.37496e-15
ENSG00000074706	IPCEF1	1938.26	-0.510791	2.3773e-15
ENSG00000280119		34.6596	-2.34556	2.38665e-15
ENSG00000092200	RPGRIP1	68.2389	-3.09796	2.48917e-15
ENSG00000169508	GPR183	2405.75	0.931661	2.56444e-15
ENSG00000237248	LINC00987	132.187	-1.77913	2.57879e-15
ENSG00000256913		19.1039	-2.80747	2.59179e-15
ENSG00000066084	DIP2B	3794.5	-0.591878	2.61491e-15
ENSG00000167615	LENG8	10098.2	-0.609826	2.61491e-15
ENSG00000092036	HAUS4	304.208	-1.01112	2.63835e-15
ENSG00000068976	PYGM	337.121	-0.908173	2.65808e-15
ENSG00000168438	CDC40	1331.57	-0.458799	2.66484e-15
ENSG00000106615	RHEB	1136.79	0.530451	2.67746e-15
ENSG00000145919	BOD1	529.394	0.619501	2.68739e-15
ENSG00000018869	ZNF582	122.321	0.748691	2.68739e-15
ENSG00000152207	CYSLTR2	173.965	-1.32703	2.7132e-15
ENSG00000089820	ARHGAP4	6804.01	-0.670544	2.71957e-15
ENSG00000116525	TRIM62	568.411	-0.757777	2.79173e-15
ENSG00000176170	SPHK1	1004.01	2.16021	2.79352e-15
ENSG00000259953	LINC02977	158.162	-0.807016	2.87235e-15
ENSG00000164985	PSIP1	2494.75	-0.644292	2.8784e-15
ENSG00000272967		14.0886	2.36649	2.89977e-15
ENSG00000111877	MCM9	1132.76	-0.357	2.90725e-15
ENSG00000267783		15.5723	1.88398	2.91777e-15
ENSG00000196358	NTNG2	1806.02	-1.59395	2.92901e-15
ENSG00000263065		43.5368	-1.52123	2.95252e-15
ENSG00000080947	CROCCP3	510.233	-0.544888	2.95733e-15
ENSG00000244682	FCGR2C	1245.51	-1.79501	2.971e-15
ENSG00000139613	SMARCC2	2534.79	-0.397185	2.9839e-15
ENSG00000100612	DHRS7	1454.08	-0.717531	3.03052e-15
ENSG00000185187	SIGIRR	1765.6	-0.783153	3.0378e-15
ENSG00000254815	LMNTD2-AS1	79.6291	-1.36762	3.06406e-15
ENSG00000100836	PABPN1	1501.07	-0.293936	3.06681e-15
ENSG00000101290	CDS2	3227.25	-0.871079	3.08067e-15
ENSG00000151012	SLC7A11	2177.53	3.49003	3.08871e-15
ENSG00000136156	ITM2B	16903.3	-0.99866	3.1054e-15
ENSG00000196878	LAMB3	1661.28	2.92953	3.21053e-15
ENSG00000185947	ZNF267	4406.89	0.969119	3.24724e-15
ENSG00000141232	TOB1	1498.84	-0.866294	3.28828e-15
ENSG00000174080	CTSF	306.196	-0.84549	3.35212e-15
ENSG00000141574	SECTM1	1565.46	-2.82362	3.38066e-15
ENSG00000104894	CD37	4965.39	-0.672959	3.38659e-15
ENSG00000138032	PPM1B	2130.41	-0.495102	3.39846e-15
ENSG00000162695	SLC30A7	2451.74	0.706843	3.42883e-15
ENSG00000100982	PCIF1	1739.68	-0.447272	3.75175e-15
ENSG00000170275	CRTAP	1335.54	-1.30328	3.79997e-15
ENSG00000123700	KCNJ2	3120.31	2.468	3.80975e-15
ENSG00000151883	PARP8	8123.6	-0.665766	3.82616e-15
ENSG00000153214	TMEM87B	1022.77	-0.384781	3.86763e-15
ENSG00000011198	ABHD5	984.008	-1.43647	3.93502e-15
ENSG00000143418	CERS2	2468.57	-0.449092	4.01654e-15
ENSG00000260719		143.803	-0.902882	4.01815e-15
ENSG00000178573	MAF	2214.05	0.669559	4.07803e-15
ENSG00000072958	AP1M1	1976.14	-0.349557	4.08394e-15
ENSG00000114455	HHLA2	23.182	2.25061	4.12834e-15
ENSG00000074582	BCS1L	279.978	0.476387	4.14098e-15
ENSG00000130558	OLFM1	16.0515	-3.98109	4.14604e-15
ENSG00000279859		16.8393	1.75743	4.16048e-15
ENSG00000236008	LINC01814	30.5577	-1.6816	4.1909e-15
ENSG00000264370	MIR3125	19.2115	1.53767	4.22036e-15
ENSG00000274797		11.6056	2.81242	4.26722e-15
ENSG00000183354	KIAA2026	2484.31	-0.337097	4.26975e-15
ENSG00000167037	SGSM1	150.785	-0.945108	4.37416e-15
ENSG00000134046	MBD2	2032.96	-0.43555	4.50669e-15
ENSG00000274156		12.8332	2.51088	4.53496e-15
ENSG00000143942	CHAC2	50.3474	1.16633	4.53679e-15
ENSG00000088205	DDX18	2380.66	0.46842	4.56218e-15
ENSG00000234456	MAGI2-AS3	65.0617	1.41608	4.566e-15
ENSG00000083093	PALB2	379.005	0.637688	4.59221e-15
ENSG00000234770	GULOP	32.3704	-1.66597	4.61212e-15
ENSG00000168887	C2orf68	1790.53	-0.36285	4.68262e-15
ENSG00000279396		512.597	-1.04317	4.74458e-15
ENSG00000129038	LOXL1	42.2875	-2.58661	4.84175e-15
ENSG00000167695	TLCD3A	51.0415	1.1638	4.84412e-15
ENSG00000196562	SULF2	1732.05	-1.31882	4.90108e-15
ENSG00000116353	MECR	219.578	0.550701	4.91879e-15
ENSG00000100219	XBP1	3665.04	0.796816	4.96652e-15
ENSG00000143153	ATP1B1	177.669	1.31935	4.98779e-15
ENSG00000249684		51.3417	-1.33114	5.02376e-15
ENSG00000071967	CYBRD1	293.465	-1.90508	5.02427e-15
ENSG00000139182	CLSTN3	1337.94	-0.543455	5.11714e-15
ENSG00000106344	RBM28	1248.57	0.547128	5.23102e-15
ENSG00000260807	CEROX1	203.921	-0.936443	5.38155e-15
ENSG00000139946	PELI2	1146.13	-1.3366	5.38155e-15
ENSG00000065989	PDE4A	927.155	0.792114	5.39765e-15
ENSG00000147592	LACTB2	168.08	0.639445	5.50713e-15
ENSG00000147168	IL2RG	6031.16	0.67287	5.52855e-15
ENSG00000137177	KIF13A	1150.04	-1.16715	5.6001e-15
ENSG00000156510	HKDC1	47.5106	-1.11469	5.60712e-15
ENSG00000229833	PET100	252.955	-0.88025	5.67029e-15
ENSG00000105849	POLR1F	421.72	0.659291	5.67373e-15
ENSG00000151117	TMEM86A	209.639	-0.917789	5.71053e-15
ENSG00000197601	FAR1	2384.37	-0.595631	5.73165e-15
ENSG00000113648	MACROH2A1	8643.24	-0.58509	5.83293e-15
ENSG00000083828	ZNF586	1292.62	-0.497021	6.02306e-15
ENSG00000283959		56.0113	1.49599	6.09564e-15
ENSG00000087274	ADD1	5994.32	-0.470692	6.20887e-15
ENSG00000254983		6.10671	-4.40856	6.20887e-15
ENSG00000277443	MARCKS	15288.8	2.30558	6.23362e-15
ENSG00000159339	PADI4	894.409	-1.84295	6.27169e-15
ENSG00000223704	LINC01422	211.57	-1.22604	6.32021e-15
ENSG00000261407		12.2978	-2.83529	6.39613e-15
ENSG00000108604	SMARCD2	1618.94	-0.417194	6.46982e-15
ENSG00000143933	CALM2	5286.56	-0.597245	6.57661e-15
ENSG00000132386	SERPINF1	87.5022	-1.04906	6.64679e-15
ENSG00000122515	ZMIZ2	3393.06	0.642366	6.65203e-15
ENSG00000184897	H1-10	1584.15	-1.50104	6.86575e-15
ENSG00000132763	MMACHC	114.516	1.08419	6.99904e-15
ENSG00000131238	PPT1	2997.74	-0.923106	6.99904e-15
ENSG00000188549	CCDC9B	302.756	0.918875	7.01563e-15
ENSG00000124126	PREX1	14759.2	-0.776243	7.06765e-15
ENSG00000174839	DENND6A	1650.4	-0.618372	7.13986e-15
ENSG00000283994		224.914	-1.44587	7.20012e-15
ENSG00000163534	FCRL1	858.279	-1.54704	7.31628e-15
ENSG00000102349	KLF8	127.251	-1.32481	7.54752e-15
ENSG00000236021	COP1-DT	36.5888	-1.10545	7.55515e-15
ENSG00000134463	ECHDC3	104.042	-1.99959	7.63242e-15
ENSG00000165626	BEND7	19.4745	-2.8811	7.68733e-15
ENSG00000170684	ZNF296	104.659	-1.39059	7.77046e-15
ENSG00000117036	ETV3	1659.58	0.584344	8.03529e-15
ENSG00000266865		85.428	-0.712267	8.3359e-15
ENSG00000109466	KLHL2	1211.13	-0.683614	8.37923e-15
ENSG00000149311	ATM	15512.7	-0.454498	8.38003e-15
ENSG00000225873	C3orf86	101.476	-1.65039	8.50537e-15
ENSG00000127481	UBR4	11330	0.654842	8.69828e-15
ENSG00000267519	MIR23AHG	1457.99	1.23291	8.72163e-15
ENSG00000102699	PARP4	3999.64	-0.413321	8.83694e-15
ENSG00000183340	JRKL	370.146	0.935478	8.90964e-15
ENSG00000273447		61.4338	-0.967227	9.16517e-15
ENSG00000273341		54.9144	2.0844	9.19136e-15
ENSG00000160094	ZNF362	533.093	-0.828426	9.27859e-15
ENSG00000111186	WNT5B	36.125	1.76323	9.39806e-15
ENSG00000171467	ZNF318	1568.2	-0.506946	9.74182e-15
ENSG00000158161	EYA3	1723.37	0.978506	9.7985e-15
ENSG00000174405	LIG4	722.172	0.771713	9.81602e-15
ENSG00000187260	WDR86	65.3186	-1.37816	1.00912e-14
ENSG00000198547	C20orf203	15.6416	-2.89525	1.014e-14
ENSG00000239151	RNU7-195P	26.3112	-2.32431	1.03236e-14
ENSG00000155850	SLC26A2	816.859	0.667607	1.03492e-14
ENSG00000240527		74.7375	-1.77784	1.04848e-14
ENSG00000160685	ZBTB7B	3661.12	-0.733441	1.05957e-14
ENSG00000157870	PRXL2B	535.974	0.81663	1.08709e-14
ENSG00000167850	CD300C	395.282	-1.26453	1.09455e-14
ENSG00000170074	FAM153A	277.804	-1.21097	1.12364e-14
ENSG00000131981	LGALS3	3731.11	1.29046	1.13278e-14
ENSG00000184014	DENND5A	9514.31	1.16462	1.14349e-14
ENSG00000110446	SLC15A3	3842.31	1.00135	1.14918e-14
ENSG00000198590	APRG1	121.706	-1.29439	1.15346e-14
ENSG00000198646	NCOA6	1848.61	-0.448881	1.16276e-14
ENSG00000266714	MYO15B	3867.38	-0.908948	1.173e-14
ENSG00000100596	SPTLC2	1675.83	-0.674448	1.18579e-14
ENSG00000143333	RGS16	230.965	3.00441	1.18863e-14
ENSG00000265432	MIR4308	20.6509	1.94041	1.19805e-14
ENSG00000130560	UBAC1	814.722	-0.481646	1.21646e-14
ENSG00000163702	IL17RC	45.2269	-2.9242	1.2484e-14
ENSG00000130598	TNNI2	140.755	-1.46592	1.24872e-14
ENSG00000079387	SENP1	1100.12	0.318427	1.27307e-14
ENSG00000234072	GTF3C2-AS2	245.161	0.67619	1.27567e-14
ENSG00000196233	LCOR	4439.58	-0.351882	1.27751e-14
ENSG00000222179	RN7SKP26	40.7597	2.02661	1.30842e-14
ENSG00000119943	PYROXD2	346.99	-0.733291	1.31721e-14
ENSG00000101230	ISM1	19.1299	-3.08543	1.32735e-14
ENSG00000241975	ELOCP19	84.903	-1.55116	1.32786e-14
ENSG00000267062		30.5468	1.3604	1.34291e-14
ENSG00000188676	IDO2	56.6735	2.03198	1.35156e-14
ENSG00000101473	ACOT8	627.417	-0.470847	1.35335e-14
ENSG00000280067		54.93	-1.25107	1.36403e-14
ENSG00000263276		84.7037	-1.02195	1.37573e-14
ENSG00000058804	NDC1	503.321	0.476872	1.38071e-14
ENSG00000141076	UTP4	730.722	0.599353	1.39232e-14
ENSG00000260276		286.79	0.566525	1.40436e-14
ENSG00000035664	DAPK2	1416	-1.0416	1.42385e-14
ENSG00000198736	MSRB1	1983.07	-1.46846	1.42608e-14
ENSG00000166347	CYB5A	288.122	0.556121	1.42755e-14
ENSG00000183049	CAMK1D	2051.02	-0.551119	1.43709e-14
ENSG00000023839	ABCC2	154.247	-0.810914	1.47757e-14
ENSG00000198925	ATG9A	1405.24	-0.540588	1.48171e-14
ENSG00000159885	ZNF222	142.923	0.841896	1.50518e-14
ENSG00000149187	CELF1	5681.67	0.454527	1.51783e-14
ENSG00000114125	RNF7	940.582	-0.413525	1.52002e-14
ENSG00000249863		82.1163	-0.988764	1.57277e-14
ENSG00000204574	ABCF1	1569.89	0.851636	1.59705e-14
ENSG00000188747	NOXA1	162.898	-1.65576	1.59705e-14
ENSG00000152818	UTRN	9084.36	-0.901557	1.59805e-14
ENSG00000173209	AHSA2P	2574.44	-0.472479	1.61144e-14
ENSG00000160796	NBEAL2	13387.1	-0.824458	1.61593e-14
ENSG00000146122	DAAM2	98.1008	-4.42163	1.62713e-14
ENSG00000203446	SUGCT-AS1	12.7036	3.29833	1.64052e-14
ENSG00000123505	AMD1	2788.61	-0.376868	1.65568e-14
ENSG00000151702	FLI1	4183.54	-0.633945	1.65636e-14
ENSG00000126249	PDCD2L	51.2482	0.837592	1.67602e-14
ENSG00000166128	RAB8B	6263.04	0.959622	1.70574e-14
ENSG00000138834	MAPK8IP3	4664.93	-0.498266	1.71351e-14
ENSG00000213145	CRIP1	204.024	-0.880987	1.73522e-14
ENSG00000272368		121.171	-1.14128	1.74396e-14
ENSG00000220305	HNRNPH1P1	37.0489	1.42187	1.75445e-14
ENSG00000112033	PPARD	2029.35	0.782302	1.77513e-14
ENSG00000204366	ZBTB12	53.394	1.06376	1.79861e-14
ENSG00000085871	MGST2	90.4644	-1.34303	1.80877e-14
ENSG00000103550	KNOP1	449.186	0.494559	1.80917e-14
ENSG00000245105	A2M-AS1	506.504	-1.45097	1.82139e-14
ENSG00000254995	STX16-NPEPL1	238.706	-1.17812	1.83598e-14
ENSG00000273599		88.9239	-1.18453	1.84785e-14
ENSG00000067208	EVI5	516.461	-0.67694	1.87888e-14
ENSG00000272384		14.7791	2.28349	1.87986e-14
ENSG00000135913	USP37	1206.87	0.571543	1.95898e-14
ENSG00000167595	PROSER3	452.058	-0.55611	1.95961e-14
ENSG00000204086	RPA4	36.0031	1.40684	1.95961e-14
ENSG00000125952	MAX	3918.48	-0.41963	1.96561e-14
ENSG00000129625	REEP5	1692.92	-0.467143	1.96824e-14
ENSG00000116062	MSH6	1162.74	0.347375	1.99024e-14
ENSG00000008853	RHOBTB2	318.968	-1.08454	2.0804e-14
ENSG00000163131	CTSS	18276.5	-1.56495	2.10891e-14
ENSG00000224066		145.287	-1.21991	2.12631e-14
ENSG00000112624	BICRAL	2115.74	-0.465265	2.14475e-14
ENSG00000134028	ADAMDEC1	96.4376	1.7961	2.19974e-14
ENSG00000165195	PIGA	554.727	-0.852157	2.20405e-14
ENSG00000106330	MOSPD3	122.419	-1.06777	2.24883e-14
ENSG00000136002	ARHGEF4	43.1823	-1.52243	2.25477e-14
ENSG00000232748		28.6477	1.64951	2.26551e-14
ENSG00000100413	POLR3H	1051.64	0.56004	2.2865e-14
ENSG00000229419	RALGAPA1P1	101.803	1.04617	2.2926e-14
[truncated: 10,359 more rows]
