# Supplementary material for: Influenza coinfection inhibits control of mycobacterial infection in a human challenge model
Source: Nat Commun. 2026 Jun 11;17:4884. doi: 10.1038/s41467-026-72363-2 (PMC13261052; doi:10.1038/s41467-026-72363-2)
Supplement: Supplementary file 5 — Supplementary Data 3 [file 41467_2026_72363_MOESM5_ESM.xlsx]

## Sheet: Supplementary Data 3
Ensembl gene ID	Gene symbol	baseMean	log2FoldChange	adj. p
ENSG00000165949	IFI27	1928.25	6.01965	3.33e-121
ENSG00000160932	LY6E	4292.38	2.43472	2.93e-59
ENSG00000134321	RSAD2	5589.54	3.54947	1.78e-54
ENSG00000133106	EPSTI1	2612.65	2.02757	3.88e-54
ENSG00000088827	SIGLEC1	1193.92	3.78111	3.83e-50
ENSG00000237649	KIFC1	55.4022	1.43058	7.41e-45
ENSG00000089127	OAS1	2728.18	2.3863	2.68e-44
ENSG00000137965	IFI44	2605.46	2.66788	3.24e-44
ENSG00000177294	FBXO39	88.2147	2.19962	9.89e-44
ENSG00000134326	CMPK2	1742.81	2.64965	6.72e-43
ENSG00000225964	NRIR	124.278	2.47063	2.15e-42
ENSG00000137959	IFI44L	5641.71	3.56729	4.37e-42
ENSG00000126709	IFI6	4115	2.36209	7.64e-42
ENSG00000136514	RTP4	418.94	1.68581	1.42e-39
ENSG00000089685	BIRC5	41.5	1.8967	1.06e-38
ENSG00000187608	ISG15	3730.64	2.66353	1.17e-38
ENSG00000123485	HJURP	38.7021	1.59981	1.94e-38
ENSG00000111331	OAS3	8080.81	2.44895	1.94e-38
ENSG00000278272		337.785	1.66936	8.01e-37
ENSG00000171848	RRM2	124.312	1.85205	2.5e-36
ENSG00000273983	H3C8	214.632	1.99543	2.22e-35
ENSG00000176890	TYMS	71.526	1.73994	2.22e-35
ENSG00000132530	XAF1	6707.25	1.90445	2.84e-35
ENSG00000188290	HES4	961.315	2.10959	4.68e-35
ENSG00000111335	OAS2	4954.94	1.75713	8.58e-35
ENSG00000146670	CDCA5	41.6557	1.40455	1.09e-34
ENSG00000196141	SPATS2L	440.657	1.69425	1.56e-33
ENSG00000142089	IFITM3	3389.48	2.05007	1.92e-32
ENSG00000137628	DDX60	3280.27	1.51233	3.18e-32
ENSG00000272512		523.532	2.31222	1.46e-31
ENSG00000184979	USP18	270.91	2.53713	1.99e-31
ENSG00000170312	CDK1	58.1561	1.36322	4.88e-31
ENSG00000141664	ZCCHC2	4219.23	0.900052	2.08e-30
ENSG00000111206	FOXM1	52.0563	1.32258	2.17e-30
ENSG00000157601	MX1	8303.95	1.98315	2.45e-30
ENSG00000280270		15.6962	2.18924	4.02e-30
ENSG00000274267		487.934	1.64377	4.85e-30
ENSG00000185745	IFIT1	4582.51	2.77074	7.37e-30
ENSG00000276368	H2AC14	340.376	1.60197	1.22e-29
ENSG00000188313	PLSCR1	4203.92	1.35177	1.22e-29
ENSG00000100129	EIF3L	2359.67	-0.393506	7.17e-29
ENSG00000119917	IFIT3	7975.76	2.25653	1.16e-28
ENSG00000185507	IRF7	3332.94	1.25385	1.16e-28
ENSG00000132669	RIN2	1328.64	1.22045	2.18e-28
ENSG00000130303	BST2	1580.78	0.94897	3.42e-28
ENSG00000135114	OASL	2498.04	1.81091	7.83e-28
ENSG00000130487	KLHDC7B	263.909	1.0259	1.44e-27
ENSG00000115155	OTOF	97.9828	2.82286	7.28e-27
ENSG00000278463	H2AC4	156.417	1.25914	3.75e-26
ENSG00000167513	CDT1	42.8516	1.50306	5.12e-26
ENSG00000138646	HERC5	2264.45	1.73787	7.54e-26
ENSG00000130489		133.572	1.03671	7.54e-26
ENSG00000152778	IFIT5	2574.33	1.19782	4.54e-25
ENSG00000108771	DHX58	1318.12	1.11526	1.14e-24
ENSG00000277775	H3C7	402.945	1.45466	1.17e-24
ENSG00000173786	CNP	1592.73	0.640795	1.37e-24
ENSG00000157456	CCNB2	41.6967	1.25602	1.93e-24
ENSG00000100220	RTCB	1096.23	0.424152	2.65e-24
ENSG00000161888	SPC24	34.3883	1.15217	2.65e-24
ENSG00000197153	H3C12	228.174	1.30568	6.69e-24
ENSG00000188157	AGRN	689.013	1.61839	1.49e-23
ENSG00000273703	H2BC14	156.699	1.13174	1.54e-23
ENSG00000068079	IFI35	1175.15	1.15167	1.69e-23
ENSG00000184357	H1-5	962.417	1.09688	1.78e-23
ENSG00000238015		24.9211	2.23749	2.33e-23
ENSG00000142945	KIF2C	53.7185	1.14512	3.06e-23
ENSG00000134809	TIMM10	302.746	1.04929	4.6e-23
ENSG00000168078	PBK	8.07607	1.93539	6.46e-23
ENSG00000059378	PARP12	3440.11	0.870866	1.5e-22
ENSG00000145386	CCNA2	77.2516	1.11854	2.29e-22
ENSG00000138642	HERC6	1389.23	1.38274	2.9e-22
ENSG00000138180	CEP55	23.8067	1.62712	4.71e-22
ENSG00000124256	ZBP1	2332.3	0.960882	1.37e-21
ENSG00000164054	SHISA5	4484.24	0.632142	4.28e-21
ENSG00000132274	TRIM22	10182.4	0.943685	8.28e-21
ENSG00000138496	PARP9	5529.78	1.07201	1.39e-20
ENSG00000167900	TK1	51.4787	1.31193	1.48e-20
ENSG00000112984	KIF20A	16.7203	1.73485	1.51e-20
ENSG00000127564	PKMYT1	35.0577	1.17919	1.7e-20
ENSG00000154839	SKA1	24.3225	1.29457	1.79e-20
ENSG00000106785	TRIM14	2663.4	0.522992	1.79e-20
ENSG00000122952	ZWINT	45.3227	0.866614	2.12e-20
ENSG00000137364	TPMT	454.784	0.488576	3.64e-20
ENSG00000055332	EIF2AK2	4023.45	1.18545	5.57e-20
ENSG00000163565	IFI16	5432.34	0.594111	1.51e-19
ENSG00000140534	TICRR	25.5867	1.25155	1.51e-19
ENSG00000116663	FBXO6	372.831	0.942199	1.6e-19
ENSG00000144843	ADPRH	381.817	0.585708	2.16e-19
ENSG00000119922	IFIT2	8546.55	1.69707	2.16e-19
ENSG00000255221	CARD17	160.205	1.45347	2.48e-19
ENSG00000274641	H2BC17	177.258	0.995304	3.53e-19
ENSG00000163823	CCR1	3903.53	1.01642	4.77e-19
ENSG00000167658	EEF2	34335	-0.340608	8.09e-19
ENSG00000110079	MS4A4A	395.828	1.29627	8.52e-19
ENSG00000112343	TRIM38	5529.38	0.407211	2.11e-18
ENSG00000171320	ESCO2	38.939	0.840049	4.08e-18
ENSG00000132256	TRIM5	1127.57	0.748457	4.39e-18
ENSG00000225434	LINC01504	57.6255	0.65222	5.79e-18
ENSG00000136573	BLK	1018.6	-0.400128	6.6e-18
ENSG00000063046	EIF4B	14535.6	-0.342369	8.08e-18
ENSG00000282851	BISPR	454.305	0.70779	9.05e-18
ENSG00000206503	HLA-A	71298.1	0.364911	1.17e-17
ENSG00000130589	HELZ2	7931.64	0.932584	1.28e-17
ENSG00000269720	CCDC194	54.6553	1.00226	1.42e-17
ENSG00000002549	LAP3	2035.23	1.08776	1.42e-17
ENSG00000173801	JUP	266.969	1.02307	1.54e-17
ENSG00000178075	GRAMD1C	188.255	-0.81451	1.61e-17
ENSG00000173821	RNF213	38190	0.658329	1.66e-17
ENSG00000196116	TDRD7	1286.8	0.651739	1.66e-17
ENSG00000274997	H2AC12	242.266	1.02914	1.95e-17
ENSG00000093009	CDC45	17.2901	1.47048	2.08e-17
ENSG00000148773	MKI67	359.479	0.885646	2.43e-17
ENSG00000279236		181.022	0.76177	2.45e-17
ENSG00000156587	UBE2L6	3105.63	0.86877	3.1e-17
ENSG00000121236	TRIM6	25.4038	1.48102	3.13e-17
ENSG00000075218	GTSE1	49.6733	1.03637	4.15e-17
ENSG00000177409	SAMD9L	6705.37	1.09781	4.15e-17
ENSG00000198715	GLMP	653.831	0.581556	4.8e-17
ENSG00000025708	TYMP	8837.11	0.713532	7.52e-17
ENSG00000170581	STAT2	6244.89	0.751032	8.56e-17
ENSG00000155363	MOV10	1950.81	0.726118	1.36e-16
ENSG00000117399	CDC20	39.4175	1.51875	1.69e-16
ENSG00000205413	SAMD9	8860.67	0.816932	3.06e-16
ENSG00000211659	IGLV3-25	95.5697	1.11622	3.28e-16
ENSG00000276410	H2BC3	108.293	1.08329	3.41e-16
ENSG00000105202	FBL	2315.39	-0.347099	3.43e-16
ENSG00000117650	NEK2	19.4943	1.19026	3.47e-16
ENSG00000168961	LGALS9	1958.9	0.692692	4.69e-16
ENSG00000173369	C1QB	100.335	1.47401	4.74e-16
ENSG00000175894	TSPEAR	14.2019	-2.19513	5.7e-16
ENSG00000114942	EEF1B2	6190.88	-0.426267	6.89e-16
ENSG00000163512	AZI2	1354.3	0.432823	1.01e-15
ENSG00000165891	E2F7	22.908	1.22374	1.19e-15
ENSG00000177602	HASPIN	21.9861	0.977894	1.53e-15
ENSG00000177425	PAWR	338.922	-0.343144	1.66e-15
ENSG00000134575	ACP2	746.029	0.519882	1.69e-15
ENSG00000026950	BTN3A1	6396.47	0.350697	2.19e-15
ENSG00000186185	KIF18B	40.8416	1.11075	2.19e-15
ENSG00000125148	MT2A	1758.64	1.13811	2.49e-15
ENSG00000173193	PARP14	14566.8	0.921009	2.98e-15
ENSG00000247317	LY6E-DT	71.7735	1.11438	3.46e-15
ENSG00000094804	CDC6	60.5562	0.759371	3.53e-15
ENSG00000129173	E2F8	17.4101	1.22237	3.75e-15
ENSG00000277511		46.0514	1.15076	4.41e-15
ENSG00000233785		32.2896	1.20746	5e-15
ENSG00000163840	DTX3L	4481.43	0.737946	5.12e-15
ENSG00000156508	EEF1A1	213316	-0.301107	5.15e-15
ENSG00000166803	PCLAF	21.6103	1.03967	5.5e-15
ENSG00000132357	CARD6	525.844	0.632281	9.05e-15
ENSG00000276903	H2AC16	168.672	1.0668	9.17e-15
ENSG00000136816	TOR1B	1487.78	0.741233	9.46e-15
ENSG00000226738		14.3719	1.70344	9.72e-15
ENSG00000133216	EPHB2	179.244	1.43602	9.73e-15
ENSG00000133112	TPT1	54782	-0.349993	1e-14
ENSG00000140464	PML	3591.88	0.644827	1.17e-14
ENSG00000124549	BTN2A3P	180.462	0.497991	1.28e-14
ENSG00000115159	GPD2	938.81	0.444044	1.74e-14
ENSG00000159189	C1QC	106.508	1.56625	1.87e-14
ENSG00000223387	LINC02068	15.2992	2.45408	2.44e-14
ENSG00000149131	SERPING1	412.897	2.10711	2.82e-14
ENSG00000177989	ODF3B	1164.72	0.993445	3.46e-14
ENSG00000106605	BLVRA	482.836	0.753689	4.25e-14
ENSG00000196550	FAM72A	34.6423	0.882754	5.37e-14
ENSG00000136147	PHF11	2020.04	0.458743	5.37e-14
ENSG00000186818	LILRB4	1532.77	0.799043	8.52e-14
ENSG00000167461	RAB8A	2875.92	0.348604	8.97e-14
ENSG00000172123	SLFN12	403.96	0.424786	8.97e-14
ENSG00000198133	TMEM229B	823.254	0.329758	1.23e-13
ENSG00000132646	PCNA	532.343	0.402447	1.46e-13
ENSG00000132205	EMILIN2	2829.06	0.447338	1.53e-13
ENSG00000160710	ADAR	17791.1	0.46085	1.7e-13
ENSG00000137200	CMTR1	2535.59	0.463883	2.12e-13
ENSG00000143228	NUF2	52.3769	0.62145	2.29e-13
ENSG00000117228	GBP1	6393.82	1.29056	2.35e-13
ENSG00000161057	PSMC2	1215.78	0.354981	2.5e-13
ENSG00000130813	SHFL	1643.44	0.538855	2.69e-13
ENSG00000185880	TRIM69	1870.23	0.665476	2.79e-13
ENSG00000125355	TMEM255A	34.3056	1.20876	3.08e-13
ENSG00000111665	CDCA3	39.5805	0.691529	3.12e-13
ENSG00000182952	HMGN4	1444.39	0.249244	3.74e-13
ENSG00000178685	PARP10	4468.73	0.584173	3.74e-13
ENSG00000185885	IFITM1	4258.01	0.875289	4.09e-13
ENSG00000004468	CD38	1050.74	0.554271	4.17e-13
ENSG00000187642	PERM1	16.706	2.42148	4.37e-13
ENSG00000146918	NCAPG2	258.751	0.31466	5.6e-13
ENSG00000143891	GALM	762.008	0.535157	6.05e-13
ENSG00000171241	SHCBP1	49.1684	0.869049	6.58e-13
ENSG00000133985	TTC9	648.227	-0.343754	8.32e-13
ENSG00000184661	CDCA2	41.1672	0.832674	9.2e-13
ENSG00000104738	MCM4	295.513	0.391952	9.81e-13
ENSG00000213928	IRF9	982.247	0.536306	1e-12
ENSG00000275713	H2BC9	341.86	0.65989	1.06e-12
ENSG00000258819	LINC02289	183.866	-1.95468	1.19e-12
ENSG00000138035	PNPT1	909.588	0.782483	1.22e-12
ENSG00000169679	BUB1	158.757	0.671639	1.28e-12
ENSG00000255328		151.396	0.88491	1.32e-12
ENSG00000160683	CXCR5	778.571	-0.327577	1.34e-12
ENSG00000023171	GRAMD1B	893.394	0.433041	1.34e-12
ENSG00000107201	DDX58	3507.85	0.845336	1.38e-12
ENSG00000183486	MX2	9775.02	0.729936	1.38e-12
ENSG00000129255	MPDU1	636.865	0.374554	1.41e-12
ENSG00000112773	TENT5A	989.296	0.580393	1.49e-12
ENSG00000131747	TOP2A	244.014	0.774087	1.49e-12
ENSG00000162063	CCNF	161.872	0.48674	1.89e-12
ENSG00000081052	COL4A4	98.0639	-0.536716	1.89e-12
ENSG00000133561	GIMAP6	4173.64	0.301307	2.25e-12
ENSG00000171150	SOCS5	677.553	-0.200124	2.46e-12
ENSG00000086065	CHMP5	1475.47	0.565396	2.66e-12
ENSG00000188610	FAM72B	24.5691	0.751423	2.82e-12
ENSG00000123130	ACOT9	1704.21	0.520004	2.87e-12
ENSG00000175550	DRAP1	836.812	0.482974	2.87e-12
ENSG00000135899	SP110	5690.81	0.410798	3.24e-12
ENSG00000234745	HLA-B	90592	0.298121	3.66e-12
ENSG00000111247	RAD51AP1	55.7785	0.742753	3.89e-12
ENSG00000274290	H2BC6	512.934	0.544265	4.34e-12
ENSG00000163568	AIM2	392.17	0.75194	4.55e-12
ENSG00000103154	NECAB2	55.1083	-1.32872	5.6e-12
ENSG00000172432	GTPBP2	2617.5	0.490047	5.64e-12
ENSG00000164045	CDC25A	15.3935	1.07449	6.31e-12
ENSG00000023191	RNH1	2227.68	0.284118	6.31e-12
ENSG00000164330	EBF1	357.575	-0.467865	6.46e-12
ENSG00000137752	CASP1	3616.01	0.501519	7.1e-12
ENSG00000051180	RAD51	23.9842	0.750283	7.1e-12
ENSG00000259529		234.562	0.604624	7.1e-12
ENSG00000163872	YEATS2	1335.28	0.246527	7.21e-12
ENSG00000211933	IGHV6-1	27.3297	1.31124	7.28e-12
ENSG00000115750	TAF1B	434.371	0.24022	7.35e-12
ENSG00000115267	IFIH1	4395.35	0.955871	7.87e-12
ENSG00000183049	CAMK1D	2051.02	-0.322833	8.63e-12
ENSG00000152558	TMEM123	11927.5	0.477953	1.02e-11
ENSG00000280007		81.0884	1.03052	1.41e-11
ENSG00000105369	CD79A	1731.87	-0.389225	1.52e-11
ENSG00000109684	CLNK	26.0288	-0.647218	1.54e-11
ENSG00000165259	HDX	85.5901	0.532751	1.54e-11
ENSG00000067066	SP100	8607.46	0.394255	1.64e-11
ENSG00000074964	ARHGEF10L	832.677	0.51899	1.8e-11
ENSG00000270972		68.3068	1.05907	1.85e-11
ENSG00000100918	REC8	787.504	0.595154	1.93e-11
ENSG00000068394	GPKOW	426.122	0.21103	2e-11
ENSG00000181381	DDX60L	10271.1	0.783339	2.07e-11
ENSG00000124688	MAD2L1BP	552.738	0.359672	2.2e-11
ENSG00000168003	SLC3A2	3748.64	0.432643	2.4e-11
ENSG00000111961	SASH1	432.849	0.802143	2.47e-11
ENSG00000117632	STMN1	451.455	0.432359	2.48e-11
ENSG00000135476	ESPL1	190.115	0.81569	2.56e-11
ENSG00000108679	LGALS3BP	551.909	0.765956	2.59e-11
ENSG00000123609	NMI	1725.38	0.482432	2.59e-11
ENSG00000172426	RSPH9	17.4903	1.16872	2.7e-11
ENSG00000121858	TNFSF10	2342.61	0.976404	2.75e-11
ENSG00000225611	CCDC13-AS2	47.7033	-1.08448	3.15e-11
ENSG00000108950	FAM20A	163.233	1.02832	3.38e-11
ENSG00000167601	AXL	92.7331	1.1945	3.68e-11
ENSG00000173207	CKS1B	110.466	0.440957	3.77e-11
ENSG00000162909	CAPN2	4062.08	0.33602	4.73e-11
ENSG00000211592	IGKC	5143.52	0.756844	4.93e-11
ENSG00000092853	CLSPN	75.3146	0.600451	5.03e-11
ENSG00000110042	DTX4	616.349	-0.595635	5.15e-11
ENSG00000092098	RNF31	1010.32	0.29672	6.26e-11
ENSG00000173372	C1QA	90.4125	1.27712	6.83e-11
ENSG00000185130	H2BC13	167.08	0.813341	6.83e-11
ENSG00000088325	TPX2	113.08	0.731773	7.46e-11
ENSG00000276180	H4C9	389.123	0.639017	7.9e-11
ENSG00000003400	CASP10	1482.46	0.330484	8.28e-11
ENSG00000233030		98.2746	1.04698	8.28e-11
ENSG00000076662	ICAM3	5076.9	-0.528808	9.7e-11
ENSG00000130164	LDLR	713.995	0.574743	1.09e-10
ENSG00000276043	UHRF1	61.7713	0.795509	1.1e-10
ENSG00000169031	COL4A3	96.1259	-0.652406	1.19e-10
ENSG00000159556	ISL2	48.1384	-1.18374	1.24e-10
ENSG00000168394	TAP1	10365.6	0.58061	1.38e-10
ENSG00000141837	CACNA1A	34.9016	0.874876	1.45e-10
ENSG00000221963	APOL6	6651.82	0.695439	1.52e-10
ENSG00000135535	CD164	8025.77	0.246431	1.57e-10
ENSG00000135363	LMO2	814.562	0.608123	1.67e-10
ENSG00000100908	EMC9	156.344	0.386721	1.83e-10
ENSG00000135211	TMEM60	236.163	0.464879	1.88e-10
ENSG00000203709	MIR29B2CHG	7231.88	-0.332045	1.93e-10
ENSG00000055130	CUL1	1599.8	0.230516	2.03e-10
ENSG00000165115	KIF27	345.461	-0.501437	2.2e-10
ENSG00000131480	AOC2	240.495	-0.563117	2.5e-10
ENSG00000138119	MYOF	677.28	0.824944	2.52e-10
ENSG00000198087	CD2AP	1528.12	0.289119	2.63e-10
ENSG00000159228	CBR1	253.196	0.536273	2.74e-10
ENSG00000108798	ABI3	1178.46	0.3104	2.8e-10
ENSG00000104972	LILRB1	2806.51	0.634128	2.81e-10
ENSG00000122643	NT5C3A	1635.24	0.519686	3.02e-10
ENSG00000132465	JCHAIN	2812.47	0.804407	3.37e-10
ENSG00000106392	C1GALT1	1821.78	0.326346	3.53e-10
ENSG00000177335	LINC02904	32.9343	0.630158	3.62e-10
ENSG00000231113	LINC02976	377.551	-0.333973	3.69e-10
ENSG00000279330		280.846	-0.359232	3.82e-10
ENSG00000166851	PLK1	123.407	0.604717	3.92e-10
ENSG00000117226	GBP3	1684.56	0.608168	3.98e-10
ENSG00000211892	IGHG4	116.876	0.936756	4.03e-10
ENSG00000159176	CSRP1	1048.09	0.234038	4.19e-10
ENSG00000099998	GGT5	62.2602	-1.46526	4.2e-10
ENSG00000197965	MPZL1	705.069	-0.74099	4.51e-10
ENSG00000235621	LINC00494	83.4585	-0.540725	4.56e-10
ENSG00000042980	ADAM28	1492.78	-0.339341	5.38e-10
ENSG00000124635	H2BC11	477.931	0.539793	5.55e-10
ENSG00000196747	H2AC13	340.267	0.725917	5.64e-10
ENSG00000163009		9.74958	1.29596	5.73e-10
ENSG00000165209	STRBP	904.118	-0.230046	5.73e-10
ENSG00000164611	PTTG1	70.7306	0.566117	6.43e-10
ENSG00000168329	CX3CR1	877.076	0.917579	6.66e-10
ENSG00000196083	IL1RAP	1651.38	-0.599875	7.19e-10
ENSG00000079263	SP140	2811.37	0.403266	7.4e-10
ENSG00000072864	NDE1	3061.99	-0.263474	7.61e-10
ENSG00000151490	PTPRO	276.703	0.548256	7.74e-10
ENSG00000139921	TMX1	1370.87	0.274469	7.84e-10
ENSG00000103510	KAT8	1191.34	-0.247924	7.91e-10
ENSG00000143374	TARS2	487.792	0.209448	7.93e-10
ENSG00000109919	MTCH2	558.385	0.213158	8e-10
ENSG00000122733	PHF24	32.4326	-2.11469	8.42e-10
ENSG00000266028	SRGAP2	1512.26	0.409728	8.46e-10
ENSG00000165185	KIAA1958	420.2	0.459347	9.15e-10
ENSG00000183598	H3C13	658.608	0.540192	9.63e-10
ENSG00000104970	KIR3DX1	99.9138	0.690523	9.74e-10
ENSG00000172500	FIBP	517.334	0.233861	9.79e-10
ENSG00000168062	BATF2	572.356	1.43242	1.05e-09
ENSG00000174600	CMKLR1	434.52	0.620984	1.07e-09
ENSG00000001036	FUCA2	430.716	0.331199	1.07e-09
ENSG00000234127	TRIM26	1852.16	0.22644	1.07e-09
ENSG00000145936	KCNMB1	85.8712	0.607092	1.1e-09
ENSG00000156738	MS4A1	2214.1	-0.392119	1.13e-09
ENSG00000233369	GTF2IP4	670.017	-0.333204	1.28e-09
ENSG00000100034	PPM1F	3716.61	-0.466713	1.32e-09
ENSG00000204397	CARD16	1061.37	0.553181	1.33e-09
ENSG00000133313	CNDP2	2874.88	0.287034	1.33e-09
ENSG00000169715	MT1E	105.668	1.12867	1.35e-09
ENSG00000160957	RECQL4	72.4899	0.433675	1.51e-09
ENSG00000110057	UNC93B1	1979.85	0.565484	1.59e-09
ENSG00000173706	HEG1	1249.9	0.295034	1.61e-09
ENSG00000278195	SSTR3	381.644	0.491282	1.71e-09
ENSG00000267102		65.4303	0.419673	1.78e-09
ENSG00000008838	MED24	969.524	0.205567	1.85e-09
ENSG00000179088	C12orf42	332.266	-0.344164	2.01e-09
ENSG00000211677	IGLC2	1034.69	0.749136	2.02e-09
ENSG00000116731	PRDM2	6372.41	-0.168056	2.15e-09
ENSG00000085491	SLC25A24	1132.84	0.328808	2.21e-09
ENSG00000004142	POLDIP2	950.162	0.19649	2.23e-09
ENSG00000236901	MIR600HG	432.374	-0.299571	2.3e-09
ENSG00000203880	PCMTD2	2423.7	-0.156995	2.34e-09
ENSG00000106603	COA1	2128.13	-0.339654	2.48e-09
ENSG00000211679	IGLC3	565.558	0.724511	2.48e-09
ENSG00000119866	BCL11A	854.028	-0.278157	2.53e-09
ENSG00000130066	SAT1	24596.3	0.636736	2.53e-09
ENSG00000211662	IGLV3-21	146.236	1.01982	2.67e-09
ENSG00000166987	MBD6	1930.39	-0.310911	2.67e-09
ENSG00000197272	IL27	22.8234	1.28344	2.68e-09
ENSG00000113721	PDGFRB	76.7353	0.64656	2.97e-09
ENSG00000242265	PEG10	84.1251	-0.625261	3.01e-09
ENSG00000132694	ARHGEF11	1635.8	0.413979	3.24e-09
ENSG00000130475	FCHO1	1420.96	-0.312429	3.32e-09
ENSG00000277157	H4C4	786.144	0.541881	3.49e-09
ENSG00000251546	IGKV1D-39	23.604	1.2364	3.63e-09
ENSG00000128815	WDFY4	4031.04	-0.320926	3.63e-09
ENSG00000213281	NRAS	1605.06	0.263557	3.66e-09
ENSG00000076382	SPAG5	136.098	0.416882	3.83e-09
ENSG00000187741	FANCA	575.641	0.47112	3.89e-09
ENSG00000066279	ASPM	235.928	0.642366	4.04e-09
ENSG00000224789		32.2548	1.23264	4.04e-09
ENSG00000120690	ELF1	7012.55	0.265338	4.12e-09
ENSG00000242371	IGKV1-39	35.749	0.977956	4.13e-09
ENSG00000139618	BRCA2	455.181	0.42265	4.4e-09
ENSG00000254986	DPP3	446.154	0.228948	4.42e-09
ENSG00000239855	IGKV1-6	27.7763	0.942367	4.42e-09
ENSG00000006062	MAP3K14	1712.45	-0.187039	4.42e-09
ENSG00000234902		24.7323	-0.740603	4.42e-09
ENSG00000115415	STAT1	14996.6	0.76537	4.48e-09
ENSG00000244437	IGKV3-15	178.183	0.670335	4.59e-09
ENSG00000038210	PI4K2B	557.147	0.44216	5e-09
ENSG00000012232	EXTL3	1425.76	-0.350979	5.08e-09
ENSG00000180758	GPR157	601.755	-0.608169	5.26e-09
ENSG00000072121	ZFYVE26	3103.62	0.35586	5.39e-09
ENSG00000225492	GBP1P1	183.945	1.69588	5.5e-09
ENSG00000262332		18.2982	-1.61123	5.7e-09
ENSG00000248810	LINC02432	79.7423	0.633357	5.77e-09
ENSG00000103018	CYB5B	859.265	0.212913	5.88e-09
ENSG00000117010	ZNF684	108.014	0.562822	5.88e-09
ENSG00000188848	BEND4	145.695	-0.379731	6.1e-09
ENSG00000172936	MYD88	4409.67	0.392018	6.44e-09
ENSG00000138670	RASGEF1B	3507.7	0.656749	6.7e-09
ENSG00000010671	BTK	1305.62	0.23543	6.81e-09
ENSG00000111224	PARP11	1028.12	0.318696	6.84e-09
ENSG00000165527	ARF6	4647.99	0.252871	7.57e-09
ENSG00000185722	ANKFY1	2744.24	0.312493	7.77e-09
ENSG00000253364	COPDA1	30.2589	-0.746604	8.89e-09
ENSG00000272666	KLHDC7B-DT	64.2321	0.761664	9.7e-09
ENSG00000211653	IGLV1-40	140.861	0.916186	9.92e-09
ENSG00000278588	H2BC10	367.832	0.623191	9.98e-09
ENSG00000239951	IGKV3-20	353.554	0.76257	9.98e-09
ENSG00000160216	AGPAT3	2546.46	0.17858	1e-08
ENSG00000165806	CASP7	595.978	0.316254	1e-08
ENSG00000116396	KCNC4	1252.37	-0.234639	1.01e-08
ENSG00000118113	MMP8	253.42	0.77623	1.01e-08
ENSG00000204516	MICB	584.977	0.336801	1.08e-08
ENSG00000221955	SLC12A8	25.5215	0.748466	1.11e-08
ENSG00000100567	PSMA3	1199.98	0.27687	1.16e-08
ENSG00000112312	GMNN	144.717	0.332698	1.2e-08
ENSG00000223725		107.026	-0.45655	1.21e-08
ENSG00000119686	FLVCR2	341.995	0.452438	1.23e-08
ENSG00000061273	HDAC7	3628.33	-0.205358	1.24e-08
ENSG00000211640	IGLV6-57	35.4399	0.91346	1.24e-08
ENSG00000243156	MICAL3	1341.44	-0.225784	1.26e-08
ENSG00000166750	SLFN5	9389.4	0.364647	1.28e-08
ENSG00000198785	GRIN3A	11.7259	1.48479	1.31e-08
ENSG00000126458	RRAS	209.057	0.597174	1.43e-08
ENSG00000140525	FANCI	316.552	0.276962	1.48e-08
ENSG00000211638	IGLV8-61	37.5089	1.04015	1.5e-08
ENSG00000188282	RUFY4	44.2235	1.22247	1.52e-08
ENSG00000123131	PRDX4	216.126	0.389989	1.53e-08
ENSG00000164342	TLR3	58.2063	0.540274	1.53e-08
ENSG00000140443	IGF1R	3577.78	-0.392467	1.56e-08
ENSG00000186283	TOR3A	740.642	0.266861	1.63e-08
ENSG00000100911	PSME2	1971.73	0.486251	1.75e-08
ENSG00000120725	SIL1	432.035	0.19473	1.81e-08
ENSG00000048462	TNFRSF17	33.5853	0.923057	1.84e-08
ENSG00000154102	C16orf74	206.098	-0.375104	1.93e-08
ENSG00000101843	PSMD10	614.44	0.286832	1.93e-08
ENSG00000280248		190.09	0.604083	1.96e-08
ENSG00000179051	RCC2	2930.86	0.258652	1.99e-08
ENSG00000211598	IGKV4-1	213.776	0.811527	2.04e-08
ENSG00000261659		103.717	-0.33005	2.04e-08
ENSG00000111801	BTN3A3	2949.85	0.308085	2.05e-08
ENSG00000128383	APOBEC3A	4045.9	0.80535	2.07e-08
ENSG00000154188	ANGPT1	63.7751	-1.03434	2.1e-08
ENSG00000276566	IGKV1D-13	10.2411	1.24819	2.41e-08
ENSG00000162772	ATF3	803.457	0.891036	2.42e-08
ENSG00000182718	ANXA2	5029.96	0.428983	2.44e-08
ENSG00000112419	PHACTR2	1608.13	0.250669	2.49e-08
ENSG00000162714	ZNF496	1297.34	0.32521	2.49e-08
ENSG00000173825	TIGD3	86.7241	-0.940156	2.71e-08
ENSG00000161677	JOSD2	260.254	0.274599	2.76e-08
ENSG00000185339	TCN2	173.602	1.02656	2.92e-08
ENSG00000281005	LINC00921	945.039	-0.277535	2.98e-08
ENSG00000182628	SKA2	211.953	0.305948	2.98e-08
ENSG00000130702	LAMA5	155.395	-0.450137	3.02e-08
ENSG00000279320		160.368	1.0155	3.03e-08
ENSG00000142507	PSMB6	641.747	0.251875	3.1e-08
ENSG00000258476	LINC02207	78.0934	-1.28602	3.15e-08
ENSG00000255987	TOMM20P2	314.682	0.462727	3.16e-08
ENSG00000179915	NRXN1	24.5145	-0.91752	3.44e-08
ENSG00000204386	NEU1	1299.64	0.388633	3.54e-08
ENSG00000131471	AOC3	120.643	-0.72621	3.6e-08
ENSG00000206341	HLA-H	1551.27	0.286545	3.61e-08
ENSG00000100979	PLTP	111.73	0.612304	3.61e-08
ENSG00000185897	FFAR3	91.139	1.20533	3.65e-08
ENSG00000186648	CARMIL3	73.9329	0.631955	3.67e-08
ENSG00000135525	MAP7	70.0964	-0.548437	3.74e-08
ENSG00000075702	WDR62	78.5177	0.420521	3.74e-08
ENSG00000170439	METTL7B	17.8275	1.39174	3.9e-08
ENSG00000153561	RMND5A	2778.07	-0.265048	3.97e-08
ENSG00000138246	DNAJC13	2200.48	0.19878	3.99e-08
ENSG00000231528	FAM225A	11.1557	1.50961	3.99e-08
ENSG00000261385		17.8204	-0.668731	3.99e-08
ENSG00000260563		207.195	-0.320507	4.11e-08
ENSG00000196975	ANXA4	572.81	0.392092	4.14e-08
ENSG00000245556	SCAMP1-AS1	217.76	0.336567	4.28e-08
ENSG00000232472	EEF1B2P3	35.0304	-0.483264	4.42e-08
ENSG00000122966	CIT	99.6259	0.465555	4.5e-08
ENSG00000010256	UQCRC1	1701.7	0.211501	4.54e-08
ENSG00000128604	IRF5	1360.05	0.434297	4.65e-08
ENSG00000228526	MIR34AHG	44.5686	0.872435	4.66e-08
ENSG00000251513	LIX1-AS1	114.453	-0.439075	4.68e-08
ENSG00000085999	RAD54L	18.3778	0.757974	4.68e-08
ENSG00000131355	ADGRE3	1950.45	-0.838735	4.69e-08
ENSG00000149532	CPSF7	2961.84	-0.123445	4.84e-08
ENSG00000123338	NCKAP1L	6465.48	0.179509	4.89e-08
ENSG00000082438	COBLL1	508.087	-0.324281	5.01e-08
ENSG00000117475	BLZF1	966.175	0.353514	5.02e-08
ENSG00000148672	GLUD1	2640.74	0.156505	5.48e-08
ENSG00000226004	LINC02528	12.4663	1.52363	5.48e-08
ENSG00000278133		260.669	-0.238981	5.8e-08
ENSG00000101057	MYBL2	191.253	0.525013	6e-08
ENSG00000226822	LINC02785	63.5439	0.643005	6.23e-08
ENSG00000100228	RAB36	40.8829	-0.929577	6.26e-08
ENSG00000175643	RMI2	91.7854	0.693875	6.41e-08
ENSG00000196205	EEF1A1P5	1055.1	-0.287047	6.85e-08
ENSG00000112245	PTP4A1	2732.33	0.329196	6.99e-08
ENSG00000267385		43.7833	-0.865275	7.35e-08
ENSG00000110955	ATP5F1B	4873.65	0.16705	7.38e-08
ENSG00000136982	DSCC1	20.627	0.659554	7.67e-08
ENSG00000126262	FFAR2	8785.66	0.902529	7.84e-08
ENSG00000122986	HVCN1	1022.04	-0.335302	7.9e-08
ENSG00000041357	PSMA4	1933.12	0.27049	8.02e-08
ENSG00000211898	IGHD	867.868	-0.310778	8.05e-08
ENSG00000229754	CXCR2P1	337.315	0.903561	8.1e-08
ENSG00000198795	ZNF521	24.1085	-0.562005	8.1e-08
ENSG00000069188	SDK2	509.869	-0.411554	8.19e-08
ENSG00000171314	PGAM1	1802.72	0.200114	8.27e-08
ENSG00000240065	PSMB9	3054.19	0.373177	8.38e-08
ENSG00000131652	THOC6	344.136	0.246432	8.42e-08
ENSG00000142512	SIGLEC10	2992.06	-0.848579	8.5e-08
ENSG00000196470	SIAH1	803.853	-0.264931	8.73e-08
ENSG00000198728	LDB1	2106.91	-0.138173	8.9e-08
ENSG00000100342	APOL1	884.031	0.555841	9.1e-08
ENSG00000221978	CCNL2	4301.91	-0.123732	9.1e-08
ENSG00000052795	FNIP2	2206.82	0.534768	9.1e-08
ENSG00000137726	FXYD6	77.1569	0.7536	9.37e-08
ENSG00000267745		45.6911	0.417511	9.62e-08
ENSG00000162512	SDC3	293.009	1.01431	9.68e-08
ENSG00000235066		9.69584	1.84778	9.71e-08
ENSG00000214456	PLIN5	442.58	-0.790586	9.74e-08
ENSG00000166927	MS4A7	3877.21	0.664942	1.05e-07
ENSG00000135148	TRAFD1	2226.32	0.446322	1.05e-07
ENSG00000171943	SRGAP2C	663.484	0.257475	1.1e-07
ENSG00000261474		143.187	-0.265425	1.14e-07
ENSG00000196123	KIAA0895L	190.216	0.383933	1.18e-07
ENSG00000214548	MEG3	41.1468	-0.919558	1.18e-07
ENSG00000116237	ICMT	654.174	0.197475	1.19e-07
ENSG00000108100	CCNY	2522.4	-0.26296	1.27e-07
ENSG00000116133	DHCR24	159.356	0.39754	1.27e-07
ENSG00000211896	IGHG1	1498.67	0.902424	1.28e-07
ENSG00000100263	RHBDD3	307.928	0.258812	1.28e-07
ENSG00000108439	PNPO	337.676	0.246045	1.3e-07
ENSG00000223960	CHROMR	282.132	0.298506	1.31e-07
ENSG00000196787	H2AC11	985.904	0.467276	1.31e-07
ENSG00000186470	BTN3A2	5627.84	0.238743	1.32e-07
ENSG00000042493	CAPG	2126.36	0.423979	1.33e-07
ENSG00000226751		10.3093	1.07757	1.33e-07
ENSG00000196230	TUBB	4697.23	0.217219	1.33e-07
ENSG00000068489	PRR11	93.5068	0.518513	1.39e-07
ENSG00000266651		25.9528	-0.998472	1.41e-07
ENSG00000111237	VPS29	1379.93	0.185836	1.44e-07
ENSG00000107175	CREB3	573.752	0.268265	1.51e-07
ENSG00000196683	TOMM7	1238.56	-0.332457	1.51e-07
ENSG00000185651	UBE2L3	1614.48	0.169074	1.53e-07
ENSG00000268903		255.553	-0.867861	1.55e-07
ENSG00000142731	PLK4	78.9987	0.386227	1.56e-07
ENSG00000147443	DOK2	1950.78	0.302099	1.58e-07
ENSG00000114650	SCAP	1952.89	-0.244066	1.59e-07
ENSG00000178999	AURKB	44.1941	0.638416	1.6e-07
ENSG00000130816	DNMT1	2526.81	0.173162	1.62e-07
ENSG00000161513	FDXR	123.423	0.374349	1.62e-07
ENSG00000211673	IGLV3-1	99.3765	0.759872	1.62e-07
ENSG00000067082	KLF6	11297.5	0.275691	1.63e-07
ENSG00000179044	EXOC3L1	62.6778	1.21916	1.64e-07
ENSG00000090661	CERS4	655.33	-0.244285	1.68e-07
ENSG00000223336	RNU2-6P	79.4545	-0.676317	1.68e-07
ENSG00000257702	LBX2-AS1	115.823	0.395601	1.69e-07
ENSG00000153207	AHCTF1	3485.68	-0.258583	1.71e-07
ENSG00000205302	SNX2	1981.14	0.225599	1.73e-07
ENSG00000167261	DPEP2	3159.86	-0.423937	1.76e-07
ENSG00000118162	KPTN	127.344	0.425605	1.77e-07
ENSG00000132294	EFR3A	2963.09	0.203155	1.79e-07
ENSG00000250616	YPEL3-DT	144.725	-0.809615	1.79e-07
ENSG00000010030	ETV7	354.197	1.30013	1.8e-07
ENSG00000170476	MZB1	251.642	0.685409	1.8e-07
ENSG00000244575	IGKV1-27	43.3226	0.679377	1.81e-07
ENSG00000204642	HLA-F	9541.48	0.221765	1.83e-07
ENSG00000079393	DUSP13	42.288	1.11515	1.84e-07
ENSG00000181481	RNF135	797.578	0.37227	1.91e-07
ENSG00000211650	IGLV5-45	20.7656	1.00282	1.98e-07
ENSG00000111912	NCOA7	1590.03	0.333395	2.05e-07
ENSG00000204632	HLA-G	236.107	0.355753	2.07e-07
ENSG00000128394	APOBEC3F	786.945	0.363055	2.17e-07
ENSG00000038219	BOD1L1	7173.52	-0.286167	2.24e-07
ENSG00000176087	SLC35A4	1255.4	0.189797	2.3e-07
ENSG00000154127	UBASH3B	1532.76	0.296204	2.34e-07
ENSG00000227297		11.6197	0.913109	2.38e-07
ENSG00000100596	SPTLC2	1675.83	0.305259	2.43e-07
ENSG00000166451	CENPN	128.959	0.358213	2.55e-07
ENSG00000243650	RN7SL834P	234.358	0.330946	2.56e-07
ENSG00000111602	TIMELESS	342.545	0.272787	2.56e-07
ENSG00000278196	IGLV2-8	59.9658	0.761689	2.68e-07
ENSG00000093010	COMT	835.616	0.204149	2.71e-07
ENSG00000205364	MT1M	11.0307	2.20984	2.71e-07
ENSG00000223914	LINC02471	9.82292	1.61644	2.73e-07
ENSG00000181350	LRRC75A	384.987	-0.749426	2.73e-07
ENSG00000091483	FH	456.559	0.211287	2.74e-07
ENSG00000243238	IGKV2-30	65.1728	0.626109	2.74e-07
ENSG00000102445	RUBCNL	1760.31	-0.49515	2.9e-07
ENSG00000124562	SNRPC	463.257	0.249662	2.91e-07
ENSG00000087589	CASS4	1448.85	-0.549855	2.93e-07
ENSG00000197457	STMN3	1479.35	-0.223775	3.02e-07
ENSG00000198826	ARHGAP11A	180.585	0.309455	3.11e-07
ENSG00000085840	ORC1	55.9727	0.526052	3.11e-07
ENSG00000280121		91.0244	-0.426934	3.14e-07
ENSG00000211895	IGHA1	3356.12	0.602895	3.16e-07
ENSG00000116147	TNR	12.2424	-0.920531	3.21e-07
ENSG00000231047	GCNT1P3	56.7869	-0.629931	3.22e-07
ENSG00000180535	BHLHA15	14.6755	1.05302	3.35e-07
ENSG00000100450	GZMH	1031.97	0.475575	3.35e-07
ENSG00000101849	TBL1X	2340.69	-0.287066	3.39e-07
ENSG00000259912		60.3245	-1.20052	3.52e-07
ENSG00000169410	PTPN9	784.756	0.159425	3.62e-07
ENSG00000136682	CBWD2	925.452	0.282134	3.63e-07
ENSG00000134690	CDCA8	51.868	0.512722	3.64e-07
ENSG00000273749	CYFIP1	1260.41	0.351368	3.68e-07
ENSG00000139567	ACVRL1	110.502	0.788089	3.69e-07
ENSG00000106245	BUD31	904.039	0.200419	3.98e-07
ENSG00000136279	DBNL	10246.7	-0.22712	4.07e-07
ENSG00000229314	ORM1	319.572	-1.32729	4.09e-07
ENSG00000172765	TMCC1	1958.9	-0.365872	4.15e-07
ENSG00000185963	BICD2	2234.32	-0.190064	4.3e-07
ENSG00000186407	CD300E	3177.05	1.02082	4.32e-07
ENSG00000239823		21.8677	-0.843763	4.51e-07
ENSG00000174371	EXO1	29.7212	0.519595	4.53e-07
ENSG00000167522	ANKRD11	7224.59	-0.152949	4.72e-07
ENSG00000243466	IGKV1-5	279.859	0.718175	4.73e-07
ENSG00000140451	PIF1	40.0848	0.563425	4.84e-07
ENSG00000204267	TAP2	1896.43	0.401721	4.9e-07
ENSG00000248309	MEF2C-AS1	91.7873	-0.376658	4.92e-07
ENSG00000163535	SGO2	167.401	0.353739	4.92e-07
ENSG00000182685	BRICD5	187.976	-0.325894	4.95e-07
ENSG00000171714	ANO5	36.0072	0.72021	5.09e-07
ENSG00000035664	DAPK2	1416	-0.461558	5.09e-07
ENSG00000128789	PSMG2	674.522	0.156153	5.2e-07
ENSG00000169087	HSPBAP1	885.876	-0.292314	5.23e-07
ENSG00000182389	CACNB4	91.3702	-0.830255	5.27e-07
ENSG00000073969	NSF	736.386	0.173241	5.31e-07
ENSG00000173480	ZNF417	910.228	-0.123097	5.5e-07
ENSG00000120280	TASL	792.069	0.410197	5.56e-07
ENSG00000267074		506.161	0.425278	5.69e-07
ENSG00000198727	MT-CYB	9074.09	-0.410071	5.73e-07
ENSG00000204264	PSMB8	2210.41	0.288738	5.82e-07
ENSG00000114405	C3orf14	29.3172	0.539931	5.89e-07
ENSG00000211649	IGLV7-46	28.0655	1.00493	5.9e-07
ENSG00000101439	CST3	2432.66	0.615713	6.02e-07
ENSG00000006432	MAP3K9	297.178	-0.208818	6.02e-07
ENSG00000145016	RUBCN	3269.92	0.287989	6.05e-07
ENSG00000121380	BCL2L14	34.6961	0.99572	6.06e-07
ENSG00000188486	H2AX	504.271	0.337789	6.12e-07
ENSG00000124762	CDKN1A	3697.72	0.689991	6.14e-07
ENSG00000214797		71.9003	-0.564788	6.14e-07
ENSG00000130741	EIF2S3	5190.14	-0.136177	6.44e-07
ENSG00000172915	NBEA	383.233	-0.233682	6.88e-07
ENSG00000105967	TFEC	3864.85	0.812166	6.99e-07
ENSG00000173218	VANGL1	115.189	0.319323	7.06e-07
ENSG00000101844	ATG4A	267.584	0.192078	7.08e-07
ENSG00000116014	KISS1R	27.305	-0.758726	7.1e-07
ENSG00000175063	UBE2C	54.7847	0.521084	7.14e-07
ENSG00000198938	MT-CO3	11181.9	-0.372086	7.17e-07
ENSG00000136213	CHST12	2724.81	0.351369	7.51e-07
ENSG00000136295	TTYH3	3210.91	0.418854	7.73e-07
ENSG00000170385	SLC30A1	1786.41	0.392204	7.85e-07
ENSG00000158882	TOMM40L	550.957	0.39867	7.95e-07
ENSG00000071539	TRIP13	20.7742	0.588058	8.02e-07
ENSG00000105939	ZC3HAV1	6746.36	0.278336	8.28e-07
ENSG00000160229	ZNF66	184.669	-0.293608	8.3e-07
ENSG00000035499	DEPDC1B	42.6312	0.551058	8.65e-07
ENSG00000165646	SLC18A2	65.2228	-0.506566	8.8e-07
ENSG00000165916	PSMC3	942.51	0.250011	8.92e-07
ENSG00000134308	YWHAQ	2831.21	0.186999	9.05e-07
ENSG00000196664	TLR7	208.886	0.679364	9.17e-07
ENSG00000108861	DUSP3	1202.79	0.308831	9.28e-07
ENSG00000096996	IL12RB1	891.301	0.233456	9.32e-07
ENSG00000206199	ANKUB1	11.8359	-1.25148	9.33e-07
ENSG00000198502	HLA-DRB5	1140.22	0.357737	9.83e-07
ENSG00000085449	WDFY1	2146.82	0.323411	9.93e-07
ENSG00000083454	P2RX5	504.058	-0.277389	1.02e-06
ENSG00000214029	ZNF891	700.496	-0.21319	1.02e-06
ENSG00000277224	H2BC7	673.976	0.432461	1.03e-06
ENSG00000070756	PABPC1	29977.9	-0.17343	1.03e-06
ENSG00000105726	ATP13A1	1921.31	0.186287	1.06e-06
ENSG00000163746	PLSCR2	65.6188	0.951437	1.06e-06
ENSG00000105722	ERF	1014.58	-0.241473	1.09e-06
ENSG00000105373	NOP53	9440.34	-0.242904	1.1e-06
ENSG00000239305	RNF103	1463.49	-0.221951	1.1e-06
ENSG00000131153	GINS2	28.4181	0.689412	1.13e-06
ENSG00000108700	CCL8	176.827	2.23479	1.14e-06
ENSG00000223117	RN7SKP296	52.4335	-0.55813	1.14e-06
ENSG00000082293	COL19A1	501.803	-0.337556	1.16e-06
ENSG00000142686	C1orf216	262.768	0.337308	1.17e-06
ENSG00000211893	IGHG2	1253.51	0.576805	1.19e-06
ENSG00000274114	ALOX15P1	188.815	-0.289616	1.2e-06
ENSG00000144645	OSBPL10	335.701	-0.508312	1.23e-06
ENSG00000203747	FCGR3A	4161.93	0.534063	1.26e-06
ENSG00000065060	UHRF1BP1	873.174	0.17982	1.26e-06
ENSG00000120318	ARAP3	1716.11	-0.578462	1.28e-06
ENSG00000133101	CCNA1	24.2658	0.909652	1.3e-06
ENSG00000211938	IGHV3-7	58.1052	0.528977	1.3e-06
ENSG00000240382	IGKV1-17	43.9089	0.851322	1.34e-06
ENSG00000117450	PRDX1	2396.78	0.414296	1.35e-06
ENSG00000198046	ZNF667	61.7069	-0.376365	1.35e-06
ENSG00000124201	ZNFX1	6093.59	0.305029	1.35e-06
ENSG00000140365	COMMD4	476.803	0.311285	1.36e-06
ENSG00000268006	PTOV1-AS1	84.728	-0.310748	1.36e-06
ENSG00000146122	DAAM2	98.1008	-1.75311	1.37e-06
ENSG00000197226	TBC1D9B	3095.5	0.187905	1.37e-06
ENSG00000018510	AGPS	1336.87	0.176631	1.41e-06
ENSG00000125384	PTGER2	962.864	0.440598	1.46e-06
ENSG00000139410	SDSL	272.895	0.64461	1.46e-06
ENSG00000170340	B3GNT2	1024.42	0.217821	1.51e-06
ENSG00000132792	CTNNBL1	1012.62	0.196432	1.51e-06
ENSG00000198951	NAGA	948.707	0.297793	1.54e-06
ENSG00000179456	ZBTB18	2535.78	-0.249625	1.56e-06
ENSG00000203760	CENPW	38.3057	0.492075	1.58e-06
ENSG00000167768	KRT1	392.699	-0.912759	1.63e-06
ENSG00000272669		184.836	0.426262	1.65e-06
ENSG00000244607	CCDC13	72.456	-0.431697	1.67e-06
ENSG00000251072	LMNB1-DT	13.2175	0.845486	1.69e-06
ENSG00000135951	TSGA10	340.546	-0.189324	1.69e-06
ENSG00000113719	ERGIC1	5620.4	-0.259681	1.74e-06
ENSG00000197646	PDCD1LG2	95.3937	0.811628	1.74e-06
ENSG00000151176	PLBD2	824.922	0.321917	1.74e-06
ENSG00000065911	MTHFD2	1556.43	0.380923	1.8e-06
ENSG00000235151		38.5632	0.877855	1.83e-06
ENSG00000211651	IGLV1-44	97.1557	0.743858	1.84e-06
ENSG00000196678	ERI2	118.005	0.330578	1.87e-06
ENSG00000136932	TRMO	1024.62	-0.165071	1.87e-06
ENSG00000132185	FCRLA	188.032	-0.422051	1.9e-06
ENSG00000165704	HPRT1	388.975	0.228832	1.93e-06
ENSG00000184792	OSBP2	834.073	-0.758058	1.95e-06
ENSG00000256262	USP30-AS1	147.883	0.344318	1.97e-06
ENSG00000139266	MARCHF9	709.72	-0.191006	1.98e-06
ENSG00000198829	SUCNR1	409.576	1.10141	1.98e-06
ENSG00000241755	IGKV1-9	55.8833	0.851968	2.03e-06
ENSG00000113494	PRLR	80.0376	0.887255	2.03e-06
ENSG00000162771	GARIN4	14.8766	1.13052	2.07e-06
ENSG00000114450	GNB4	1527.93	0.37062	2.12e-06
ENSG00000177628	GBA	1036.43	0.344028	2.15e-06
ENSG00000127663	KDM4B	3766.26	-0.35775	2.16e-06
ENSG00000123080	CDKN2C	122.011	0.404907	2.23e-06
ENSG00000093072	ADA2	2992.79	0.452723	2.25e-06
ENSG00000213694	S1PR3	191.868	0.821882	2.27e-06
ENSG00000005471	ABCB4	186.79	-0.391875	2.3e-06
ENSG00000099308	MAST3	3915.91	-0.339041	2.32e-06
ENSG00000135540	NHSL1	66.7971	0.512794	2.32e-06
ENSG00000166526	ZNF3	841.327	-0.113055	2.32e-06
ENSG00000184226	PCDH9	358.579	-0.382399	2.33e-06
ENSG00000189180	ZNF33A	2628.01	-0.173213	2.44e-06
ENSG00000028116	VRK2	1201.6	0.289875	2.46e-06
ENSG00000025293	PHF20	2723.08	-0.198569	2.47e-06
ENSG00000206337	HCP5	5771.13	0.407211	2.49e-06
ENSG00000204308	RNF5	609.154	0.199251	2.5e-06
ENSG00000168275	COA6	202.067	0.390872	2.62e-06
ENSG00000106100	NOD1	836.675	0.216217	2.62e-06
ENSG00000134627	PIWIL4	175.362	0.370879	2.68e-06
ENSG00000189266	PNRC2	3498.26	0.177235	2.7e-06
ENSG00000163513	TGFBR2	9934.45	-0.146318	2.7e-06
ENSG00000132109	TRIM21	1568.02	0.397193	2.7e-06
ENSG00000254420		23.3534	1.28417	2.7e-06
ENSG00000148926	ADM	1914.7	0.543949	2.73e-06
ENSG00000137310	TCF19	219.852	0.330595	2.83e-06
ENSG00000119383	PTPA	1464.59	0.208061	2.86e-06
ENSG00000205726	ITSN1	318.356	0.393696	3.02e-06
ENSG00000120217	CD274	2369.61	0.890133	3.04e-06
ENSG00000104852	SNRNP70	6106.05	-0.177841	3.09e-06
ENSG00000131979	GCH1	2712.66	0.621179	3.17e-06
ENSG00000168496	FEN1	190.421	0.284624	3.24e-06
ENSG00000244509	APOBEC3C	1810.09	0.242221	3.27e-06
ENSG00000175115	PACS1	5331.41	-0.208162	3.28e-06
ENSG00000196371	FUT4	767.454	0.291508	3.29e-06
ENSG00000197579	TOPORS	1157.02	-0.254602	3.29e-06
ENSG00000165661	QSOX2	1178.96	-0.181733	3.38e-06
ENSG00000172594	SMPDL3A	363.729	0.655964	3.38e-06
ENSG00000175390	EIF3F	3588.05	-0.184377	3.52e-06
ENSG00000109390	NDUFC1	226.416	0.182953	3.59e-06
ENSG00000178202	POGLUT3	228.897	0.233359	3.59e-06
ENSG00000188994	ZNF292	6181.27	-0.213926	3.59e-06
ENSG00000266980		39.6627	0.579233	3.6e-06
ENSG00000197943	PLCG2	5217.57	-0.269186	3.62e-06
ENSG00000102524	TNFSF13B	1409.72	0.727199	3.69e-06
ENSG00000106868	SUSD1	730.385	0.25849	3.8e-06
ENSG00000112029	FBXO5	244.319	0.273312	3.88e-06
ENSG00000136044	APPL2	1704.02	-0.210551	3.91e-06
ENSG00000164430	CGAS	698.803	0.32751	3.92e-06
ENSG00000115163	CENPA	16.9809	0.686755	4.05e-06
ENSG00000154165	GPR15	128.033	0.290828	4.07e-06
ENSG00000147649	MTDH	3277.65	0.125345	4.11e-06
ENSG00000004700	RECQL	1558.12	0.183737	4.14e-06
ENSG00000101412	E2F1	78.3236	0.470056	4.15e-06
ENSG00000171658	NMRAL2P	33.9818	1.34677	4.15e-06
ENSG00000127511	SIN3B	1933.19	-0.173892	4.23e-06
ENSG00000279410		118.343	-0.273475	4.33e-06
ENSG00000123096	SSPN	64.3828	-0.448372	4.38e-06
ENSG00000196576	PLXNB2	1929.89	0.407898	4.4e-06
ENSG00000206190	ATP10A	1564.22	0.212059	4.42e-06
ENSG00000120509	PDZD11	149.979	0.241258	4.47e-06
ENSG00000264548		78.6051	-0.504926	4.47e-06
ENSG00000149480	MTA2	2580.45	0.127036	4.5e-06
ENSG00000165716	DIPK1B	89.061	-0.42974	4.54e-06
ENSG00000198830	HMGN2	4370.34	0.240574	4.54e-06
ENSG00000080986	NDC80	169.249	0.316272	4.54e-06
ENSG00000176485	PLAAT3	169.581	0.33679	4.56e-06
ENSG00000237886	NALT1	57.3545	-0.491415	4.63e-06
ENSG00000165300	SLITRK5	29.8635	-0.530473	4.63e-06
ENSG00000136631	VPS45	576.557	0.135842	4.65e-06
ENSG00000258831		30.0161	-1.33227	4.65e-06
ENSG00000283384		16.9592	0.821916	4.67e-06
ENSG00000172530	BANP	2657.81	-0.272837	4.68e-06
ENSG00000087191	PSMC5	1233.75	0.142584	4.76e-06
ENSG00000265658	MIR3690	12.3861	-0.760293	4.78e-06
ENSG00000134571	MYBPC3	397.347	0.482927	4.78e-06
ENSG00000068784	SRBD1	867.362	0.198365	4.78e-06
ENSG00000088833	NSFL1C	1904.27	-0.179232	4.86e-06
ENSG00000138160	KIF11	177.914	0.463596	4.87e-06
ENSG00000100453	GZMB	1860.73	0.604705	4.88e-06
ENSG00000226501	USF1P1	53.4639	-0.357409	4.88e-06
ENSG00000119718	EIF2B2	505.97	0.151301	4.89e-06
ENSG00000119698	PPP4R4	42.5073	-0.660018	4.89e-06
ENSG00000082397	EPB41L3	2157.25	0.408073	4.93e-06
ENSG00000146386	ABRACL	608.312	0.206609	4.96e-06
ENSG00000231259	ANAPC1P2	463.749	-0.219344	4.96e-06
ENSG00000162711	NLRP3	1542.77	0.43971	5.02e-06
ENSG00000105374	NKG7	2121.13	0.457135	5.04e-06
ENSG00000179021	C3orf38	1046.73	0.179197	5.05e-06
ENSG00000131242	RAB11FIP4	3450.82	-0.193105	5.06e-06
ENSG00000175040	CHST2	1268.1	0.289899	5.14e-06
ENSG00000135116	HRK	66.7154	-0.481604	5.14e-06
ENSG00000197385	ZNF860	67.0031	-0.409897	5.14e-06
ENSG00000144597	EAF1	1740.44	0.281064	5.16e-06
ENSG00000198131	ZNF544	739.498	-0.139216	5.16e-06
ENSG00000115523	GNLY	6646.85	0.353811	5.3e-06
ENSG00000124374	PAIP2B	276.51	-0.203171	5.42e-06
ENSG00000189051	RNF222	13.4011	-0.784968	5.46e-06
ENSG00000105048	TNNT1	13.3207	1.29812	5.46e-06
ENSG00000149823	VPS51	2666.34	-0.214027	5.5e-06
ENSG00000138760	SCARB2	2591.15	0.480333	5.55e-06
ENSG00000227076		35.3943	-0.726139	5.57e-06
ENSG00000223750	SIRPB3P	36.1846	-0.48008	5.58e-06
ENSG00000134153	EMC7	745.686	0.209207	5.61e-06
ENSG00000255274	SMIM35	54.7253	-0.744013	5.67e-06
ENSG00000139579	NABP2	249.589	0.21261	5.68e-06
ENSG00000116337	AMPD2	4081.13	-0.610339	5.76e-06
ENSG00000205336	ADGRG1	1284	0.464948	5.83e-06
ENSG00000007516	BAIAP3	280.289	-0.706754	5.83e-06
ENSG00000179218	CALR	8159.29	0.349736	5.83e-06
ENSG00000135424	ITGA7	103.518	0.578879	5.83e-06
ENSG00000079385	CEACAM1	1409.89	0.609299	5.94e-06
ENSG00000166619	BLCAP	2101.61	-0.108308	5.98e-06
ENSG00000226777	FAM30A	699.426	-0.285606	6.03e-06
ENSG00000185666	SYN3	24.0232	-0.525473	6.05e-06
ENSG00000104889	RNASEH2A	128.66	0.270139	6.17e-06
ENSG00000144283	PKP4	678.897	-0.275838	6.32e-06
ENSG00000184005	ST6GALNAC3	142.92	-0.349234	6.37e-06
ENSG00000161551	ZNF577	413.513	-0.169064	6.37e-06
ENSG00000110090	CPT1A	2394.64	-0.299428	6.39e-06
ENSG00000183688	RFLNB	2018.96	-0.420527	6.47e-06
ENSG00000174004	NRROS	719.76	0.258454	6.5e-06
ENSG00000105464	GRIN2D	16.3357	0.756683	6.54e-06
ENSG00000179331	RAB39A	131.451	0.671369	6.69e-06
ENSG00000179909	ZNF154	544.792	-0.15141	6.83e-06
ENSG00000030582	GRN	7432.29	0.446804	6.88e-06
ENSG00000106367	AP1S1	185.053	0.388435	6.89e-06
ENSG00000091592	NLRP1	8393.77	-0.239609	6.92e-06
ENSG00000224699	LAMTOR5-AS1	358.176	-0.141503	7.05e-06
ENSG00000112742	TTK	60.3797	0.52536	7.05e-06
ENSG00000106546	AHR	2260.12	0.340793	7.07e-06
ENSG00000173621	LRFN4	143.654	0.380035	7.33e-06
ENSG00000158864	NDUFS2	963.361	0.11825	7.66e-06
ENSG00000141504	SAT2	428.583	0.231892	7.83e-06
ENSG00000229023	RAB1AP1	164.289	0.651054	7.96e-06
ENSG00000113732	ATP6V0E1	2717.88	0.241804	7.97e-06
ENSG00000087077	TRIP6	284.107	0.385364	8.17e-06
ENSG00000241351	IGKV3-11	159.468	0.46101	8.29e-06
ENSG00000105402	NAPA	3205.83	0.362351	8.67e-06
ENSG00000253701		75.9713	-0.479117	8.69e-06
ENSG00000146278	PNRC1	13880.2	-0.288973	8.7e-06
ENSG00000225313		11.0625	-0.781186	9.45e-06
ENSG00000092051	JPH4	8.53003	1.39231	9.49e-06
ENSG00000204514	ZNF814	805.278	-0.170445	9.62e-06
ENSG00000198040	ZNF84	1075.28	-0.160854	9.62e-06
ENSG00000166557	TMED3	672.156	0.141921	9.66e-06
ENSG00000172775	PSME3IP1	2254.93	0.135503	9.72e-06
ENSG00000143771	CNIH4	734.583	0.16905	9.83e-06
ENSG00000104133	SPG11	5244.9	0.154228	9.84e-06
ENSG00000157827	FMNL2	340.619	0.712993	9.85e-06
ENSG00000179958	DCTPP1	274.878	0.261067	9.88e-06
ENSG00000175265	GOLGA8A	2212.19	-0.176678	1.01e-05
ENSG00000231160	KLF3-AS1	387.544	-0.254118	1.01e-05
ENSG00000156030	MIDEAS	3995.93	-0.189806	1.02e-05
ENSG00000133055	MYBPH	86.5982	-0.845974	1.02e-05
ENSG00000175334	BANF1	888.496	0.214399	1.03e-05
ENSG00000073737	DHRS9	575.886	0.724095	1.03e-05
ENSG00000187688	TRPV2	1469.84	0.172814	1.03e-05
ENSG00000185482	STAC3	97.3556	0.57414	1.05e-05
ENSG00000196839	ADA	1527.6	0.513082	1.06e-05
ENSG00000150760	DOCK1	68.3299	0.366512	1.06e-05
ENSG00000225828	FAM229A	545.421	-0.203085	1.06e-05
ENSG00000255355	PATL1-DT	136.802	0.852273	1.06e-05
ENSG00000170248	PDCD6IP	4123.19	0.129833	1.06e-05
ENSG00000122432	SPATA1	41.3898	0.360988	1.06e-05
ENSG00000100473	COCH	32.7853	-0.487809	1.09e-05
ENSG00000282980		109.423	-0.334024	1.09e-05
ENSG00000198853	RUSC2	355.893	0.338172	1.11e-05
ENSG00000121281	ADCY7	6385.89	0.169224	1.12e-05
ENSG00000119421	NDUFA8	250.807	0.23265	1.12e-05
ENSG00000180644	PRF1	4274.11	0.477975	1.13e-05
ENSG00000203446	SUGCT-AS1	12.7036	1.35254	1.13e-05
ENSG00000065526	SPEN	5031.23	-0.168027	1.14e-05
ENSG00000013810	TACC3	2811.68	-0.229685	1.14e-05
ENSG00000166908	PIP4K2C	671.996	0.153708	1.16e-05
ENSG00000156931	VPS8	3208.54	-0.275756	1.16e-05
ENSG00000272625		74.4942	0.427684	1.16e-05
ENSG00000114013	CD86	864.716	0.440702	1.17e-05
ENSG00000117602	RCAN3	2931.19	-0.18549	1.18e-05
ENSG00000162551	ALPL	1028.01	-1.03559	1.2e-05
ENSG00000011275	RNF216	3049.48	-0.106829	1.22e-05
ENSG00000141337	ARSG	1135.79	-0.326953	1.26e-05
ENSG00000124134	KCNS1	13.2456	-1.19645	1.26e-05
ENSG00000270030		51.6543	0.989651	1.29e-05
ENSG00000168026	TTC21A	283.881	0.463851	1.29e-05
ENSG00000280206		326.203	-0.274653	1.29e-05
ENSG00000277476		481.788	-0.180679	1.29e-05
ENSG00000101773	RBBP8	484.209	0.297844	1.31e-05
ENSG00000184752	NDUFA12	474.367	0.248273	1.32e-05
ENSG00000132704	FCRL2	398.546	-0.46118	1.34e-05
ENSG00000143870	PDIA6	2700.06	0.314864	1.35e-05
ENSG00000169385	RNASE2	131.169	0.865132	1.35e-05
ENSG00000136205	TNS3	1342.05	0.449711	1.36e-05
ENSG00000229677		208.559	0.309054	1.36e-05
ENSG00000211644	IGLV1-51	95.2844	0.433972	1.37e-05
ENSG00000117461	PIK3R3	64.8128	0.363767	1.37e-05
ENSG00000186665	C17orf58	47.4917	0.429866	1.39e-05
ENSG00000257242	LINC01619	687.285	-0.203	1.41e-05
ENSG00000100997	ABHD12	788.413	0.214743	1.42e-05
ENSG00000196126	HLA-DRB1	4452.88	0.285896	1.42e-05
ENSG00000203797	DDO	13.7389	1.00441	1.46e-05
ENSG00000126947	ARMCX1	63.4977	0.369335	1.47e-05
ENSG00000226942	IL9RP3	154.272	-0.305801	1.47e-05
ENSG00000101347	SAMHD1	7288.34	0.34431	1.48e-05
ENSG00000112118	MCM3	957.157	0.188836	1.49e-05
ENSG00000162813	BPNT1	362.072	0.181853	1.5e-05
ENSG00000260823		7.05608	1.5363	1.5e-05
ENSG00000163918	RFC4	180.635	0.198718	1.52e-05
ENSG00000136874	STX17	1013.38	0.137728	1.52e-05
ENSG00000013374	NUB1	2995.1	0.272669	1.56e-05
ENSG00000122678	POLM	1613.08	-0.120228	1.56e-05
ENSG00000100387	RBX1	1075.36	0.211935	1.56e-05
ENSG00000165672	PRDX3	930.209	0.213535	1.6e-05
ENSG00000197238	H4C11	107.291	0.394495	1.63e-05
ENSG00000167850	CD300C	395.282	0.483039	1.67e-05
ENSG00000134709	HOOK1	324.721	-0.192354	1.72e-05
ENSG00000137996	RTCA	851.757	0.131191	1.73e-05
ENSG00000103489	XYLT1	2308.13	-0.179484	1.73e-05
ENSG00000101986	ABCD1	704.925	0.314627	1.79e-05
ENSG00000211648	IGLV1-47	80.0876	0.559116	1.82e-05
ENSG00000124074	ENKD1	127.498	-0.227917	1.83e-05
ENSG00000172183	ISG20	6063.68	0.308997	1.83e-05
ENSG00000125498	KIR2DL1	51.6602	0.462669	1.83e-05
ENSG00000134072	CAMK1	311.156	0.41412	1.84e-05
ENSG00000271461	CKAP2LP1	54.8279	-0.746884	1.88e-05
ENSG00000241889		23.2193	-0.653474	1.99e-05
ENSG00000204525	HLA-C	63508.3	0.241644	2e-05
ENSG00000167676	PLIN4	365.164	-0.648138	2e-05
ENSG00000135046	ANXA1	6894.96	0.317499	2.01e-05
ENSG00000117408	IPO13	501.917	0.181255	2.08e-05
ENSG00000196531	NACA	5745.76	-0.159751	2.08e-05
ENSG00000050344	NFE2L3	279.033	0.382611	2.11e-05
ENSG00000103274	NUBP1	598.016	0.144612	2.2e-05
ENSG00000075239	ACAT1	308.301	0.235508	2.21e-05
ENSG00000067221	STOML1	242.921	0.258434	2.21e-05
ENSG00000083828	ZNF586	1292.62	-0.187048	2.21e-05
ENSG00000260803		29.1238	-0.400841	2.23e-05
ENSG00000142230	SAE1	914.278	0.134724	2.29e-05
ENSG00000154760	SLFN13	1595.37	0.205435	2.33e-05
ENSG00000152133	GPATCH11	404.45	-0.225684	2.34e-05
ENSG00000104960	PTOV1	1252.56	-0.22823	2.35e-05
ENSG00000156113	KCNMA1	51.718	0.730428	2.39e-05
ENSG00000239713	APOBEC3G	2477.16	0.362789	2.43e-05
ENSG00000281162	LINC01127	202.337	-0.862305	2.53e-05
ENSG00000141096	DPEP3	100.129	-0.728201	2.54e-05
ENSG00000188389	PDCD1	158.643	0.330312	2.56e-05
ENSG00000182481	KPNA2	447.269	0.368469	2.59e-05
ENSG00000047346	FAM214A	3176.01	-0.222299	2.6e-05
ENSG00000160233	LRRC3	95.121	0.425836	2.6e-05
ENSG00000133574	GIMAP4	5055.88	0.254208	2.61e-05
ENSG00000138385	SSB	1280.62	0.270025	2.64e-05
ENSG00000197746	PSAP	40565.7	0.384026	2.67e-05
ENSG00000114656	CFAP92	131.886	-0.723626	2.7e-05
ENSG00000168216	LMBRD1	1490.73	-0.270039	2.7e-05
ENSG00000051341	POLQ	107.445	0.439997	2.7e-05
ENSG00000132122	SPATA6	160.02	-0.36145	2.7e-05
ENSG00000261221	ZNF865	915.7	-0.195436	2.7e-05
ENSG00000110435	PDHX	667.398	0.157891	2.73e-05
ENSG00000138639	ARHGAP24	428.802	-0.264723	2.79e-05
ENSG00000171115	GIMAP8	1225.43	0.228684	2.79e-05
ENSG00000121060	TRIM25	6180.03	0.455046	2.8e-05
ENSG00000175711	B3GNTL1	809.817	-0.308127	2.85e-05
ENSG00000284194	SCO2	11.0344	1.19403	2.87e-05
ENSG00000268069		23.1041	-0.456709	2.88e-05
ENSG00000164087	POC1A	52.7183	0.324257	2.9e-05
ENSG00000166411	IDH3A	782.515	0.166664	2.94e-05
ENSG00000186354		82.7122	0.722947	2.95e-05
ENSG00000143545	RAB13	348.818	0.49159	2.95e-05
ENSG00000166794	PPIB	3057.66	0.212579	3.04e-05
ENSG00000160791	CCR5	918.261	0.642415	3.07e-05
ENSG00000250687	NAIPP1	34.2305	0.734319	3.08e-05
ENSG00000118640	VAMP8	1329.04	0.268404	3.09e-05
ENSG00000143549	TPM3	8430.76	0.204773	3.11e-05
ENSG00000102837	OLFM4	163.786	0.584574	3.18e-05
ENSG00000087470	DNM1L	1270.36	0.167033	3.19e-05
ENSG00000141298	SSH2	8333.98	-0.262008	3.22e-05
ENSG00000065559	MAP2K4	1210.57	-0.184794	3.23e-05
ENSG00000133048	CHI3L1	2395.4	-0.693599	3.27e-05
ENSG00000158406	H4C8	1341.8	0.287359	3.27e-05
ENSG00000163947	ARHGEF3	2615.79	0.189351	3.34e-05
ENSG00000253755	IGHGP	29.0172	1.05817	3.34e-05
ENSG00000064547	LPAR2	1376.72	-0.297606	3.34e-05
ENSG00000131724	IL13RA1	2397.94	-0.391404	3.36e-05
ENSG00000196821	ILRUN	3332.04	0.187756	3.37e-05
ENSG00000187164	SHTN1	385.618	0.320558	3.37e-05
ENSG00000142227	EMP3	2518.29	0.330013	3.41e-05
ENSG00000119013	NDUFB3	263.721	0.252504	3.46e-05
ENSG00000178947	SMIM10L2A	61.484	-0.352737	3.5e-05
ENSG00000197024	ZNF398	991.7	-0.128279	3.61e-05
ENSG00000261026		469.482	0.888123	3.61e-05
ENSG00000072134	EPN2	388.099	-0.273646	3.63e-05
ENSG00000144802	NFKBIZ	9542.05	0.331742	3.63e-05
ENSG00000134827	TCN1	82.8081	0.711471	3.66e-05
ENSG00000278600		1514.65	-0.401654	3.7e-05
ENSG00000196465	MYL6B	69.2908	0.347438	3.76e-05
ENSG00000111371	SLC38A1	8994.73	-0.103744	3.76e-05
ENSG00000163516	ANKZF1	1394.04	-0.16003	3.77e-05
ENSG00000189223	PAX8-AS1	1261.8	0.135848	3.79e-05
ENSG00000240403	KIR3DL2	88.5023	0.370234	3.8e-05
ENSG00000101003	GINS1	39.8261	0.393706	3.84e-05
ENSG00000273382	TMEM167B-DT	69.386	-0.351344	3.89e-05
ENSG00000220008	LINGO3	36.0588	-0.438411	3.92e-05
ENSG00000183696	UPP1	3775.55	0.26328	3.92e-05
ENSG00000166947	EPB42	857.117	-0.684303	3.93e-05
ENSG00000257594	GALNT4	70.9591	0.365295	3.96e-05
ENSG00000198113	TOR4A	1084.5	0.307736	3.99e-05
ENSG00000116299	ELAPOR1	499.764	-0.531883	4e-05
ENSG00000155660	PDIA4	1913.07	0.254011	4.02e-05
ENSG00000100097	LGALS1	3167	0.473312	4.03e-05
ENSG00000224307	LINC02975	78.7317	-0.795223	4.03e-05
ENSG00000145088	EAF2	280.026	0.309846	4.04e-05
ENSG00000116574	RHOU	748.994	0.44854	4.06e-05
ENSG00000186575	NF2	1290.78	0.122425	4.07e-05
ENSG00000103066	PLA2G15	347.43	0.285566	4.07e-05
ENSG00000036257	CUL3	2948.8	-0.132804	4.08e-05
ENSG00000125651	GTF2F1	1213.14	0.143717	4.11e-05
ENSG00000267260		17.419	-0.469857	4.18e-05
ENSG00000231721	LINC-PINT	3654.32	-0.158045	4.21e-05
ENSG00000126603	GLIS2	19.1591	-0.758123	4.25e-05
ENSG00000183421	RIPK4	17.1153	-0.641412	4.26e-05
ENSG00000145244	CORIN	28.3336	-0.689894	4.27e-05
ENSG00000066422	ZBTB11	2086.28	-0.0911823	4.29e-05
ENSG00000171824	EXOSC10	1268.87	0.1075	4.31e-05
ENSG00000243746	EEF1A1P10	46.2194	-0.361333	4.35e-05
ENSG00000213047	DENND1B	1404.84	0.196264	4.36e-05
ENSG00000125835	SNRPB	1975.04	0.196865	4.39e-05
ENSG00000196358	NTNG2	1806.02	0.574851	4.45e-05
ENSG00000181467	RAP2B	3061.25	0.168234	4.45e-05
ENSG00000112308	C6orf62	10996.7	0.1731	4.48e-05
ENSG00000103811	CTSH	2848.21	0.254946	4.59e-05
ENSG00000123810	B9D2	270.529	-0.234859	4.6e-05
ENSG00000150401	DCUN1D2	442.97	-0.130477	4.61e-05
ENSG00000123992	DNPEP	917.113	0.163733	4.64e-05
ENSG00000273272		201.205	0.557419	4.65e-05
ENSG00000279529		335.321	-0.199107	4.71e-05
ENSG00000197903	H2BC12	1592.09	0.302034	4.74e-05
ENSG00000171817	ZNF540	337.626	-0.19104	4.81e-05
ENSG00000119669	IRF2BPL	2144.52	-0.245021	4.86e-05
ENSG00000136144	RCBTB1	802.073	0.156447	4.86e-05
ENSG00000129226	CD68	29.2414	0.579065	4.87e-05
ENSG00000232442	MHENCR	516.271	-0.238125	4.87e-05
ENSG00000233844		41.0347	-0.369722	4.87e-05
ENSG00000150768	DLAT	513.057	0.119087	4.98e-05
ENSG00000132275	RRP8	1030.38	-0.104586	4.98e-05
ENSG00000253958	CLDN23	43.8372	0.637897	5.06e-05
ENSG00000161800	RACGAP1	328.523	0.343253	5.06e-05
ENSG00000177943	MAMDC4	162.722	0.286261	5.18e-05
ENSG00000189060	H1-0	907.764	0.690858	5.19e-05
ENSG00000279415		79.2296	-0.303635	5.19e-05
ENSG00000139180	NDUFA9	572.212	0.146226	5.2e-05
ENSG00000198886	MT-ND4	12498	-0.372287	5.25e-05
ENSG00000239779	WBP1	447.859	-0.166328	5.25e-05
ENSG00000238009		27.0552	-0.567704	5.32e-05
ENSG00000004660	CAMKK1	838.212	-0.467337	5.33e-05
ENSG00000197111	PCBP2	6025.92	-0.154873	5.33e-05
ENSG00000180739	S1PR5	902.816	0.334745	5.33e-05
ENSG00000224660	SH3BP5-AS1	1357.02	-0.163548	5.33e-05
ENSG00000129535	NRL	95.4203	0.247187	5.34e-05
ENSG00000143106	PSMA5	1355.09	0.205077	5.39e-05
ENSG00000146083	RNF44	3136.28	-0.240755	5.39e-05
ENSG00000272967		14.0886	0.999638	5.39e-05
ENSG00000117724	CENPF	268.454	0.467147	5.45e-05
ENSG00000160883	HK3	2073.4	0.462567	5.45e-05
ENSG00000078043	PIAS2	1362.29	-0.127681	5.53e-05
ENSG00000170949	ZNF160	1236.67	-0.112014	5.56e-05
ENSG00000143621	ILF2	1963.55	0.172629	5.58e-05
ENSG00000185219	ZNF445	2790.5	-0.174678	5.67e-05
ENSG00000026751	SLAMF7	8371.01	0.668835	5.69e-05
ENSG00000196724	ZNF418	237.451	-0.157137	5.71e-05
ENSG00000236700	LINC01010	48.7172	1.15184	5.73e-05
ENSG00000235192		54.8118	0.472999	5.73e-05
ENSG00000090889	KIF4A	48.6005	0.524318	5.77e-05
ENSG00000084090	STARD7	2370.15	0.116249	5.82e-05
ENSG00000162298	SYVN1	1128.74	-0.154216	5.82e-05
ENSG00000092758	COL9A3	180.901	-0.434417	5.85e-05
ENSG00000166046	TCP11L2	3704.81	-0.267164	5.86e-05
ENSG00000156709	AIFM1	330.1	0.194152	5.87e-05
ENSG00000226964	RHEBP2	16.9728	0.461459	5.9e-05
ENSG00000166086	JAM3	268.316	-0.30725	5.92e-05
ENSG00000111605	CPSF6	3552.59	-0.148163	5.96e-05
ENSG00000104442	ARMC1	566.455	0.135098	5.99e-05
ENSG00000133321	PLAAT4	1688.84	0.243773	6.03e-05
ENSG00000205056	LINC02397	394.653	-0.545531	6.19e-05
ENSG00000213468	FIRRE	73.7882	0.4089	6.21e-05
ENSG00000182310	SPACA6	463.75	-0.410908	6.25e-05
ENSG00000260257		262.32	-0.189806	6.25e-05
ENSG00000121594	CD80	674.661	0.963803	6.27e-05
ENSG00000251301	LINC02384	200.641	0.503153	6.39e-05
ENSG00000279447		41.3228	-0.760007	6.4e-05
ENSG00000197852	INKA2	1526.65	-0.586883	6.44e-05
ENSG00000137055	PLAA	815.3	0.158998	6.45e-05
ENSG00000139174	PRICKLE1	87.0636	-0.322908	6.61e-05
ENSG00000143367	TUFT1	144.934	0.29547	6.65e-05
ENSG00000140526	ABHD2	4844.66	-0.356961	6.7e-05
ENSG00000073111	MCM2	306.381	0.298544	6.7e-05
ENSG00000277258	PCGF2	8.63035	0.987397	6.73e-05
ENSG00000164483	SAMD3	800.055	0.182191	6.78e-05
ENSG00000115524	SF3B1	15328.1	-0.112781	6.79e-05
ENSG00000065989	PDE4A	927.155	0.283656	6.83e-05
ENSG00000166704	ZNF606	599.371	-0.138212	6.94e-05
ENSG00000246731		73.3059	0.413815	6.96e-05
ENSG00000141552	ANAPC11	495.428	0.194436	7.09e-05
ENSG00000184271	POU6F1	653.476	-0.200456	7.09e-05
ENSG00000002919	SNX11	997.941	0.203615	7.11e-05
ENSG00000280035		306.345	-0.448358	7.26e-05
ENSG00000114948	ADAM23	165.881	-0.273029	7.32e-05
ENSG00000278637	H4C1	126.87	0.438242	7.38e-05
ENSG00000259321		87.5063	0.341488	7.38e-05
ENSG00000019169	MARCO	569.422	0.988302	7.44e-05
ENSG00000115233	PSMD14	721.726	0.278507	7.63e-05
ENSG00000250929	LINC01181	35.5319	1.50776	7.66e-05
ENSG00000104043	ATP8B4	983.334	0.406098	7.68e-05
ENSG00000165997	ARL5B	2741.71	0.298817	7.7e-05
ENSG00000100307	CBX7	4081.93	-0.193958	7.76e-05
ENSG00000170448	NFXL1	675.107	-0.334956	7.84e-05
ENSG00000172403	SYNPO2	83.8789	0.36909	7.9e-05
ENSG00000129515	SNX6	2008.08	0.157858	7.95e-05
ENSG00000185950	IRS2	3763.15	-0.597487	8e-05
ENSG00000076706	MCAM	37.765	-0.473903	8.06e-05
ENSG00000221829	FANCG	284.495	0.147624	8.27e-05
ENSG00000051108	HERPUD1	3396.76	-0.215969	8.29e-05
ENSG00000147459	DOCK5	7562.6	-0.443116	8.38e-05
ENSG00000100218	RSPH14	10.7153	-0.918776	8.4e-05
ENSG00000198356	GET3	770.356	0.174434	8.42e-05
ENSG00000103326	CAPN15	2508.58	0.223366	8.43e-05
ENSG00000171148	TADA3	1511.76	0.185323	8.47e-05
ENSG00000069702	TGFBR3	1742	0.220988	8.52e-05
ENSG00000099991	CABIN1	4037.32	-0.189247	8.57e-05
ENSG00000135077	HAVCR2	1448.02	0.636131	8.66e-05
ENSG00000024526	DEPDC1	30.9219	0.627951	8.74e-05
ENSG00000133275	CSNK1G2	4471.76	-0.125926	8.75e-05
ENSG00000196968	FUT11	842.972	0.128765	8.75e-05
ENSG00000232587	EEF1A1P3	224.987	-0.245028	8.77e-05
ENSG00000239839	DEFA3	1141.85	0.497096	8.88e-05
ENSG00000100207	TCF20	3231.23	-0.128147	8.88e-05
ENSG00000167302	TEPSIN	1720.81	-0.162698	8.91e-05
ENSG00000100714	MTHFD1	498.483	0.218262	9.04e-05
ENSG00000252206	RNU7-40P	27.001	0.593694	9.09e-05
ENSG00000261150	EPPK1	521.303	-0.335311	9.1e-05
ENSG00000137563	GGH	53.1225	0.353303	9.18e-05
ENSG00000180530	NRIP1	2211.31	0.240983	9.21e-05
ENSG00000183570	PCBP3	131.87	-0.368794	9.21e-05
ENSG00000197019	SERTAD1	619.908	0.349923	9.25e-05
ENSG00000167978	SRRM2	21061.2	-0.179251	9.49e-05
ENSG00000023697	DERA	325.173	0.172813	9.5e-05
ENSG00000101608	MYL12A	4965.67	0.206506	9.56e-05
ENSG00000180061	TMEM150B	221.337	0.469352	9.56e-05
ENSG00000166340	TPP1	4164.51	0.296928	9.56e-05
ENSG00000230092		210.454	-0.166488	9.56e-05
ENSG00000255050		12.4411	-0.772966	9.56e-05
ENSG00000275527		34.9138	-0.839048	9.62e-05
ENSG00000261468		613.301	-0.259951	9.64e-05
ENSG00000186567	CEACAM19	33.4394	-0.464174	9.66e-05
ENSG00000176533	GNG7	486.975	-0.451462	9.81e-05
ENSG00000279620		219.912	-0.240506	9.81e-05
ENSG00000122674	CCZ1	660.017	0.0997369	9.88e-05
ENSG00000196369	SRGAP2B	367.299	0.32246	9.92e-05
ENSG00000147099	HDAC8	388.695	0.116801	9.99e-05
ENSG00000240864	IGKV1-16	36.3121	0.648655	0.000100253
ENSG00000115355	CCDC88A	2509.49	0.287757	0.000100329
ENSG00000126254	RBM42	915.121	0.130006	0.000101008
ENSG00000099203	TMED1	260.506	0.24715	0.000101008
ENSG00000145220	LYAR	523.385	0.173688	0.000102345
ENSG00000182158	CREB3L2	1588.6	0.191925	0.000102742
ENSG00000047644	WWC3	2288.79	-0.232421	0.000102742
ENSG00000133265	HSPBP1	309.241	0.227138	0.000103856
ENSG00000055070	SZRD1	3143.18	0.135857	0.000104904
ENSG00000082512	TRAF5	1997.8	-0.149706	0.000105352
ENSG00000253307		78.8376	-0.461429	0.000106223
ENSG00000204592	HLA-E	54350.3	0.181463	0.000106439
ENSG00000074842	MYDGF	820.742	0.242781	0.000107717
ENSG00000279400		27.1408	1.13583	0.000107717
ENSG00000100764	PSMC1	1006.07	0.150015	0.000108671
ENSG00000125826	RBCK1	2905.47	0.23779	0.000108784
ENSG00000047621	C12orf4	564.551	0.190221	0.00010927
ENSG00000115718	PROC	10.5513	-0.805925	0.000109737
ENSG00000130939	UBE4B	1852.6	-0.143785	0.000109737
ENSG00000174697	LEP	31.7819	0.947115	0.000110107
ENSG00000184371	CSF1	2175.58	0.477659	0.00011118
ENSG00000116786	PLEKHM2	3884.27	0.199686	0.000111379
ENSG00000168061	SAC3D1	98.622	0.273792	0.000112895
ENSG00000253981	ALG1L13P	563.393	-0.68789	0.000113752
ENSG00000187231	SESTD1	952.672	0.298389	0.000113752
ENSG00000079999	KEAP1	988.094	0.23612	0.000115251
ENSG00000032389	EIPR1	559.898	0.134928	0.000115503
ENSG00000179869	ABCA13	280.691	0.452201	0.000116208
ENSG00000232119	MCTS1	362.391	0.197567	0.000116623
ENSG00000047365	ARAP2	5020.76	0.179017	0.000116733
ENSG00000228340	MIR646HG	158.531	-0.450807	0.000117064
ENSG00000075142	SRI	1004.29	0.157513	0.000117203
ENSG00000115295	CLIP4	1820.89	0.111163	0.000117808
ENSG00000161914	ZNF653	183.365	-0.199141	0.000118297
ENSG00000124357	NAGK	5405.4	0.312312	0.000118368
ENSG00000171365	CLCN5	214.897	0.247261	0.000119456
ENSG00000198934	MAGEE1	166.541	-0.247434	0.000119977
ENSG00000168734	PKIG	280.823	-0.227998	0.000120591
ENSG00000151687	ANKAR	395.281	-0.16152	0.000123329
ENSG00000110651	CD81	2485.61	0.179511	0.000123849
ENSG00000267009		179.426	-0.287857	0.000124984
ENSG00000172757	CFL1	7715.69	0.198065	0.000125658
ENSG00000049449	RCN1	440.977	0.248836	0.000125805
ENSG00000177096	PHETA2	96.8629	0.349975	0.000126128
ENSG00000174437	ATP2A2	3080.59	0.15867	0.000126702
ENSG00000152620	NADK2	465.657	0.133805	0.000127425
ENSG00000143889	HNRNPLL	1651.29	0.212738	0.000127547
ENSG00000280378		101.974	-0.254374	0.000128694
ENSG00000133393	CEP20	438.896	0.160733	0.000128936
ENSG00000253535	ADAM7-AS1	47.1106	-0.38486	0.000128969
ENSG00000122729	ACO1	464.098	-0.144844	0.000133324
ENSG00000010404	IDS	4315.7	-0.194292	0.000133657
ENSG00000270882	H4C14	31.7705	0.428976	0.00013541
ENSG00000171649	ZIK1	250.515	-0.178351	0.000135893
ENSG00000047249	ATP6V1H	1133.74	0.196702	0.000139157
ENSG00000100403	ZC3H7B	1993.3	0.129473	0.000139303
ENSG00000128203	ASPHD2	235.188	0.243252	0.000139814
ENSG00000231233	CFAP58-DT	277.491	0.56732	0.000141369
ENSG00000161920	MED11	361.02	-0.204352	0.000141848
ENSG00000163964	PIGX	508.528	-0.21799	0.000143095
ENSG00000259070	LINC00639	18.7017	-0.724144	0.000146469
ENSG00000182957	SPATA13	3356.61	0.146871	0.000146645
ENSG00000175216	CKAP5	1103.79	0.15558	0.000147107
ENSG00000171291	ZNF439	531.512	-0.155811	0.000147625
ENSG00000257950	P2RX5-TAX1BP3	89.6366	-0.2924	0.000147843
ENSG00000165629	ATP5F1C	1423.57	0.170397	0.000147876
ENSG00000135678	CPM	641.885	0.38844	0.000147876
ENSG00000213722	DDAH2	830.357	0.304409	0.000148089
ENSG00000147164	SNX12	787.895	0.191487	0.000150743
ENSG00000137642	SORL1	25675.5	-0.362304	0.000152279
ENSG00000246596		474.873	-0.139062	0.000152356
ENSG00000183604	SMG1P5	824.062	-0.143076	0.00015263
ENSG00000107262	BAG1	5043.91	-0.46866	0.000152727
ENSG00000129657	SEC14L1	10648.9	-0.332997	0.000154265
ENSG00000182179	UBA7	2717.69	0.283163	0.000155229
ENSG00000164051	CCDC51	120.697	0.252437	0.000155463
ENSG00000219085	NPM1P37	128.755	-0.237699	0.000155784
ENSG00000249459	ZNF286B	126.259	-0.193452	0.000155985
ENSG00000171236	LRG1	2182.21	-0.566867	0.000156803
ENSG00000068383	INPP5A	996.933	-0.171843	0.000156826
ENSG00000251230	MIR3945HG	733.599	0.78422	0.00015686
ENSG00000152518	ZFP36L2	15445	-0.200668	0.000157288
ENSG00000257839	PHLDA1-DT	24.3616	0.425209	0.000157299
ENSG00000204634	TBC1D8	982.791	0.350381	0.000157551
ENSG00000133639	BTG1	20575.8	-0.146036	0.000158106
ENSG00000176293	ZNF135	136.844	-0.205182	0.000158106
ENSG00000259642	ST20-AS1	406.909	-0.360496	0.000158566
ENSG00000128335	APOL2	3265.33	0.326461	0.000161985
ENSG00000102401	ARMCX3	959.867	0.20958	0.000163194
ENSG00000196415	PRTN3	13.842	1.033	0.000163544
ENSG00000132591	ERAL1	347.601	0.147893	0.000163598
ENSG00000091129	NRCAM	142.28	-0.432483	0.000164735
ENSG00000241666		88.6485	-0.342716	0.000165833
ENSG00000152102	FAM168B	2206.13	-0.136479	0.000166861
ENSG00000254639		22.4849	0.601776	0.000167168
ENSG00000106635	BCL7B	1081.93	0.159968	0.000167435
ENSG00000173409	ARV1	153.949	0.201239	0.000167735
ENSG00000213699	SLC35F6	1142.81	0.183188	0.000167735
ENSG00000257027		1795.52	-0.221201	0.000167737
ENSG00000224959		83.8901	0.444447	0.000169186
ENSG00000138413	IDH1	810.305	0.343588	0.000169229
ENSG00000115590	IL1R2	1912.89	-0.738574	0.000169229
ENSG00000138111	MFSD13A	358.689	0.257433	0.000169229
ENSG00000112658	SRF	1469.03	0.183613	0.000169229
ENSG00000149929	HIRIP3	144.69	0.233803	0.000170059
ENSG00000168067	MAP4K2	2079.57	-0.11993	0.000172178
ENSG00000211962	IGHV1-46	45.4952	0.443333	0.00017304
ENSG00000138834	MAPK8IP3	4664.93	-0.171777	0.000177126
ENSG00000161692	DBF4B	215.768	0.281061	0.000177254
ENSG00000243772	KIR2DL3	41.5722	0.451594	0.000177739
ENSG00000166889	PATL1	2567.34	0.236822	0.000178217
ENSG00000196132	MYT1	18.3505	-0.71057	0.00018006
ENSG00000116962	NID1	144.417	0.539724	0.00018006
ENSG00000237989	LINC01679	61.6112	0.396804	0.000180472
ENSG00000183018	SPNS2	45.5227	-0.759469	0.000181496
ENSG00000171204	TMEM126B	561.585	0.171991	0.000181496
ENSG00000124275	MTRR	1184.58	0.126566	0.000182484
ENSG00000168894	RNF181	553.346	0.188862	0.000184649
ENSG00000116539	ASH1L	6610.13	-0.0937592	0.000186385
ENSG00000164465	DCBLD1	199.058	0.208273	0.000186507
ENSG00000105612	DNASE2	732.439	0.282997	0.000186516
ENSG00000077454	LRCH4	1535.84	-0.248599	0.000187496
ENSG00000126067	PSMB2	857.183	0.153549	0.000187496
ENSG00000163644	PPM1K	2797.85	0.262324	0.000187637
ENSG00000152332	UHMK1	5392.57	0.107643	0.000187637
ENSG00000106009	BRAT1	1179.55	-0.144158	0.000187647
ENSG00000181218	H2AW	208.086	0.330929	0.000188488
ENSG00000131165	CHMP1A	2085.16	0.152351	0.000189694
ENSG00000022567	SLC45A4	2408.67	-0.349666	0.000189694
ENSG00000196511	TPK1	479.808	-0.2371	0.000189694
ENSG00000233476	EEF1A1P6	208.984	-0.325084	0.000191396
ENSG00000084070	SMAP2	8850.54	-0.341593	0.000191767
ENSG00000180776	ZDHHC20	3571.91	0.143041	0.00019275
ENSG00000176340	COX8A	885.713	0.233024	0.00019475
ENSG00000078098	FAP	78.9363	1.36521	0.000194861
ENSG00000156869	FRRS1	80.6541	0.40643	0.000196415
ENSG00000112304	ACOT13	271.911	0.274026	0.000197473
ENSG00000250510	GPR162	223.623	-0.655896	0.000197473
ENSG00000175470	PPP2R2D	1784.13	-0.101004	0.000197794
ENSG00000222041	CYTOR	658.444	0.254219	0.000199402
ENSG00000154222	CC2D1B	2095.16	0.092018	0.000200744
ENSG00000108387	SEPTIN4	41.2975	0.662889	0.000201058
ENSG00000127952	STYXL1	454.763	0.170351	0.000202673
ENSG00000227598		107.579	-0.350015	0.000202673
ENSG00000100811	YY1	3031.94	-0.108843	0.000203444
ENSG00000258872	FDPSP3	111.538	0.534298	0.000203924
ENSG00000134882	UBAC2	1999.04	0.0971756	0.000205562
ENSG00000117984	CTSD	6585.44	0.416807	0.00020568
ENSG00000175727	MLXIP	3366.86	-0.167862	0.000206963
ENSG00000187193	MT1X	148.558	0.473424	0.000207079
ENSG00000176049	JAKMIP2	677.821	0.514802	0.000209379
ENSG00000173818	ENDOV	346.798	-0.185652	0.000209574
ENSG00000100902	PSMA6	589.104	0.207712	0.000209574
ENSG00000203872	C6orf163	179.041	-0.192391	0.000210225
ENSG00000228716	DHFR	343.09	0.207211	0.000210225
ENSG00000082898	XPO1	4720.3	0.146544	0.000210225
ENSG00000119900	OGFRL1	6457.23	-0.359051	0.000210299
ENSG00000143553	SNAPIN	322.1	0.182635	0.000211426
ENSG00000196150	ZNF250	687.822	-0.184069	0.000211484
ENSG00000213066	CEP43	481.213	-0.190652	0.000212908
ENSG00000238160	LINC02863	283.246	-0.479525	0.00021391
ENSG00000181638	ZFP41	470.106	-0.148848	0.000214292
ENSG00000118515	SGK1	6989.06	0.35385	0.000214445
ENSG00000064601	CTSA	2994.36	0.28333	0.000216582
ENSG00000124508	BTN2A2	1242.83	0.305104	0.000217422
ENSG00000122971	ACADS	288.265	0.181399	0.000217448
ENSG00000104529	EEF1D	10351.5	-0.122515	0.000218009
ENSG00000067225	PKM	11683.4	0.283758	0.000218009
ENSG00000279333		31.8502	-0.377898	0.000218009
ENSG00000133624	ZNF767P	1325.03	-0.115148	0.000218152
ENSG00000174307	PHLDA3	16.936	0.533785	0.0002185
ENSG00000187621	TCL6	128.461	-0.352023	0.000218828
ENSG00000123600	METTL8	660.364	-0.136861	0.000219944
ENSG00000273599		88.9239	-0.395543	0.000219944
ENSG00000152443	ZNF776	1059.72	-0.171242	0.000221003
ENSG00000170779	CDCA4	478.406	0.207097	0.000221364
ENSG00000231991	ANXA2P2	16.484	0.523697	0.000222389
ENSG00000216490	IFI30	878.549	0.414279	0.000222772
ENSG00000129465	RIPK3	716.413	0.182207	0.000223161
ENSG00000240505	TNFRSF13B	107.832	-0.332802	0.00022394
ENSG00000141425	RPRD1A	1038.78	-0.103977	0.000223981
ENSG00000117009	KMO	780.061	0.669471	0.000226287
ENSG00000123329	ARHGAP9	6430.33	-0.207333	0.000227447
ENSG00000167863	ATP5PD	920.422	0.151048	0.000227447
ENSG00000214595	EML6	149.861	-0.305684	0.000227447
ENSG00000122008	POLK	1353.35	0.149016	0.000227594
ENSG00000181938	GINS3	50.5538	0.290763	0.000227946
ENSG00000244620		43.3805	-0.410432	0.000228084
ENSG00000129473	BCL2L2	219.05	0.171537	0.000228168
ENSG00000163121	NEURL3	50.3076	1.00242	0.000228168
ENSG00000135452	TSPAN31	532.531	0.142701	0.000228211
ENSG00000260943	LINC02555	79.904	0.934232	0.000230915
ENSG00000111664	GNB3	15.9627	-0.598236	0.000231067
ENSG00000196263	ZNF471	53.2684	-0.281247	0.000231174
ENSG00000148803	FUOM	276.358	0.219661	0.000231737
ENSG00000111540	RAB5B	3025.42	-0.130109	0.000231737
ENSG00000157514	TSC22D3	7954.54	-0.308662	0.000234361
ENSG00000275832	ARHGAP23	31.8294	0.516978	0.000234944
ENSG00000171522	PTGER4	5015.55	0.223148	0.000238205
ENSG00000214626	POLR3DP1	29.2714	-0.434779	0.000239636
ENSG00000154518	ATP5MC3	914.063	0.157929	0.000240973
ENSG00000100983	GSS	494.667	0.14977	0.000246127
ENSG00000183010	PYCR1	35.7756	0.613469	0.000246713
ENSG00000189339	SLC35E2B	3263.33	-0.116231	0.00024712
ENSG00000114904	NEK4	769.144	0.12279	0.000247183
ENSG00000170271	FAXDC2	804.586	-0.618249	0.00024858
ENSG00000124243	BCAS4	954.835	-0.184863	0.000249086
ENSG00000173638	SLC19A1	2083.99	-0.369544	0.000251235
ENSG00000153933	DGKE	1101.23	-0.145166	0.000253663
ENSG00000113845	TIMMDC1	858.176	0.150611	0.0002545
ENSG00000114520	SNX4	515.608	0.13879	0.000255595
ENSG00000152422	XRCC4	217.643	0.234656	0.000255792
ENSG00000157978	LDLRAP1	3429.11	-0.168239	0.000258341
ENSG00000227920		296.345	-0.246858	0.000258341
ENSG00000156042	CFAP70	258.661	-0.338452	0.000259254
ENSG00000169245	CXCL10	459.525	1.64626	0.000259254
ENSG00000137757	CASP5	332.688	0.723429	0.000261783
ENSG00000181220	ZNF746	1760.72	-0.22058	0.000261783
ENSG00000230825	LINC03016	60.9681	0.351339	0.000263304
ENSG00000156171	DRAM2	1276.01	0.153176	0.000268403
ENSG00000077684	JADE1	1911.76	-0.169558	0.000268579
ENSG00000131462	TUBG1	170.92	0.251635	0.000270452
ENSG00000181690	PLAG1	349.171	-0.16549	0.000273128
ENSG00000239480		16.8606	-0.551012	0.000274726
ENSG00000175348	TMEM9B	841.94	0.134582	0.000275527
ENSG00000216813		21.4101	0.356367	0.000275964
ENSG00000100897	DCAF11	2039.61	0.202368	0.000276355
ENSG00000136930	PSMB7	1168.24	0.150081	0.000278554
ENSG00000134318	ROCK2	1329.62	0.138173	0.000280754
ENSG00000154262	ABCA6	63.589	0.481945	0.000282282
ENSG00000169223	LMAN2	2468.61	0.140663	0.00028234
ENSG00000238057	ZEB2-AS1	64.1848	0.425209	0.000282552
ENSG00000196562	SULF2	1732.05	-0.432074	0.000282923
ENSG00000135334	AKIRIN2	2107.86	0.210186	0.000284999
ENSG00000137135	ARHGEF39	16.0641	0.541588	0.000290063
ENSG00000215252	GOLGA8B	1481.48	-0.160936	0.000290507
ENSG00000099326	MZF1	927.872	-0.116043	0.000292326
ENSG00000269404	SPIB	220.55	-0.242388	0.000292326
ENSG00000254786		22.1475	-0.46541	0.000292326
ENSG00000105085	MED26	346.202	-0.143336	0.000297171
ENSG00000099875	MKNK2	7611.56	-0.216901	0.000298042
ENSG00000249437	NAIP	450.825	0.537209	0.000298882
ENSG00000175592	FOSL1	143.803	0.648426	0.000299333
ENSG00000123989	CHPF	210.833	0.21046	0.000304354
ENSG00000065320	NTN1	22.5408	0.73266	0.000304373
ENSG00000099866	MADCAM1	27.7556	-0.438756	0.00030665
ENSG00000203721	LINC00862	92.1238	-0.417874	0.000307831
ENSG00000231389	HLA-DPA1	4601.83	0.241354	0.000311729
ENSG00000138018	SELENOI	848.536	0.126745	0.000312145
ENSG00000095383	TBC1D2	2169.64	0.376223	0.000313028
ENSG00000110063	DCPS	315.854	0.151624	0.00031328
ENSG00000136758	YME1L1	4153.99	0.0836282	0.000315882
ENSG00000067057	PFKP	1578.74	0.154062	0.000316107
ENSG00000158480	SPATA2	539.07	-0.12845	0.000316274
ENSG00000226950	DANCR	320.242	-0.177483	0.000316807
ENSG00000275846		51.4756	-0.358544	0.000316807
ENSG00000154451	GBP5	10739.3	0.71165	0.000321554
ENSG00000107819	SFXN3	1283.51	0.159928	0.000324033
ENSG00000092010	PSME1	3925.61	0.257068	0.000324062
ENSG00000236682	MAP3K2-DT	61.5312	-0.418676	0.000328091
ENSG00000169375	SIN3A	3270.11	-0.147143	0.000328091
ENSG00000147044	CASK	1277.81	-0.122382	0.000329496
ENSG00000102794	ACOD1	322.85	1.84443	0.000330515
ENSG00000084652	TXLNA	1752.67	0.162562	0.000330515
ENSG00000124813	RUNX2	1221.51	-0.214757	0.000335463
ENSG00000280604		56.1287	-0.456383	0.000336365
ENSG00000145882	PCYOX1L	828.029	-0.131241	0.000338539
ENSG00000164253	WDR41	600.104	0.125196	0.000338716
ENSG00000025434	NR1H3	347.325	0.352712	0.000341072
ENSG00000196262	PPIA	8756.59	0.180141	0.000341186
ENSG00000169026	SLC49A3	322.499	0.308203	0.000341538
ENSG00000090372	STRN4	2252.76	-0.15487	0.000343287
ENSG00000108829	LRRC59	1401.65	0.180112	0.000345871
ENSG00000211941	IGHV3-11	45.0781	0.489974	0.000346985
ENSG00000143554	SLC27A3	531.998	0.363952	0.000348105
ENSG00000197536	IRF1-AS1	3549.35	0.227815	0.000348241
ENSG00000164305	CASP3	1072.04	0.156536	0.000350025
ENSG00000062282	DGAT2	2532.03	-0.546402	0.000350823
ENSG00000233875		102.813	0.465229	0.000351355
ENSG00000120805	ARL1	754.756	0.113015	0.000351376
ENSG00000214407	LINC02085	22.2275	0.775992	0.00035753
ENSG00000084754	HADHA	2842.94	-0.150764	0.000358775
ENSG00000111199	TRPV4	26.735	0.593307	0.000363083
ENSG00000166579	NDEL1	4057.11	-0.269001	0.000365323
ENSG00000227502	MROCKI	356.717	1.38767	0.000367
ENSG00000090266	NDUFB2	606.324	0.184047	0.000367
ENSG00000087157	PGS1	4265.36	-0.275402	0.000367
ENSG00000116977	LGALS8	2787.89	0.168278	0.00036704
ENSG00000132463	GRSF1	1512.65	0.120807	0.000368156
ENSG00000105341	DMAC2	461.866	0.140574	0.00036836
ENSG00000198712	MT-CO2	5721.73	-0.288592	0.00036836
ENSG00000163219	ARHGAP25	5123.87	-0.210044	0.000370067
ENSG00000141551	CSNK1D	6581.62	-0.127031	0.000370067
ENSG00000238063	LINC01685	17.5937	-0.543414	0.000372564
ENSG00000134780	DAGLA	181.611	0.430292	0.000374543
ENSG00000110497	AMBRA1	1823.58	0.139512	0.000375797
ENSG00000181026	AEN	1031.48	0.193485	0.000376605
ENSG00000197992	CLEC9A	16.5687	-0.921852	0.000376867
ENSG00000259959		155.116	-0.287903	0.000376867
ENSG00000179921	GPBAR1	160.355	0.578431	0.000377309
ENSG00000244682	FCGR2C	1245.51	0.573257	0.000377427
ENSG00000115234	SNX17	2333.42	0.110685	0.000377427
ENSG00000211668	IGLV2-11	65.8908	0.568081	0.000377724
ENSG00000127837	AAMP	920.559	0.118817	0.000379515
ENSG00000230397	SPTLC1P1	96.6811	-0.297894	0.000382109
ENSG00000170390	DCLK2	28.2488	-0.434821	0.000383435
ENSG00000242299		72.4293	-0.291488	0.000384537
ENSG00000091972	CD200	197.211	-0.283869	0.000384812
ENSG00000099860	GADD45B	5099.14	0.315023	0.000384812
ENSG00000148660	CAMK2G	2201.15	-0.288901	0.000387074
ENSG00000055163	CYFIP2	10311.8	-0.161132	0.000392485
ENSG00000167232	ZNF91	1764.44	-0.138316	0.000394428
ENSG00000168071	CCDC88B	6034	-0.250042	0.000397353
ENSG00000279394		150.614	-0.424608	0.000398004
ENSG00000175197	DDIT3	1315.76	0.254292	0.000399395
ENSG00000237441	RGL2	2749.65	-0.226327	0.000399395
ENSG00000166797	CIAO2A	630.798	0.20109	0.000400822
ENSG00000003056	M6PR	3859.61	0.270169	0.000403974
ENSG00000130175	PRKCSH	3237.57	-0.154919	0.000406547
ENSG00000176593		652.056	-0.152016	0.000406547
ENSG00000177721	ANXA2R	650.569	-0.177833	0.0004087
ENSG00000146067	FAM193B	3008.28	-0.125353	0.0004087
ENSG00000113716	HMGXB3	1775.66	0.166358	0.0004087
ENSG00000277053	GTF2IP1	135.626	-0.21758	0.000411012
ENSG00000198894	CIPC	491.439	-0.136654	0.000411432
ENSG00000110871	COQ5	308.146	0.170219	0.000412021
ENSG00000198417	MT1F	97.9069	0.498407	0.000412037
ENSG00000250696		125.829	0.41521	0.000413118
ENSG00000253276	CCDC71L	1054.42	0.341253	0.000413196
ENSG00000106479	ZNF862	1678.49	-0.128263	0.000413324
ENSG00000134539	KLRD1	3215.69	0.275037	0.000413816
ENSG00000128524	ATP6V1F	1759.4	0.289942	0.000415779
ENSG00000158710	TAGLN2	7693.58	-0.260909	0.000415889
ENSG00000204856	FAM216A	220.329	-0.180908	0.000417143
ENSG00000091490	SEL1L3	2152.74	-0.162634	0.000419439
ENSG00000109805	NCAPG	114.47	0.443187	0.000422136
ENSG00000174123	TLR10	312.904	-0.363582	0.000422136
ENSG00000087903	RFX2	464.395	-0.42192	0.00042224
ENSG00000100426	ZBED4	1400.9	-0.121328	0.00042224
ENSG00000125170	DOK4	71.2295	-0.445737	0.00042256
ENSG00000146858	ZC3HAV1L	73.1032	0.402105	0.000425129
ENSG00000110756	HPS5	1338.81	0.23342	0.000425416
ENSG00000156650	KAT6B	1471.98	-0.143286	0.000426348
ENSG00000061936	SFSWAP	2406.36	-0.0772233	0.000426692
ENSG00000155368	DBI	391.138	0.194702	0.000427331
ENSG00000122705	CLTA	1627.05	0.269577	0.000430402
ENSG00000102053	ZC3H12B	85.2553	-0.26278	0.000431293
ENSG00000248593	DSTNP2	64.9833	0.233016	0.000435861
ENSG00000119041	GTF3C3	753.241	0.111001	0.000435861
ENSG00000005206	SPPL2B	1339.16	-0.191227	0.000435861
ENSG00000103343	ZNF174	248.82	-0.136534	0.000435861
ENSG00000188612	SUMO2	2107.21	0.135398	0.000435901
ENSG00000120539	MASTL	658.137	0.170115	0.000436423
ENSG00000275126	H4C13	141.964	0.408723	0.000437044
ENSG00000198804	MT-CO1	67467.1	-0.25823	0.000438054
ENSG00000183978	COA3	280.267	0.200741	0.000438252
ENSG00000156500	PABIR3	294.52	0.146736	0.000440668
ENSG00000029153	ARNTL2	150.822	0.456771	0.00044385
ENSG00000260267		768.706	-0.146779	0.000444402
ENSG00000171606	ZNF274	2006.75	-0.147926	0.000444828
ENSG00000183323	CCDC125	630.104	-0.249612	0.000448043
ENSG00000136856	SLC2A8	131.422	0.275382	0.000448669
ENSG00000248527	MTATP6P1	465.12	-0.360649	0.000450551
ENSG00000215421	ZNF407	1780.03	-0.10998	0.000451473
ENSG00000241868	RN7SL434P	34.631	-0.316071	0.000452633
ENSG00000166262	FAM227B	114.826	-0.187585	0.00045494
ENSG00000126453	BCL2L12	194.674	0.196514	0.000457512
ENSG00000229816	DDX50P1	116.044	-0.202905	0.000457512
ENSG00000141905	NFIC	1344.14	-0.208912	0.000460935
ENSG00000279207		285.851	-0.161058	0.000462702
ENSG00000089041	P2RX7	2270.86	0.558073	0.000463219
ENSG00000184898	RBM43	450.751	0.225796	0.000463421
ENSG00000136738	STAM	889.051	-0.122963	0.000463929
ENSG00000011198	ABHD5	984.008	-0.454016	0.000464548
ENSG00000023318	ERP44	1718	0.165297	0.000464597
ENSG00000135094	SDS	733.901	1.15627	0.000468468
ENSG00000178980	SELENOW	943.719	0.157754	0.000469091
ENSG00000135801	TAF5L	665.096	0.102322	0.000469692
ENSG00000175215	CTDSP2	6076.17	-0.131118	0.000470233
ENSG00000065413	ANKRD44	8739.18	-0.172349	0.000470372
ENSG00000170802	FOXN2	2188.24	0.19488	0.000471336
ENSG00000114626	ABTB1	7054.2	-0.313487	0.00047244
ENSG00000134574	DDB2	724.395	0.205096	0.00047338
ENSG00000119392	GLE1	1085.71	0.0893636	0.00047338
ENSG00000063241	ISOC2	146.528	0.258874	0.000478086
ENSG00000118705	RPN2	2338.22	0.136053	0.000480301
ENSG00000136521	NDUFB5	606.891	0.124449	0.000480328
ENSG00000122122	SASH3	6173.66	0.163483	0.000481938
ENSG00000005059	MCUB	1494.91	0.125399	0.000484432
ENSG00000170234	PWWP2A	1031.35	-0.0944793	0.000485516
ENSG00000074416	MGLL	2532.07	0.562821	0.000486813
ENSG00000130300	PLVAP	186.262	-0.614245	0.000488052
ENSG00000126698	DNAJC8	1773.09	0.163271	0.00049003
ENSG00000101000	PROCR	57.47	0.500518	0.000491795
ENSG00000069966	GNB5	1550.89	-0.152642	0.000507662
ENSG00000005700	IBTK	1453.95	0.169349	0.00050897
ENSG00000260461		175.768	-0.271197	0.000509146
ENSG00000141971	MVB12A	462.049	0.132987	0.000510317
ENSG00000146830	GIGYF1	3464.59	-0.120053	0.000511664
ENSG00000198972	MIRLET7E	15.7371	-0.741008	0.000511664
ENSG00000081665	ZNF506	1940.37	-0.135095	0.000511664
ENSG00000234432	LINC02983	26.3965	-0.412701	0.000512706
ENSG00000168918	INPP5D	8304.2	-0.160393	0.000513118
ENSG00000101447	FAM83D	56.7258	0.301927	0.000515135
ENSG00000151116	UEVLD	511.225	0.191842	0.00051569
ENSG00000165650	PDZD8	2015.31	-0.23618	0.000519563
ENSG00000256356	HSPA8P5	26.511	0.517625	0.000519718
ENSG00000112293	GPLD1	51.8715	-0.317359	0.000522265
ENSG00000236008	LINC01814	30.5577	-0.49397	0.000522265
ENSG00000134716	CYP2J2	15.7254	0.561358	0.00052451
ENSG00000143486	EIF2D	846.045	-0.131763	0.00052775
ENSG00000132470	ITGB4	28.8161	-0.746304	0.000527869
ENSG00000105926	PALS2	1106.32	-0.203258	0.000533205
ENSG00000138663	COPS4	590.06	0.149656	0.000533324
ENSG00000184840	TMED9	1610.63	0.19053	0.000538162
ENSG00000006625	GGCT	87.7678	0.209797	0.000538905
ENSG00000254858	MPV17L2	90.4949	0.210493	0.000539532
ENSG00000130706	ADRM1	1469.95	0.168137	0.000544879
ENSG00000114054	PCCB	400.119	0.162278	0.000544879
ENSG00000035115	SH3YL1	1179.33	-0.119718	0.000547885
ENSG00000163016	ALMS1P1	23.9695	0.633235	0.000550899
ENSG00000163251	FZD5	147.346	0.283513	0.000552672
ENSG00000110811	P3H3	59.413	-0.365958	0.000555728
ENSG00000112701	SENP6	3809.7	-0.14331	0.000564321
ENSG00000273361		29.7874	-0.414788	0.000564717
ENSG00000196954	CASP4	4458.5	0.24988	0.000567852
ENSG00000221265	MIR1255A	19.5391	-0.419635	0.000568687
ENSG00000228835		48.9102	-0.35393	0.00056942
ENSG00000215388	ACTG1P3	118.684	-0.176733	0.000570141
ENSG00000136783	NIPSNAP3A	292.983	0.234195	0.000570141
ENSG00000078687	TNRC6C	2579.21	-0.133543	0.000570141
ENSG00000235321		15.0796	0.714411	0.000570141
ENSG00000196684	HSH2D	3521.9	0.301426	0.000571043
ENSG00000105499	PLA2G4C	285.725	0.477284	0.000574338
ENSG00000275183	LENG9	163.874	0.278492	0.000575728
ENSG00000173198	CYSLTR1	811.677	0.273771	0.000576357
ENSG00000141101	NOB1	669.489	0.156573	0.000579524
ENSG00000185418	TARS3	691.01	-0.131386	0.000586393
ENSG00000273797		238.941	-0.295938	0.000588753
ENSG00000279722		136.968	-0.242788	0.000589341
ENSG00000181722	ZBTB20	2961.45	-0.151297	0.000591876
ENSG00000252498	RNU6-1016P	98.3044	-0.265156	0.000595189
ENSG00000129472	RAB2B	1241.42	-0.373306	0.000601173
ENSG00000183734	ASCL2	134.792	0.433307	0.000601754
ENSG00000147202	DIAPH2	1081.65	0.208317	0.000603152
ENSG00000279913		151.771	0.372703	0.000603152
ENSG00000121413	ZSCAN18	1157.4	-0.16963	0.00060339
ENSG00000119203	CPSF3	429.304	0.125814	0.000606756
ENSG00000102390	PBDC1	243.384	0.192992	0.000606756
ENSG00000198892	SHISA4	117.506	-0.542477	0.000607324
ENSG00000078114	NEBL	74.7637	-0.637246	0.00060973
ENSG00000088992	TESC	1066.97	-0.539765	0.000610822
ENSG00000198920	KIAA0753	551.941	-0.167617	0.00061169
ENSG00000132305	IMMT	1301.22	0.116043	0.000611932
ENSG00000184106	TREML3P	111.567	-0.530758	0.000613197
ENSG00000237181	PRKAR1B-AS1	186.384	0.288699	0.000616306
ENSG00000068697	LAPTM4A	2083.41	0.195724	0.000616793
ENSG00000278896		70.7289	-0.297782	0.000616793
ENSG00000152439	ZNF773	292.595	-0.17586	0.000617175
ENSG00000184232	OAF	257.075	0.284245	0.000619819
ENSG00000184900	SUMO3	987.234	0.276358	0.000619819
ENSG00000119655	NPC2	2247.74	0.32118	0.000619845
ENSG00000115129	TP53I3	84.4244	0.422793	0.000619845
ENSG00000100353	EIF3D	3511.06	-0.0903887	0.000621826
ENSG00000186063	AIDA	1650.17	0.14415	0.000627391
ENSG00000169258	GPRIN1	37.1057	0.351009	0.000628154
ENSG00000134061	CD180	296.202	0.435677	0.000629253
ENSG00000168288	MMADHC	1667.04	0.12537	0.000629253
ENSG00000211890	IGHA2	704.707	0.408887	0.00063635
ENSG00000012660	ELOVL5	3499.64	-0.170187	0.000636858
ENSG00000241489		146.402	-0.205856	0.000644721
ENSG00000176083	ZNF683	251.097	0.392364	0.000647915
ENSG00000258572		13.736	0.52793	0.000650337
ENSG00000115902	SLC1A4	647.561	0.424876	0.000652749
ENSG00000248208	WDR45P1	27.871	0.838591	0.000652749
ENSG00000250900	TRIM7-AS1	16.8041	-0.406272	0.000654784
ENSG00000240230	COX19	1110.73	-0.125521	0.000656685
ENSG00000181894	ZNF329	420.305	-0.122782	0.000656685
ENSG00000198771	RCSD1	5826.38	-0.178378	0.000662185
ENSG00000277301		123.152	-0.326506	0.000665018
ENSG00000234076	TPRG1-AS1	52.7334	0.958254	0.000665216
ENSG00000182578	CSF1R	3104.86	0.448395	0.000665823
ENSG00000215458	AATBC	181.963	0.602786	0.000673434
ENSG00000146826	TRAPPC14	1487.11	-0.167238	0.000680763
ENSG00000263335		308.29	-0.255511	0.000683725
ENSG00000101213	PTK6	26.4116	0.467987	0.000686211
ENSG00000124299	PEPD	834.617	0.225725	0.000686298
ENSG00000109046	WSB1	7271.96	0.360498	0.000686993
ENSG00000130309	COLGALT1	2669.74	0.175073	0.000690245
ENSG00000132716	DCAF8	2488.68	-0.0737611	0.000695143
ENSG00000105058	FAM32A	1117.35	0.115393	0.000695143
ENSG00000082701	GSK3B	2196.03	-0.143555	0.000695143
ENSG00000279108		51.1937	-0.331084	0.000699906
ENSG00000198924	DCLRE1A	216.833	0.198878	0.00070022
ENSG00000068912	ERLEC1	751.843	0.132179	0.000701447
ENSG00000105983	LMBR1	1846.96	-0.0898922	0.000701985
ENSG00000123384	LRP1	4290.34	0.410367	0.000701985
ENSG00000213445	SIPA1	7424.65	-0.156137	0.000702217
ENSG00000155366	RHOC	496.252	0.301517	0.00070261
ENSG00000125870	SNRPB2	617.932	0.162022	0.000703679
ENSG00000158470	B4GALT5	4110.43	0.373722	0.000704723
ENSG00000211625	IGKV3D-20	17.3025	0.773542	0.000705318
ENSG00000113368	LMNB1	1750.89	0.28745	0.000705685
ENSG00000148200	NR6A1	267.562	-0.418959	0.000706195
ENSG00000169019	COMMD8	412.73	0.196817	0.000708007
ENSG00000155115	GTF3C6	454.665	0.266139	0.000709909
ENSG00000275894		36.1242	0.494089	0.000709909
ENSG00000272933	TRIM8-DT	106.724	-0.248754	0.000713499
ENSG00000108622	ICAM2	1334.73	0.169444	0.000714379
ENSG00000172159	FRMD3	187.725	0.525594	0.000715978
ENSG00000150782	IL18	235.066	0.404178	0.000715978
ENSG00000130529	TRPM4	62.4699	0.554058	0.000715978
ENSG00000169155	ZBTB43	1022.01	0.143732	0.000715978
ENSG00000163661	PTX3	616.484	0.922363	0.000719901
ENSG00000110218	PANX1	444.922	0.232309	0.000719968
ENSG00000103042	SLC38A7	555.564	0.284996	0.000722044
ENSG00000111678	C12orf57	1472.06	-0.240033	0.000724853
ENSG00000158869	FCER1G	3649.34	0.375902	0.000726201
ENSG00000137502	RAB30	1328.46	-0.188175	0.000726539
ENSG00000100281	HMGXB4	735.145	0.0979889	0.000728215
ENSG00000158482	SNX29P1	35.5579	-0.357073	0.000728595
ENSG00000205659	LIN52	248.137	0.131202	0.000728637
ENSG00000174021	GNG5	688.49	0.217699	0.000732033
ENSG00000159023	EPB41	17966.5	-0.320216	0.000732195
ENSG00000143390	RFX5	1637.87	0.130115	0.000732617
ENSG00000166295	ANAPC16	2977.73	-0.097637	0.000734343
ENSG00000091039	OSBPL8	8629.53	-0.205822	0.000747196
ENSG00000255801		243.283	-0.570624	0.000747758
ENSG00000110315	RNF141	1314.58	-0.308504	0.00074818
ENSG00000211955	IGHV3-33	116.838	0.353593	0.000749752
ENSG00000275379	H3C11	347.043	0.29126	0.000753219
ENSG00000176871	WSB2	1314.18	0.254459	0.000753219
ENSG00000062598	ELMO2	1809.5	0.109653	0.000755593
ENSG00000137814	HAUS2	492.647	0.107314	0.000755593
ENSG00000117362	APH1A	2356.78	0.13391	0.000759032
ENSG00000178935	ZNF552	442.316	-0.200619	0.00075936
ENSG00000164109	MAD2L1	118.179	0.216368	0.000765479
ENSG00000141522	ARHGDIA	5588.67	0.144959	0.000773708
ENSG00000279873	LINC01126	378.236	-0.243271	0.000775716
ENSG00000188785	ZNF548	833.941	-0.105635	0.000783441
ENSG00000055917	PUM2	6068.27	-0.0966946	0.000785203
ENSG00000276097		17.721	-0.51279	0.0007859
ENSG00000105676	ARMC6	424.851	0.155577	0.000787474
ENSG00000183828	NUDT14	176.199	0.233912	0.000791535
ENSG00000177842	ZNF620	111.161	0.210266	0.000792091
ENSG00000165288	BRWD3	2549.86	-0.181219	0.000797396
ENSG00000227009	FUNDC2P4	15.5373	0.539185	0.000805526
ENSG00000251661		267.228	0.215874	0.000805526
ENSG00000245904	BTG1-DT	247.17	-0.196887	0.000807605
ENSG00000158163	DZIP1L	41.6918	0.601516	0.000807605
ENSG00000067606	PRKCZ	585.749	-0.181258	0.00080772
ENSG00000164821	DEFA4	57.8653	0.622953	0.000808713
ENSG00000133808		180.717	-0.485429	0.000811312
ENSG00000170190	SLC16A5	724.028	-0.301738	0.00081144
ENSG00000181619	GPR135	130.026	-0.206491	0.000811505
ENSG00000198786	MT-ND5	8985.11	-0.329347	0.000811505
ENSG00000092847	AGO1	2516.78	-0.156691	0.000813045
ENSG00000244313		135.391	-0.171963	0.000813045
ENSG00000108106	UBE2S	597.418	0.216078	0.000813539
ENSG00000259416	LINC02883	37.0061	-0.419985	0.000815166
ENSG00000132963	POMP	919.79	0.216028	0.000815166
ENSG00000155016	CYP2U1	272.506	-0.138137	0.000816637
ENSG00000136244	IL6	4881.06	1.09776	0.000821435
ENSG00000146215	CRIP3	42.8517	-0.323403	0.000823683
ENSG00000144635	DYNC1LI1	1276.57	-0.159832	0.000830603
ENSG00000141682	PMAIP1	849.027	0.268084	0.000830603
ENSG00000105514	RAB3D	2164.2	-0.372921	0.000831786
ENSG00000162461	SLC25A34	120.748	0.275795	0.000831786
ENSG00000160213	CSTB	2794.8	0.405827	0.000832577
ENSG00000167130	DOLPP1	170.189	0.151435	0.000837738
ENSG00000182141	ZNF708	1066.53	-0.145117	0.000838216
ENSG00000280407		427.776	0.454169	0.00083879
ENSG00000170175	CHRNB1	147.352	0.214341	0.000840388
ENSG00000133488	SEC14L4	34.5189	-0.707736	0.000840388
ENSG00000020577	SAMD4A	186.571	0.444233	0.000842761
ENSG00000213600		290.153	-0.276118	0.00084536
ENSG00000106772	PRUNE2	37.0606	0.712257	0.000850672
ENSG00000165609	NUDT5	839.74	-0.12509	0.000852279
ENSG00000240563	L1TD1	15.981	0.754116	0.000854851
ENSG00000214194	SMIM30	273.572	0.217726	0.000854851
ENSG00000169762	TAPT1	1256.94	-0.109625	0.000854851
ENSG00000136247	ZDHHC4	400.497	0.121707	0.000854851
ENSG00000211652	IGLV7-43	22.7263	0.747198	0.000860555
ENSG00000254826		239.586	-0.62255	0.000863882
ENSG00000144591	GMPPA	573.399	0.125019	0.000866109
ENSG00000169228	RAB24	611.932	0.327108	0.000868831
ENSG00000268743		45.038	-0.30018	0.000871955
ENSG00000130414	NDUFA10	2111.85	-0.0706645	0.000874428
ENSG00000180398	MCFD2	1103.26	0.0974362	0.00088034
ENSG00000161640	SIGLEC11	58.3902	0.628691	0.00088034
ENSG00000135686	KLHL36	3679.85	-0.0958221	0.000883985
ENSG00000135414	GDF11	442.445	-0.127283	0.000884873
ENSG00000125844	RRBP1	1285.22	0.188582	0.000884873
ENSG00000171202	TMEM126A	232.901	0.218625	0.000884873
ENSG00000143162	CREG1	2535.33	0.293053	0.00089606
ENSG00000128245	YWHAH	942.496	0.177122	0.000905179
ENSG00000172732	MUS81	1123.31	0.104832	0.000913165
ENSG00000107796	ACTA2	149.496	0.269802	0.000915515
ENSG00000272325	NUDT3	1611.41	-0.185446	0.0009157
ENSG00000225101	OR52K3P	259.898	0.550361	0.000917061
ENSG00000100225	FBXO7	8889.83	-0.40262	0.000917799
ENSG00000118495	PLAGL1	760.912	-0.233411	0.000920799
ENSG00000077380	DYNC1I2	1174.94	0.199029	0.000923334
ENSG00000140398	NEIL1	318.099	-0.322054	0.000927003
ENSG00000079785	DDX1	1210.6	0.123993	0.000929754
ENSG00000119772	DNMT3A	2523.02	-0.132066	0.000932069
ENSG00000224295	OLFM5P	25.2598	0.500467	0.000932069
ENSG00000163346	PBXIP1	5810.69	-0.142222	0.000932069
ENSG00000196074	SYCP2	248.446	-0.224366	0.000932069
ENSG00000259332	ST20-MTHFS	68.5912	-0.401293	0.000932667
ENSG00000265625		239.863	-0.266486	0.000934727
ENSG00000249763		10.5326	0.683513	0.00093672
ENSG00000110046	ATG2A	5013.26	-0.369073	0.000943291
ENSG00000159884	CCDC107	280.525	0.187643	0.000943291
ENSG00000171992	SYNPO	136.452	-0.419061	0.00094404
ENSG00000140406	TLNRD1	1838.41	0.237777	0.000946508
ENSG00000224373	IGHV4-59	79.3424	0.39542	0.000949508
ENSG00000168899	VAMP5	495.669	0.445404	0.000950205
ENSG00000168763	CNNM3	1443.18	-0.127948	0.000956413
ENSG00000211663	IGLV3-19	72.7403	0.549699	0.000956413
ENSG00000265828	MIR3939	47.9879	-0.369247	0.000956413
ENSG00000280332		173.261	-0.26391	0.000956413
ENSG00000169248	CXCL11	25.905	1.7484	0.000958725
ENSG00000142039	CCDC97	1469.61	0.16046	0.000959376
ENSG00000158122	PRXL2C	301.526	0.176615	0.000959507
ENSG00000154589	LY96	464.334	0.362348	0.000965418
ENSG00000163754	GYG1	988.588	0.163457	0.000966221
ENSG00000166710	B2M	125025	0.219904	0.000970751
ENSG00000072506	HSD17B10	473.553	0.164195	0.000970751
ENSG00000243290	IGKV1-12	40.7646	0.520371	0.000970751
ENSG00000109445	ZNF330	587.276	0.136519	0.000970751
ENSG00000198740	ZNF652	2306.95	-0.202882	0.000971016
ENSG00000112130	RNF8	362.778	0.149128	0.000971746
ENSG00000133731	IMPA1	712.852	0.136857	0.000981794
ENSG00000242372	EIF6	814.444	0.217403	0.000986289
ENSG00000248429	GASK1B-AS1	91.102	0.454322	0.00098747
ENSG00000175166	PSMD2	2211.72	0.129452	0.00100283
ENSG00000260086		37.1078	-0.510155	0.00100402
ENSG00000211669	IGLV3-10	22.3014	0.666575	0.00101142
ENSG00000134744	TUT4	3807.3	-0.172877	0.00101717
ENSG00000213123	DYNLT2B	28.7111	0.361981	0.00102173
ENSG00000224093	BCAR3-AS1	22.8436	-0.469833	0.00102325
ENSG00000146859	TMEM140	3945.48	0.285045	0.00102357
ENSG00000137261	KIAA0319	130.92	0.424978	0.00102845
ENSG00000253491	IGHVII-30-1	7.50794	-0.913345	0.00103814
ENSG00000132824	SERINC3	3266.33	-0.122877	0.00103814
ENSG00000188227	ZNF793	288.752	-0.173363	0.00103849
ENSG00000174720	LARP7	1038.13	0.139583	0.00104883
ENSG00000124228	DDX27	1315.3	-0.104628	0.00105249
ENSG00000237398	HLA-DPA3	11.8703	0.941557	0.001061
ENSG00000279192	PWAR5	562.537	-0.167309	0.00106615
ENSG00000229106	BTBD6P1	99.1882	-0.268946	0.00106936
ENSG00000134697	GNL2	879.045	0.166464	0.00106972
ENSG00000131037	EPS8L1	28.7598	0.543512	0.001079
ENSG00000228403		71.2651	-0.393283	0.00108086
ENSG00000163751	CPA3	143.724	-0.301841	0.00108427
ENSG00000137414	FAM8A1	2467.9	0.325891	0.00108606
ENSG00000167434	CA4	278.791	-0.8094	0.00109473
ENSG00000176170	SPHK1	1004.01	0.641991	0.0010981
ENSG00000133816	MICAL2	3571.81	-0.327407	0.00110102
ENSG00000113273	ARSB	727.423	0.242463	0.00110211
ENSG00000234518	PTGES3P1	286.094	0.348214	0.00110211
ENSG00000177570	SAMD12	215.511	-0.17136	0.00110931
ENSG00000204351	SKIV2L	1874.49	-0.152233	0.00110931
ENSG00000167208	SNX20	3191.77	0.204056	0.00110968
ENSG00000268575		383.256	-0.142367	0.00110968
ENSG00000259225	LINC02345	11.4464	-0.771948	0.00111077
ENSG00000268713		106.96	-0.199244	0.00111077
ENSG00000099910	KLHL22	1030.22	-0.109976	0.00111141
ENSG00000270164	LINC01480	41.4179	-0.287593	0.00111328
ENSG00000273437		88.9253	-0.233179	0.00111351
ENSG00000165821	SALL2	102.487	-0.201533	0.00112351
ENSG00000167325	RRM1	538.332	0.141492	0.00112865
ENSG00000113595	TRIM23	985.998	-0.135686	0.0011305
ENSG00000151725	CENPU	110.207	0.332182	0.00113348
ENSG00000280153		329.687	-0.294912	0.0011339
ENSG00000152527	PLEKHH2	55.4015	-0.415659	0.00114728
ENSG00000079215	SLC1A3	209.697	0.780299	0.00115082
ENSG00000268154		76.7972	-0.247932	0.00115202
ENSG00000256229	ZNF486	278.483	-0.216826	0.0011558
ENSG00000109920	FNBP4	3603.83	-0.0727528	0.00115975
ENSG00000211976	IGHV3-73	24.6414	0.692154	0.00116045
ENSG00000184613	NELL2	2849.61	-0.197853	0.00116079
ENSG00000197880	MDS2	64.33	-0.349127	0.00116136
ENSG00000263327	TAPT1-AS1	253.446	-0.233439	0.00116261
ENSG00000272316		268.815	-0.167373	0.00116851
ENSG00000177169	ULK1	2086.71	-0.292911	0.00117124
ENSG00000125166	GOT2	581.801	0.108017	0.00117818
ENSG00000065883	CDK13	3518.1	-0.085351	0.00117893
ENSG00000162366	PDZK1IP1	966.505	-0.630727	0.00117893
ENSG00000105173	CCNE1	40.0637	0.289435	0.00117926
ENSG00000260977		29.627	-0.344006	0.00118551
ENSG00000147905	ZCCHC7	1576.55	-0.119212	0.00118697
ENSG00000116906	GNPAT	918.643	0.0773096	0.00118794
ENSG00000126215	XRCC3	236.899	0.157068	0.00119294
ENSG00000155629	PIK3AP1	11496.5	0.395856	0.0011961
ENSG00000145337	PYURF	559.156	0.160451	0.00120266
ENSG00000162654	GBP4	5320.74	0.479989	0.00120328
ENSG00000110777	POU2AF1	934.795	-0.221016	0.00120621
ENSG00000150672	DLG2	86.623	-0.222189	0.00120622
ENSG00000185721	DRG1	701.752	0.121221	0.00120925
ENSG00000236514		34.4672	-0.320466	0.00121478
ENSG00000134802	SLC43A3	2201.23	0.684092	0.00121511
ENSG00000152127	MGAT5	3144.76	-0.178279	0.00121589
ENSG00000144354	CDCA7	70.2675	0.308506	0.00121703
ENSG00000140543	DET1	302.422	-0.158227	0.00121703
ENSG00000178538	CA8	46.4029	-0.41185	0.00122094
ENSG00000141401	IMPA2	548.585	-0.626304	0.00122094
ENSG00000155561	NUP205	1744.5	0.112055	0.00122094
ENSG00000100027	YPEL1	664.63	0.162979	0.00122094
ENSG00000230753	ZNF341-AS1	12.8628	0.790045	0.00122094
ENSG00000160392	C19orf47	360.875	0.101319	0.00122115
ENSG00000168887	C2orf68	1790.53	-0.106693	0.00122115
ENSG00000213197	NUDCP1	9.48299	0.916208	0.00122817
ENSG00000127824	TUBA4A	1828.2	-0.274448	0.00122817
ENSG00000198223	CSF2RA	1425.24	-0.268659	0.00123139
ENSG00000148483	TMEM236	24.2059	-0.397435	0.00123139
ENSG00000157483	MYO1E	690.891	0.342438	0.00123272
ENSG00000162434	JAK1	12759.8	-0.112766	0.0012331
ENSG00000171766	GATM	75.9506	-0.208005	0.00123577
ENSG00000170298	LGALS9B	27.3261	0.553179	0.00123577
ENSG00000126822	PLEKHG3	3007.14	-0.414495	0.00123586
ENSG00000279619		14.6216	-0.474371	0.00123663
ENSG00000167114	SLC27A4	407.467	0.156794	0.00124806
ENSG00000168405	CMAHP	807.572	0.15935	0.00125392
ENSG00000240875	LINC00886	69.2127	-0.229318	0.00125914
ENSG00000177465	ACOT4	28.4144	0.371059	0.00126766
ENSG00000117153	KLHL12	974.163	0.117348	0.00128582
ENSG00000106105	GARS1	1376.68	0.136826	0.00129086
ENSG00000099290	WASHC2A	1656.07	0.161119	0.00129946
ENSG00000140153	WDR20	1281.75	-0.0923294	0.00130196
ENSG00000168970	JMJD7-PLA2G4B	719.107	-0.156313	0.00131334
ENSG00000100298	APOBEC3H	77.7027	0.397907	0.00133246
ENSG00000163395	IGFN1	106.529	1.54704	0.00133524
ENSG00000152253	SPC25	24.0349	0.534489	0.00133524
ENSG00000161021	MAML1	3589.83	-0.104067	0.00134228
ENSG00000182885	ADGRG3	5095.02	-0.378589	0.00134817
ENSG00000164989	CCDC171	101.848	-0.190863	0.00134817
ENSG00000065268	WDR18	432.691	0.167698	0.0013499
ENSG00000103064	SLC7A6	2913.26	-0.125932	0.00135352
ENSG00000237596		14.9084	1.05609	0.00135385
ENSG00000232869	TRBV29-1	111.909	-0.207856	0.00136243
ENSG00000136828	RALGPS1	442.209	-0.250036	0.00136411
ENSG00000198763	MT-ND2	6601.57	-0.299172	0.00136433
ENSG00000182308	DCAF4L1	45.2828	-0.283213	0.00137173
ENSG00000181097	LINC02878	83.0933	-0.199664	0.00137593
ENSG00000100060	MFNG	2978.27	-0.162998	0.00137896
ENSG00000266256	LINC00683	6.46685	-0.99238	0.0013801
ENSG00000205808	PLPP6	450.455	-0.147089	0.0013801
ENSG00000279369		1290.7	-0.149596	0.00138125
ENSG00000097021	ACOT7	124.506	0.268701	0.00138273
ENSG00000162894	FCMR	5772.24	-0.144224	0.00138273
ENSG00000155393	HEATR3	596.381	0.140917	0.00138273
ENSG00000133131	MORC4	199.737	-0.160004	0.00138466
ENSG00000273828		37.1628	-0.37424	0.00138476
ENSG00000257053		16.9491	1.07032	0.00140706
ENSG00000125877	ITPA	518.99	0.130209	0.00141088
ENSG00000142959	BEST4	32.6232	-0.302963	0.0014115
ENSG00000163545	NUAK2	1915.3	-0.317317	0.00141552
ENSG00000139737	SLAIN1	618.65	-0.0980909	0.00142345
ENSG00000160877	NACC1	1486.19	0.22934	0.00143268
ENSG00000113712	CSNK1A1	4169.28	0.0861377	0.00143745
ENSG00000242779	ZNF702P	108.644	0.271116	0.00143745
ENSG00000238966		82.1156	-0.253854	0.00143745
ENSG00000104976	SNAPC2	225.482	0.180284	0.00143865
ENSG00000134531	EMP1	962.617	0.841277	0.00143866
ENSG00000148400	NOTCH1	7406.82	-0.222269	0.00143866
ENSG00000134684	YARS1	1617.87	0.174444	0.00143953
ENSG00000100348	TXN2	752.146	0.134088	0.00144203
ENSG00000214067		58.1611	-0.341218	0.00144972
ENSG00000128039	SRD5A3	172.436	0.223909	0.00145009
ENSG00000146733	PSPH	98.9429	0.200033	0.00145538
ENSG00000168016	TRANK1	9140.15	0.226287	0.00146055
ENSG00000068831	RASGRP2	6522.55	-0.154023	0.00146718
ENSG00000235954	TTC28-AS1	444.345	-0.109873	0.00147132
ENSG00000269473	ZNF132-DT	27.8466	-0.30018	0.00147132
ENSG00000225470	JPX	1076.34	0.151552	0.00147856
ENSG00000197467	COL13A1	728.071	-1.12757	0.00147877
ENSG00000221957	KIR2DS4	64.7665	0.435235	0.00148914
ENSG00000011523	CEP68	1289.15	-0.163027	0.00149801
ENSG00000148110	MFSD14B	1549.39	0.128396	0.0014989
ENSG00000248477	NAIPP3	25.4847	0.545008	0.0014989
ENSG00000164885	CDK5	138.421	0.211617	0.00150039
ENSG00000144724	PTPRG	13.4868	-0.539315	0.00150039
ENSG00000137842	TMEM62	564.127	0.253031	0.00151542
ENSG00000100219	XBP1	3665.04	0.232998	0.00151542
ENSG00000158186	MRAS	543.946	0.492027	0.00152091
ENSG00000232381	OR52U1P	34.028	0.412342	0.00152561
ENSG00000154889	MPPE1	1498.6	-0.293689	0.00152673
ENSG00000078081	LAMP3	573.27	0.611686	0.00153379
ENSG00000261061		25.8175	0.455892	0.00153379
ENSG00000082213	C5orf22	514.943	0.148744	0.00154096
ENSG00000134121	CHL1	21.9216	-0.375667	0.00154192
ENSG00000117020	AKT3	2502.78	-0.140342	0.00154392
ENSG00000267731		261.877	-0.176417	0.0015524
ENSG00000248969		44.8493	-0.334554	0.0015528
ENSG00000238105	GOLGA2P5	749.042	-0.17348	0.00156392
ENSG00000167770	OTUB1	1345.88	0.116499	0.00156392
ENSG00000174791	RIN1	142.588	0.459541	0.0015768
ENSG00000165914	TTC7B	246.927	0.275746	0.00157702
ENSG00000188483	IER5L	325.261	-0.319932	0.00158263
ENSG00000141736	ERBB2	253.877	0.292649	0.00158348
ENSG00000012223	LTF	1078.62	0.37956	0.00158504
ENSG00000156313	RPGR	641.48	-0.241932	0.0015902
ENSG00000166484	MAPK7	549.586	0.202727	0.00159302
ENSG00000106733	NMRK1	1239.53	0.134631	0.00159392
ENSG00000165521	EML5	312.508	-0.17952	0.00159401
ENSG00000117308	GALE	218.573	0.186542	0.00159479
ENSG00000205300		8.46485	1.36865	0.00159576
ENSG00000134245	WNT2B	52.4887	-0.260485	0.00159836
ENSG00000150045	KLRF1	451.139	0.362979	0.00160456
ENSG00000140932	CMTM2	564.742	-0.535811	0.00160499
ENSG00000145545	SRD5A1	314.448	0.139653	0.00160499
ENSG00000104951	IL4I1	839.692	0.922917	0.00160506
ENSG00000129682	FGF13	51.6939	0.595935	0.00161139
ENSG00000188822	CNR2	334.489	-0.268492	0.00161201
ENSG00000168916	ZNF608	78.0052	-0.348066	0.00161218
ENSG00000134333	LDHA	5265.91	0.207324	0.00161972
ENSG00000126861	OMG	57.9779	-0.333635	0.00162226
ENSG00000166888	STAT6	10410.7	-0.11976	0.00162577
ENSG00000241939	RN7SL517P	161.745	-0.260174	0.00162778
ENSG00000151491	EPS8	110.159	0.324217	0.0016306
ENSG00000177103	DSCAML1	32.0995	-0.417198	0.00163078
ENSG00000181143	MUC16	16.4358	-0.504531	0.00163078
ENSG00000153560	UBP1	2277.52	0.0706065	0.00163996
ENSG00000280037		128.927	-0.226562	0.00164206
ENSG00000162521	RBBP4	3431.61	0.0606291	0.00166248
ENSG00000235314	LINC00957	200.064	-0.233813	0.0016666
ENSG00000174579	MSL2	3212.41	-0.14967	0.00167045
ENSG00000139718	SETD1B	4424.49	-0.14915	0.00167059
ENSG00000234066	TAS2R62P	18.0465	-0.439051	0.00167838
[truncated: 2,762 more rows]
