# Supplementary material for: Influenza coinfection inhibits control of mycobacterial infection in a human challenge model
Source: Nat Commun. 2026 Jun 11;17:4884. doi: 10.1038/s41467-026-72363-2 (PMC13261052; doi:10.1038/s41467-026-72363-2)
Supplement: Supplementary file 6 — Supplementary Data 4 [file 41467_2026_72363_MOESM6_ESM.xlsx]

## Sheet: Supplementary Data 4
Ingenuity Canonical Pathways	-log(B-H p-value)	adj. p	Ratio	z-score	Molecules
Role of Hypercytokinemia/hyperchemokinemia in the Pathogenesis of Influenza	6.67	2.13796e-07	0.0875	-2.646	IRF7,MX1,MYD88,OAS1,OAS2,OAS3,RSAD2
Role of Pattern Recognition Receptors in Recognition of Bacteria and Viruses	3.9	0.000125893	0.0411		IRF7,LEP,MYD88,OAS1,OAS2,OAS3
Interferon Signaling	3.9	0.000125893	0.111	-2	IFI35,IFI6,MX1,OAS1
Coronavirus Pathogenesis Pathway	2.23	0.00588844	0.0258	2.236	BST2,IRF7,OAS1,OAS2,OAS3
VDR/RXR Activation	1.43	0.0371535	0.039		CD14,CDKN1A,SEMA3B
Hepatic Cholestasis	1.42	0.0380189	0.0216		CD14,LEP,MYD88,PRKAG2
