# Supplementary material for: Influenza coinfection inhibits control of mycobacterial infection in a human challenge model
Source: Nat Commun. 2026 Jun 11;17:4884. doi: 10.1038/s41467-026-72363-2 (PMC13261052; doi:10.1038/s41467-026-72363-2)
Supplement: Supplementary file 7 — Supplementary Data 5 [file 41467_2026_72363_MOESM7_ESM.xlsx]

## Sheet: Supplementary Table 7
Ingenuity Canonical Pathways	-log(B-H p-value)	adj. p	Ratio	z-score	Molecules
Granulocyte Adhesion and Diapedesis	11.7	1.99526e-12	0.282		CCL18,CCL20,CCL23,CCL3,CCL3L3,CCL4,CCL4L1/CCL4L2,CCL8,CCR10,CCR2,CCR3,CCR4,CCR5,CCR7,CLDN9,CSF3,CXCL1,CXCL2,CXCL3,CXCL8,CXCR1,CXCR2,GNAI2,HRH1,HRH2,ICAM1,IL18,IL1A,IL1B,IL1RL1,IL1RN,IL36G,IL36RN,ITGB2,MMP10,MMP11,MMP14,MMP17,MMP23B,MMP25,MMP7,PECAM1,RDX,SDC2,SDC3,SDC4,SELPLG,TNF,TNFRSF1B
Pathogen Induced Cytokine Storm Signaling Pathway	11.1	7.94328e-12	0.211	3.916	C3,CCL18,CCL20,CCL23,CCL3,CCL3L3,CCL4,CCL4L1/CCL4L2,CCL8,CCR3,CCR5,CLEC7A,COL13A1,COL17A1,COL1A1,COL4A2,COL8A2,CXCL1,CXCL2,CXCL3,CXCL8,CXCR1,CXCR2,FASLG,FOS,FTH1,GSDME,HLA-DOB,IFIH1,IFNGR2,IL10,IL12B,IL17C,IL18,IL1A,IL1B,IL1RL1,IL1RN,IL2,IL21R,IL36G,IL36RN,IL4,IL6,LEP,LIF,MAPK11,MAPK3,MAPK6,NFKB1,NFKB2,NLRP12,NLRP6,OSM,P2RX7,PDGFC,PYCARD,SOCS3,TICAM1,TLR2,TLR5,TLR6,TLR8,TLR9,TNF,TNFRSF1B,TNFSF12,…
Role of Pattern Recognition Receptors in Recognition of Bacteria and Viruses	9.21	6.16595e-10	0.274	0.5	C3,C3AR1,CLEC7A,CXCL8,FASLG,IFIH1,IL10,IL12B,IL17C,IL18,IL1A,IL1B,IL2,IL36G,IL4,IL6,LEP,LIF,MAPK3,NFKB1,NFKB2,OAS2,OAS3,OSM,PRKCB,PTX3,REL,RELB,TICAM1,TLR2,TLR5,TLR6,TLR8,TLR9,TNF,TNFSF12,TNFSF13,TNFSF13B,TNFSF14,TNFSF15
Phagosome Formation	9.17	6.76083e-10	0.16	-1.063	ADGRA2,ADGRB1,ADGRB2,ADGRD1,ADGRE1,ADGRE5,ADORA2A,ADRB1,AP1S3,C3,C3AR1,C5AR2,CALCRL,CARD9,CCR10,CCR2,CCR3,CCR4,CCR5,CCR7,CCRL2,CD36,CFL2,CHRM4,CLEC4E,CLEC7A,COLEC12,CR1,CX3CR1,CXCR1,CYSLTR2,EDNRB,F2RL1,FCAR,FCER1A,FCER2,FCGR1A,FCGR2A,FCGR2C,FCGR3A/FCGR3B,FFAR2,FFAR3,FZD2,GABBR1,GPR108,GPR132,GPR137B,GPR150,GPR157,GPR162,GPR171,GPR27,GPR4,GPR65,GPR84,GPRC5A,GPRC5C,GRM2,HCAR1,HCAR2,HCAR3,HRH1,HRH2,…
Toll-like Receptor Signaling	8.62	2.39883e-09	0.351	2	FOS,IL12B,IL18,IL1A,IL1B,IL1RL1,IL1RN,IL36G,IL36RN,IRAK2,IRAK3,MAP2K6,MAPK11,NFKB1,NFKB2,NFKBIA,REL,RELB,TICAM1,TLR2,TLR5,TLR6,TLR8,TLR9,TNF,TNFAIP3,TRAF1
Atherosclerosis Signaling	8.35	4.46684e-09	0.278		ALOX15B,CCR2,CCR3,CD36,COL1A1,CSF1,CXCL8,F3,ICAM1,IL18,IL1A,IL1B,IL1RN,IL36G,IL36RN,IL6,ITGB2,LPL,LYZ,NFKB1,NFKB2,ORM1,ORM2,PDGFC,PLA2G4C,PLA2G7,PLB1,REL,RELB,S100A8,SELPLG,TNF,TNFRSF12A,TNFSF12,TNFSF14
Role Of Chondrocytes In Rheumatoid Arthritis Signaling Pathway	8.33	4.67735e-09	0.264	1.48	ADAMTS5,ASIC1,CAMKK2,CEBPA,CXCL8,EGR1,FOS,IL17RA,IL17RB,IL17RC,IL18,IL1A,IL1B,IL1RL1,IL1RN,IL36G,IL36RN,IL6,LRP1,MAPK11,MAPK3,MMP10,MMP11,MMP14,MMP17,MMP23B,MMP25,MMP7,NFKB1,NFKB2,PDGFC,PLAU,PYCARD,TLR2,TNF,TNFRSF1B,VEGFA
Agranulocyte Adhesion and Diapedesis	8.33	4.67735e-09	0.233		AOC3,CCL18,CCL20,CCL23,CCL3,CCL3L3,CCL4,CCL4L1/CCL4L2,CCL8,CCR10,CCR2,CCR3,CCR4,CCR5,CCR7,CLDN9,CXCL1,CXCL2,CXCL3,CXCL8,CXCR1,CXCR2,GNAI2,HRH1,ICAM1,IL18,IL1A,IL1B,IL1RN,IL36G,IL36RN,ITGB2,ITGB7,MMP10,MMP11,MMP14,MMP17,MMP23B,MMP25,MMP7,PECAM1,RDX,SDC4,SELPLG,TNF
G-Protein Coupled Receptor Signaling	8.09	8.12831e-09	0.152	-0.098	ADGRA2,ADGRB1,ADGRB2,ADGRD1,ADGRE1,ADGRE5,ADORA2A,ADRB1,ARRB1,C3AR1,C5AR2,CALCRL,CAMK2G,CCR10,CCR2,CCR3,CCR4,CCR5,CCR7,CCRL2,CHRM4,CREB5,CX3CR1,CXCR1,CXCR2,CYSLTR2,DUSP1,DUSP4,EDNRB,F2RL1,FFAR2,FFAR3,FOS,FZD2,GABBR1,GNAI2,GNAQ,GNAZ,GNB3,GNG2,GNG4,GNG7,GPR108,GPR132,GPR137B,GPR150,GPR157,GPR162,GPR171,GPR27,GPR4,GPR65,GPR84,GPRC5A,GPRC5C,GRM2,HCAR1,HCAR2,HCAR3,HRH1,HRH2,HTR6,LGR4,MAP2K6,MAP3K13,MA…
TREM1 Signaling	8.09	8.12831e-09	0.347	1.46	CASP5,CCL3,CD83,CXCL3,CXCL8,ICAM1,IL10,IL18,IL1B,IL1RL1,IL6,MAPK3,MPO,NFKB1,NFKB2,NLRP12,NLRP6,REL,RELB,TLR2,TLR5,TLR6,TLR8,TLR9,TNF
Multiple Sclerosis Signaling Pathway	7.79	1.62181e-08	0.219	1.474	ASIC1,BID,C3,CXCL1,CXCL8,DUSP1,FASLG,HLA-DOB,IFNGR2,IL10,IL12B,IL17C,IL17RA,IL17RB,IL17RC,IL18,IL1A,IL1B,IL2,IL36G,IL4,IL6,LEP,LIF,MAPK11,MAPK3,MPO,NFKB1,NFKB2,NLRP12,OSM,P2RX7,PLAU,PYCARD,SLC8A1,TLR2,TLR5,TLR6,TLR8,TLR9,TNF,TNFSF12,TNFSF13,TNFSF13B,TNFSF14,TNFSF15
Role of Macrophages, Fibroblasts and Endothelial Cells in Rheumatoid Arthritis	7.64	2.29087e-08	0.188		CAMK2G,CEBPA,CREB5,CSF1,CXCL8,DKK3,F2RL1,FCGR1A,FCGR3A/FCGR3B,FOS,FZD2,GNAQ,ICAM1,IL10,IL17RA,IL17RB,IL17RC,IL18,IL1A,IL1B,IL1RL1,IL1RN,IL36G,IL36RN,IL6,IRAK2,IRAK3,LRP1,MAP2K6,MAPK3,MRAS,NFKB1,NFKBIA,NFKBID,NFKBIE,OSM,PDGFC,PLCB2,PLCD3,PLCH2,PRKCB,ROR2,RRAS,SOCS1,SOCS3,SRC,TLR2,TLR5,TLR6,TLR8,TLR9,TNF,TNFRSF1B,TNFSF13B,TRAF1,TRAF3,VEGFA,WNT10A,WNT5A,WNT5B
HMGB1 Signaling	7.46	3.46737e-08	0.239	3.4	CXCL8,FASLG,FOS,ICAM1,IFNGR2,IL12B,IL17C,IL18,IL1A,IL1B,IL2,IL36G,IL4,IL6,LEP,LIF,MAP2K6,MAPK11,MAPK3,MRAS,NFKB1,NFKB2,OSM,PLAT,REL,RELB,RHOBTB2,RHOU,RHOV,RND1,RRAS,TNF,TNFRSF1B,TNFSF12,TNFSF13,TNFSF13B,TNFSF14,TNFSF15
IL-10 Signaling	7.46	3.46737e-08	0.333		CCR5,FCGR2A,FCGR2C,FOS,IL10,IL18,IL1A,IL1B,IL1RL1,IL1RN,IL36G,IL36RN,IL6,MAP2K6,MAPK11,NFKB1,NFKB2,NFKBIA,NFKBID,NFKBIE,REL,RELB,SOCS3,TNF
CREB Signaling in Neurons	7.13	7.4131e-08	0.153	-1.207	ADGRA2,ADGRB1,ADGRB2,ADGRD1,ADGRE1,ADGRE5,ADORA2A,ADRB1,C3AR1,C5AR2,CACNA1D,CACNA1E,CACNA1I,CACNA2D3,CACNB4,CALCRL,CAMK2G,CATSPER1,CCR10,CCR2,CCR3,CCR4,CCR5,CCR7,CCRL2,CHRM4,CREB5,CX3CR1,CXCR1,CYSLTR2,EDNRB,F2RL1,FFAR2,FFAR3,FLT1,FZD2,GABBR1,GNAI2,GNAQ,GNAZ,GNB3,GNG2,GNG4,GNG7,GPR108,GPR132,GPR137B,GPR150,GPR157,GPR162,GPR171,GPR27,GPR4,GPR65,GPR84,GPRC5A,GPRC5C,GRIK4,GRM2,HCAR1,HCAR2,HCAR3,HGF,H…
Cardiac Hypertrophy Signaling (Enhanced)	6.98	1.04713e-07	0.157	-0.378	ADRB1,ATP2A1,CACNA1D,CACNA1E,CACNA2D3,CACNB4,CAMK2G,CXCL8,CXCR1,CXCR2,EDN1,EDNRB,FASLG,FZD2,GNAI2,GNAQ,GNB3,GNG2,GNG4,GNG7,HDAC11,HDAC9,IL12B,IL13RA1,IL17C,IL17RA,IL17RB,IL17RC,IL17RE,IL18,IL1A,IL1B,IL1RL1,IL2,IL21R,IL31RA,IL36G,IL4,IL5RA,IL6,IL9R,ITGAL,ITGB2,ITGB3,ITGB4,ITGB7,ITGB8,LEP,LIF,MAP2K6,MAP3K13,MAP3K3,MAP3K6,MAP3K8,MAPK11,MAPK3,MAPKAPK3,MPPE1,MRAS,NFKB1,NFKB2,OSM,PDE1B,PDE6G,PLCB2,PLCD…
TNFR2 Signaling	6.98	1.04713e-07	0.484	1.508	BIRC3,FOS,NAIP,NFKB1,NFKB2,NFKBIA,NFKBID,NFKBIE,REL,RELB,TANK,TNF,TNFAIP3,TNFRSF1B,TRAF1
Erythropoietin Signaling Pathway	6.89	1.28825e-07	0.226	-2.667	BIRC3,CXCL8,FASLG,FOS,HIF1A,IL12B,IL17C,IL18,IL1A,IL1B,IL2,IL36G,IL4,IL6,IRS2,LEP,LIF,MAPK3,MRAS,NFKB1,NFKB2,NFKBIA,NFKBID,NFKBIE,NOS3,OSM,PRKCB,REL,RELB,RRAS,SRC,TNF,TNFSF12,TNFSF13,TNFSF13B,TNFSF14,TNFSF15,TRPC3
IL-17 Signaling	6.62	2.39883e-07	0.218	2.722	CCL20,CSF3,CXCL1,CXCL3,CXCL8,FASLG,FOS,IL12B,IL17C,IL17RA,IL17RB,IL17RC,IL17RE,IL18,IL1A,IL1B,IL2,IL36G,IL4,IL6,LEP,LIF,MAP2K6,MAPK11,MAPK3,MRAS,NFKB1,OSM,PDGFC,RGS13,RGS16,RRAS,TNF,TNFSF12,TNFSF13,TNFSF13B,TNFSF14,TNFSF15,VEGFA
Macrophage Classical Activation Signaling Pathway	6.59	2.5704e-07	0.217	3.042	ACOD1,CCL20,CD80,CXCL8,FASLG,HIF1A,HLA-DOB,IFNGR2,IL10,IL12B,IL13RA1,IL17C,IL18,IL1A,IL1B,IL2,IL36G,IL4,IL6,LEP,LIF,MERTK,mir-27,NFKB1,NFKB2,NFKBIA,NFKBID,NFKBIE,OSM,SOCS1,SOCS3,TICAM1,TLR9,TNF,TNFSF12,TNFSF13,TNFSF13B,TNFSF14,TNFSF15
Role of Hypercytokinemia/hyperchemokinemia in the Pathogenesis of Influenza	6.59	2.5704e-07	0.3	4.082	CCL3,CCL4,CXCL3,CXCL8,IL10,IL12B,IL18,IL1A,IL1B,IL1RN,IL36G,IL36RN,IL6,ISG15,MX1,NFKB1,NFKB2,OAS2,OAS3,PYCARD,RSAD2,TICAM1,TLR9,TNF
Role of PKR in Interferon Induction and Antiviral Response	6.52	3.01995e-07	0.242	0.6	ATF3,BID,CASP5,COLEC12,FASLG,FCGR1A,FOS,HSPA1A/HSPA1B,HSPA2,HSPA6,IFIH1,IFNGR2,IL18,IL1B,IL24,MAP2K6,MAPK11,MAPK3,NFKB1,NFKB2,NFKBIA,NFKBID,NFKBIE,NLRP12,NLRP6,PDGFC,PYCARD,REL,RELB,TLR9,TNF,TRAF3
Wound Healing Signaling Pathway	6.3	5.01187e-07	0.193	2.949	COL13A1,COL17A1,COL1A1,COL4A2,COL8A2,CXCL8,FASLG,FOS,IFNGR2,IL12B,IL17C,IL18,IL1A,IL1B,IL1RL1,IL1RN,IL2,IL36G,IL36RN,IL4,IL6,ITGB4,LAMB3,LEP,LIF,MAP2K6,MAPK3,mir-132,MMP10,MRAS,NFKB1,NFKB2,NFKBIA,NFKBID,NFKBIE,OSM,PDGFC,RRAS,TNF,TNFRSF1B,TNFSF12,TNFSF13,TNFSF13B,TNFSF14,TNFSF15,VEGFA
Hepatic Cholestasis	6.3	5.01187e-07	0.211		CXCL8,CYP27A1,CYP3A5,FASLG,HSD3B7,IL12B,IL17C,IL18,IL1A,IL1B,IL1RL1,IL1RN,IL2,IL36G,IL36RN,IL4,IL6,INSR,IRAK2,IRAK3,LEP,LIF,NFKB1,NFKB2,NFKBIA,NFKBID,NFKBIE,OSM,PRKCB,REL,RELB,TJP2,TNF,TNFRSF1B,TNFSF12,TNFSF13,TNFSF13B,TNFSF14,TNFSF15
Hepatic Fibrosis Signaling Pathway	5.82	1.51356e-06	0.159	2.292	CACNA1D,CACNA1E,CACNA2D3,CACNB4,CCL3,COL1A1,CREB5,CXCL8,EDN1,FLT1,FOS,FTH1,FZD2,GLIS2,GNAI2,HIF1A,ICAM1,IL17RA,IL18,IL1A,IL1B,IL1RL1,IL1RN,IL36G,IL36RN,IRAK2,IRAK3,IRS2,ITGAL,ITGB2,ITGB3,ITGB4,ITGB7,ITGB8,KLF9,LEP,LRP1,MAP2K6,MAPK11,MAPK3,MRAS,NFKB1,NFKB2,NFKBIA,NFKBID,NFKBIE,PDGFC,PRKCB,PTCH1,PTEN,REL,RELB,RHOBTB2,RHOU,RHOV,RND1,RRAS,SOD2,SUCNR1,TIMP1,TNF,TNFRSF1B,VEGFA,WNT10A,WNT5A,WNT5B
IL-6 Signaling	5.78	1.65959e-06	0.234	2.887	COL1A1,CXCL8,CYP19A1,FOS,IL18,IL1A,IL1B,IL1RL1,IL1RN,IL36G,IL36RN,IL6,MAP2K6,MAPK11,MAPK3,MRAS,NFKB1,NFKB2,NFKBIA,NFKBID,NFKBIE,REL,RELB,RRAS,SOCS1,SOCS3,TNF,TNFAIP6,TNFRSF1B,VEGFA
IL-17A Signaling in Fibroblasts	5.7	1.99526e-06	0.395		FOS,IL17RA,IL17RB,IL17RC,IL6,MAPK11,MAPK3,NFKB1,NFKB2,NFKBIA,NFKBID,NFKBIE,NFKBIZ,REL,RELB
Pyroptosis Signaling Pathway	5.64	2.29087e-06	0.267	0.408	CASP5,GSDME,GZMA,IL18,IL1A,IL1B,MAPK11,NAIP,NFKB1,NFKB2,NLRP12,NLRP6,P2RX7,PTGER4,PYCARD,TLR2,TLR5,TLR6,TLR8,TLR9,TNF,TNFRSF1B,TRAF3,TXNIP
Hepatic Fibrosis / Hepatic Stellate Cell Activation	5.56	2.75423e-06	0.2		CCR5,CCR7,COL13A1,COL17A1,COL1A1,COL4A2,COL8A2,CSF1,CXCL3,CXCL8,CYP2E1,ECE1,EDN1,EDNRB,FASLG,FLT1,HGF,ICAM1,IFNGR2,IGFBP4,IL10,IL1A,IL1B,IL1RL1,IL4,IL6,LEP,MET,NFKB1,NFKB2,PDGFC,REL,RELB,TIMP1,TIMP2,TNF,TNFRSF1B,VEGFA
Acute Phase Response Signaling	5.48	3.31131e-06	0.201	1.569	C1R,C1S,C3,C4BPA,CFB,FOS,HPX,IL18,IL1A,IL1B,IL1RN,IL36G,IL36RN,IL6,MAP2K6,MAPK11,MAPK3,MRAS,NFKB1,NFKB2,NFKBIA,NFKBID,NFKBIE,ORM1,ORM2,OSM,RBP7,REL,RELB,RRAS,SERPINF1,SERPING1,SOCS1,SOCS3,SOD2,TNF,TNFRSF1B
Osteoarthritis Pathway	5.42	3.80189e-06	0.185	1.671	ACVRL1,ADAMTS5,ALPL,ANXA5,CASP5,CREB5,CXCL8,CXCR2,ELF3,FZD2,GLIS2,HES1,HIF1A,HTRA1,IL1B,IL1RL1,ITGAL,ITGB2,ITGB3,ITGB4,ITGB7,ITGB8,JAG1,LEP,LRP1,MMP10,MTF1,NFKB1,NFKB2,P2RX7,PDGFC,PTCH1,REL,RELB,S100A8,S1PR2,S1PR3,SDC4,SPHK1,TLR2,TNF,TNFRSF1B,VEGFA
Airway Pathology in Chronic Obstructive Pulmonary Disease	5.4	3.98107e-06	0.239		CCL20,CXCL1,CXCL3,CXCL8,FASLG,IL12B,IL17C,IL18,IL1A,IL1B,IL2,IL36G,IL4,IL6,LEP,LIF,MPO,ORM1,ORM2,OSM,PTGDS,TNF,TNFSF12,TNFSF13,TNFSF13B,TNFSF14,TNFSF15
Role Of Osteoclasts In Rheumatoid Arthritis Signaling Pathway	5.3	5.01187e-06	0.171	0.146	ADAM15,ADAM17,BIRC3,COL13A1,COL17A1,COL1A1,COL4A2,COL8A2,CREB5,CSF1,CSF1R,CTSK,FCGR1A,FCGR2A,FCGR2C,FCGR3A/FCGR3B,FOS,IL10,IL18,IL1B,IL1RL1,IL4,ITGB3,LCP2,MAP2K6,MAPK11,MAPK3,MITF,MMP10,MMP11,MMP14,MMP17,MMP23B,MMP25,MMP7,MRAS,NAIP,NFKB1,NFKBIA,NFKBID,NFKBIE,RHOBTB2,RHOU,RHOV,RND1,RRAS,SRC,TNF,TNFRSF11A,TNFRSF1B
TWEAK Signaling	5.27	5.37032e-06	0.389	-0.577	BID,BIRC3,NAIP,NFKB1,NFKB2,NFKBIA,NFKBID,NFKBIE,REL,RELB,TNFRSF12A,TNFSF12,TRAF1,TRAF3
IL-8 Signaling	5.15	7.07946e-06	0.189	-0.18	ANGPT1,CCND3,CSTB,CXCL1,CXCL8,CXCR1,CXCR2,FLT1,FOS,GNAI2,GNAQ,GNAZ,GNB3,GNG2,GNG4,GNG7,ICAM1,IRAK2,IRAK3,ITGB2,ITGB3,LIMK2,MAPK3,MPO,MRAS,NFKB1,NFKBIA,NFKBIE,PDGFC,PLCB2,PLD1,PRKCB,RHOBTB2,RHOU,RHOV,RND1,RRAS,SRC,VEGFA
Role Of Osteoblasts In Rheumatoid Arthritis Signaling Pathway	5.05	8.91251e-06	0.183	1.718	ALPL,COL1A1,CTSK,CTSL,CTSS,CXCL8,FASLG,FZD2,IL12B,IL17C,IL18,IL1A,IL1B,IL2,IL36G,IL4,IL6,LEP,LIF,LRP1,MAPK3,MMP10,MMP11,MMP14,MMP17,MMP23B,MMP25,MMP7,OSM,PDGFC,SRC,TNF,TNFSF12,TNFSF13,TNFSF13B,TNFSF14,TNFSF15,VEGFA,WNT10A,WNT5A,WNT5B
Role of IL-17A in Arthritis	4.66	2.18776e-05	0.298		CCL20,CXCL1,CXCL3,CXCL8,IL17RA,IL17RB,IL17RC,MAP2K6,MAPK11,MAPK3,NFKB1,NFKB2,NFKBIA,NFKBID,NFKBIE,REL,RELB
IL-17A Signaling in Gastric Cells	4.49	3.23594e-05	0.423	-0.378	CCL20,CXCL1,CXCL8,FOS,IL17RA,IL17RB,IL17RC,MAPK11,MAPK3,NFKB1,TNF
Crosstalk between Dendritic Cells and Natural Killer Cells	4.48	3.31131e-05	0.242	1.5	CAMK2G,CCR7,CD80,CD83,FASLG,FSCN1,FSCN2,ICAM3,IL12B,IL18,IL2,IL4,IL6,ITGAL,NCR3,NFKB1,NFKB2,REL,RELB,TLR9,TNF,TNFRSF1B
Production of Nitric Oxide and Reactive Oxygen Species in Macrophages	4.46	3.46737e-05	0.186	2.268	CAT,FOS,IFNGR2,IL4,LYZ,MAP3K13,MAP3K3,MAP3K6,MAP3K8,MAPK11,MAPK3,MPO,NCF4,NFKB1,NFKB2,NFKBIA,NFKBID,NFKBIE,ORM1,ORM2,PPM1J,PPP1R14A,PPP2R2B,PRKCB,REL,RELB,RHOBTB2,RHOU,RHOV,RND1,S100A8,SIRPA,TLR2,TNF,TNFRSF1B
STAT3 Pathway	4.41	3.89045e-05	0.207	-0.5	CDKN1A,CISH,CXCR1,CXCR2,FLT1,HGF,IL13RA1,IL17RA,IL17RB,IL17RC,IL17RE,IL1A,IL1B,IL1RL1,IL21R,IL31RA,IL5RA,IL9R,INSR,MAPK11,MAPK3,MRAS,RRAS,SOCS1,SOCS3,SRC,TNFRSF11A,VEGFA
Role of IL-17A in Psoriasis	4.36	4.36516e-05	0.571	0.707	CCL20,CXCL1,CXCL3,CXCL8,IL17RA,IL17RB,IL17RC,S100A8
Differential Regulation of Cytokine Production in Macrophages and T Helper Cells by IL-17A and IL-17F	4.35	4.46684e-05	0.5	3	CCL3,CCL4,CSF3,CXCL1,IL10,IL12B,IL1B,IL6,TNF
Inhibition of Matrix Metalloproteases	4.24	5.7544e-05	0.342	0.302	ADAM17,LRP1,MMP10,MMP11,MMP14,MMP17,MMP23B,MMP25,MMP7,SDC2,TFPI2,TIMP1,TIMP2
Role of Osteoblasts, Osteoclasts and Chondrocytes in Rheumatoid Arthritis	4.18	6.60693e-05	0.174		ADAM17,ADAMTS5,ALPL,BIRC3,COL1A1,CSF1,CSF1R,CTSK,DKK3,FOS,FZD2,IL10,IL18,IL1A,IL1B,IL1RL1,IL1RN,IL36G,IL36RN,IL4,IL6,ITGB3,LRP1,MAP2K6,MAPK3,MMP14,NAIP,NFKB1,NFKBIA,NFKBID,NFKBIE,SRC,TNF,TNFRSF11A,TNFRSF1B,WNT10A,WNT5A,WNT5B
Xenobiotic Metabolism Signaling	4.08	8.31764e-05	0.162		ALDH1A1,ALDH2,ALDH3B1,CAMK1,CAMK1G,CAMK2G,CAT,CES1,CHST13,CHST7,CYP3A5,GAL3ST2,GRIP1,GSTM2,HS3ST2,HS3ST3A1,HS3ST3B1,IL1A,IL1B,IL4I1,IL6,MAP2K6,MAP3K13,MAP3K3,MAP3K6,MAP3K8,MAPK11,MAPK3,MGST2,MRAS,NDST1,NFE2L2,NFKB1,NFKB2,NQO1,PPM1J,PPP2R2B,PRKCB,REL,RELB,RRAS,SULT1A1,SULT1A2,TNF
Type II Diabetes Mellitus Signaling	3.97	0.000107152	0.192	1.508	ACSL1,ACSL5,CACNA1D,CACNA1E,CACNA1I,CACNA2D3,CACNB4,CATSPER1,CD36,INSR,IRS2,MAPK3,NFKB1,NFKB2,NFKBIA,NFKBID,NFKBIE,NSMAF,PRKCB,REL,RELB,SLC27A1,SLC27A3,SMPD3,SMPD5,SOCS1,SOCS3,TNF,TNFRSF1B
Role of IL-17F in Allergic Inflammatory Airway Diseases	3.97	0.000107152	0.304	1.667	CCL4,CREB5,CXCL1,CXCL8,IL17RA,IL17RB,IL17RC,IL1B,IL6,MAPK3,NFKB1,NFKB2,REL,RELB
Role of Cytokines in Mediating Communication between Immune Cells	3.97	0.000107152	0.288		CSF3,CXCL8,IL10,IL12B,IL18,IL1A,IL1B,IL1RN,IL2,IL24,IL36G,IL36RN,IL4,IL6,TNF
CD40 Signaling	3.84	0.000144544	0.258	-0.832	FCER2,FOS,ICAM1,MAP2K6,MAPK11,MAPK3,NFKB1,NFKB2,NFKBIA,NFKBID,NFKBIE,REL,RELB,TANK,TNFAIP3,TRAF1,TRAF3
Neuroinflammation Signaling Pathway	3.78	0.000165959	0.153	1.441	BACE1,BIRC3,CCL3,CD80,CREB5,CSF1R,CX3CR1,CXCL8,FASLG,FOS,GABBR1,HLA-DOB,ICAM1,IFNGR2,IL10,IL12B,IL18,IL1B,IL34,IL4,IL6,IRAK2,IRAK3,MAPK11,MAPK3,MAPK6,NAIP,NFE2L2,NFKB1,NFKB2,P2RX7,PLA2G4C,PYCARD,REL,RELB,SLC1A2,SLC1A3,SOD2,TICAM1,TLR2,TLR5,TLR6,TLR8,TLR9,TNF,TRAF3,ZBTB12
IL-17A Signaling in Airway Cells	3.77	0.000169824	0.254	-0.302	CCL20,CXCL1,CXCL3,IL17RA,IL17RB,IL17RC,IL6,MAPK11,MAPK3,NFKB1,NFKB2,NFKBIA,NFKBID,NFKBIE,PTEN,REL,RELB
Axonal Guidance Signaling	3.77	0.000169824	0.136		ADAM15,ADAM17,ADAMDEC1,ADAMTS1,ADAMTS17,ADAMTS5,CFL2,DPYSL2,ECE2,EPHB1,EPHB2,EPHB4,FES,FZD2,GLIS2,GNAI2,GNAQ,GNAZ,GNB3,GNG2,GNG4,GNG7,ITGAL,ITGB2,ITGB3,ITGB4,ITGB7,ITGB8,KALRN,LIMK2,MAPK3,MEP1A,MET,MMP10,MMP11,MMP14,MMP17,MMP23B,MMP25,MMP7,MRAS,NRP2,NTN1,NTN5,NTNG2,PDGFC,PLCB2,PLCD3,PLCH2,PLXNA1,PRKCB,PTCH1,PXN,RND1,RRAS,SDC2,SEMA3G,SEMA6A,SEMA6C,SLIT1,TUBA1A,TUBB4A,VEGFA,WAS,WNT10A,WNT5A,WNT5B
GNRH Signaling	3.7	0.000199526	0.175	-2.711	CACNA1D,CACNA1E,CACNA1I,CACNA2D3,CACNB4,CAMK2G,CATSPER1,CREB5,EGR1,FOS,GNAI2,GNAQ,GNB3,GNG2,GNG4,GNG7,MAP2K6,MAP3K13,MAP3K3,MAP3K6,MAP3K8,MAPK11,MAPK3,MRAS,NFKB1,NFKB2,PLCB2,PRKCB,PXN,REL,RELB,RRAS,SRC
IL-1 Signaling	3.68	0.00020893	0.219	2.111	FOS,GNAI2,GNAQ,GNAZ,GNB3,GNG2,GNG4,GNG7,IL1A,IRAK2,IRAK3,MAP2K6,MAPK11,MRAS,NFKB1,NFKB2,NFKBIA,NFKBID,NFKBIE,REL,RELB
PPAR Signaling	3.63	0.000234423	0.212	-2.236	FOS,IL18,IL1A,IL1B,IL1RL1,IL1RN,IL36G,IL36RN,INSR,MAPK3,MRAS,NFKB1,NFKB2,NFKBIA,NFKBID,NFKBIE,PDGFC,REL,RELB,RRAS,TNF,TNFRSF1B
TNFR1 Signaling	3.58	0.000263027	0.28	1.508	BID,BIRC3,FOS,NAIP,NFKB1,NFKB2,NFKBIA,NFKBID,NFKBIE,REL,RELB,TANK,TNF,TNFAIP3
Differential Regulation of Cytokine Production in Intestinal Epithelial Cells by IL-17A and IL-17F	3.42	0.000380189	0.391	3	CCL3,CCL4,CSF3,CXCL1,IL10,IL12B,IL1A,IL1B,TNF
cAMP-mediated signaling	3.39	0.00040738	0.16	-1.183	ADORA2A,ADRB1,AKAP5,AKAP6,CAMK1,CAMK1G,CAMK2G,CCR4,CHRM4,CREB5,CREM,CXCR2,DUSP1,DUSP4,FFAR3,GABBR1,GNAI2,GRM2,HCAR2,HCAR3,HRH2,HTR6,MAPK3,MPPE1,OPRL1,P2RY13,PDE1B,PDE6G,PTGER4,RAPGEF3,RGS12,RGS14,RGS2,S1PR3,SMPDL3A,SRC,SSTR3
Leukocyte Extravasation Signaling	3.36	0.000436516	0.169	-1.512	ACTN1,ARHGAP8/PRR5-ARHGAP8,BMX,CD44,CLDN9,DLC1,GNAI2,ICAM1,ICAM3,ITGAL,ITGB2,MAPK11,MMP10,MMP11,MMP14,MMP17,MMP23B,MMP25,MMP7,NCF4,PECAM1,PRKCB,PXN,RAPGEF3,RDX,SELPLG,SRC,TIMP1,TIMP2,VAV1,VCL,WAS
Th1 and Th2 Activation Pathway	3.23	0.000588844	0.174		CCR3,CCR4,CCR5,CD274,CD80,CRLF2,DLL1,DLL4,HLA-DOB,ICAM1,IFNGR2,IL10,IL12B,IL17RB,IL18,IL1RL1,IL2,IL24,IL4,IL6,ITGB2,JAG1,MAP2K6,NFKB1,PTGDR2,SOCS1,SOCS3,TNFRSF4,VAV1
RANK Signaling in Osteoclasts	3.2	0.000630957	0.213	0.277	BIRC3,FOS,MAP2K6,MAP3K13,MAP3K3,MAP3K6,MAP3K8,MAPK11,MAPK3,MITF,NFKB1,NFKB2,NFKBIA,NFKBID,NFKBIE,REL,RELB,SRC,TNFRSF11A
April Mediated Signaling	3.15	0.000707946	0.286	-0.333	FOS,MAPK11,NFKB1,NFKB2,NFKBIA,NFKBID,NFKBIE,REL,RELB,TNFSF13,TRAF1,TRAF3
CD27 Signaling in Lymphocytes	3.13	0.00074131	0.255	-0.333	BID,FOS,MAP2K6,MAP3K13,MAP3K3,MAP3K6,MAP3K8,NFKB1,NFKB2,NFKBIA,NFKBID,NFKBIE,REL,RELB
Signaling by Rho Family GTPases	3.13	0.00074131	0.151	0	ARHGEF18,ARHGEF4,CDC42EP1,CDC42EP2,CDC42EP4,CDC42EP5,CDH2,CDH23,CDH26,CFL2,FOS,GNAI2,GNAQ,GNAZ,GNB3,GNG2,GNG4,GNG7,ITGAL,ITGB2,ITGB3,ITGB4,ITGB7,ITGB8,LIMK2,MAPK3,MRAS,NEDD4,NFKB1,NFKB2,PLD1,RDX,REL,RELB,RHOBTB2,RHOU,RHOV,RND1,SEPTIN5,WAS
Inflammasome pathway	3.13	0.00074131	0.4	1.414	CASP5,IL18,IL1B,NAIP,NFKB1,NFKB2,P2RX7,PYCARD
LPS/IL-1 Mediated Inhibition of RXR Function	3.13	0.00074131	0.158	2.121	ACSL1,ACSL5,ALDH1A1,ALDH2,ALDH3B1,CAT,CHST13,CHST7,CYP2E1,CYP2S1,CYP3A5,FABP3,GAL3ST2,GSTM2,HS3ST2,HS3ST3A1,HS3ST3B1,IL18,IL1A,IL1B,IL1RL1,IL1RN,IL36G,IL36RN,IL4I1,MGST2,NDST1,SCARB1,SLC27A1,SLC27A3,SLC35A2,SULT1A1,SULT1A2,TNF,TNFRSF1B
B Cell Activating Factor Signaling	3.07	0.000851138	0.279	1.342	FOS,MAPK11,NFKB1,NFKB2,NFKBIA,NFKBID,NFKBIE,REL,RELB,TNFSF13B,TRAF1,TRAF3
Chemokine Signaling	3.06	0.000870964	0.221	-1	CAMK1,CAMK1G,CAMK2G,CCL4,CCR3,CCR5,FOS,GNAI2,GNAQ,LIMK2,MAPK11,MAPK3,MRAS,PLCB2,PRKCB,RRAS,SRC
Induction of Apoptosis by HIV1	3.06	0.000870964	0.238	1.387	BID,BIRC3,FASLG,NAIP,NFKB1,NFKB2,NFKBIA,NFKBID,NFKBIE,REL,RELB,SLC25A13,TNF,TNFRSF1B,TRAF1
LXR/RXR Activation	3.04	0.000912011	0.187	-2.236	C3,CD36,HPX,IL18,IL1A,IL1B,IL1RL1,IL1RN,IL36G,IL36RN,IL6,LPL,LYZ,NFKB1,NFKB2,ORM1,ORM2,REL,RELB,S100A8,SERPINF1,TNF,TNFRSF1B
Gαi Signaling	3	0.001	0.179	-0.655	CCR4,CHRM4,CXCR2,FFAR3,GABBR1,GNAI2,GNAQ,GNAZ,GNB3,GNG2,GNG4,GNG7,GRM2,HCAR2,MAPK3,MRAS,OPRL1,P2RY13,RALGDS,RGS12,RGS14,RRAS,S1PR3,SRC,SSTR3
Cholecystokinin/Gastrin-mediated Signaling	2.95	0.00112202	0.188	0.894	CREM,FOS,GNAQ,IL18,IL1A,IL1B,IL1RN,IL36G,IL36RN,MAP2K6,MAPK3,MRAS,PLCB2,PRKCB,PXN,RHOBTB2,RHOU,RHOV,RND1,RRAS,SRC,TNF
Ephrin B Signaling	2.93	0.0011749	0.222	-2.111	CFL2,EPHB1,EPHB2,EPHB4,GNAI2,GNAQ,GNAZ,GNB3,GNG2,GNG4,GNG7,KALRN,MAPK3,MRAS,PXN,VAV1
Oxytocin In Brain Signaling Pathway	2.91	0.00123027	0.161	-2.335	CACNA1D,CACNA1E,CACNA1I,CACNA2D3,CACNB4,CAMKK2,CASP5,CATSPER1,CREB5,GNAI2,GNAQ,GNB3,GNG2,GNG4,GNG7,IL1B,IL6,MAPK3,MRAS,NFKB1,NFKB2,NLRP12,NLRP6,PLA2G4C,PLA2G7,PLB1,PRKCB,PYCARD,RGS2,RRAS,TNF
Natural Killer Cell Signaling	2.91	0.00123027	0.161	0.928	CFL2,COL1A1,FASLG,FCGR2A,FCGR3A/FCGR3B,HSPA1A/HSPA1B,HSPA2,HSPA6,IL12B,IL18,IL2,ITGAL,LCP2,LIMK2,MAP3K13,MAP3K3,MAP3K6,MAP3K8,MAPK11,MAPK3,MRAS,NCR3,NFKB1,NFKB2,PXN,REL,RELB,RRAS,SIGLEC7,VAV1,WAS
iNOS Signaling	2.82	0.00151356	0.261	2.333	FOS,IFNGR2,IRAK2,IRAK3,MAPK11,NFKB1,NFKB2,NFKBIA,NFKBID,NFKBIE,REL,RELB
ILK Signaling	2.8	0.00158489	0.158	0	ACTN1,CFL2,CREB5,FERMT2,FOS,HIF1A,IRS2,ITGB2,ITGB3,ITGB4,ITGB7,ITGB8,LIMS1,MAP2K6,MAPK3,NFKB1,NFKB2,PDGFC,PPM1J,PPP2R2B,PTEN,PXN,REL,RELB,RHOBTB2,RHOU,RHOV,RND1,TNF,VCL,VEGFA
4-1BB Signaling in T Lymphocytes	2.77	0.00169824	0.294	1	MAPK11,MAPK3,NFKB1,NFKB2,NFKBIA,NFKBID,NFKBIE,REL,RELB,TRAF1
Aryl Hydrocarbon Receptor Signaling	2.71	0.00194984	0.17	1	ALDH1A1,ALDH2,ALDH3B1,CCND3,CDKN1A,CYP3A5,ESR2,FASLG,FOS,GSTM2,IL1A,IL1B,IL6,MAPK3,MGST2,NFE2L2,NFIC,NFKB1,NFKB2,NQO1,REL,RELB,SLC35A2,SRC,TNF
HGF Signaling	2.69	0.00204174	0.176	-1.291	CDKN1A,ELF3,ETS2,FOS,GAB1,HGF,IL6,ITGAL,ITGB2,ITGB3,ITGB4,ITGB7,ITGB8,MAP3K13,MAP3K3,MAP3K6,MAP3K8,MAPK3,MET,MRAS,PRKCB,PXN,RRAS
Ceramide Signaling	2.69	0.00204174	0.198	0.277	FOS,MAPK3,MRAS,NFKB1,NFKB2,NSMAF,PPM1J,PPP2R2B,REL,RELB,RRAS,S1PR2,S1PR3,SMPD3,SMPD5,SPHK1,TNF,TNFRSF1B
RHOGDI Signaling	2.66	0.00218776	0.151	-0.728	ARHGAP8/PRR5-ARHGAP8,ARHGEF18,ARHGEF4,CD44,CDH2,CDH23,CDH26,CFL2,DGKZ,DLC1,ESR2,GNAI2,GNAQ,GNAZ,GNB3,GNG2,GNG4,GNG7,GRIP1,ITGAL,ITGB2,ITGB3,ITGB4,ITGB7,ITGB8,LIMK2,MRAS,RDX,RHOBTB2,RHOU,RHOV,RND1,SRC
PI3K Signaling in B Lymphocytes	2.66	0.00218776	0.171	0.894	ATF3,C3,CAMK2G,FOS,IL4,IRS2,MAPK3,MRAS,NFKB1,NFKB2,NFKBIA,NFKBID,NFKBIE,PIK3AP1,PLCB2,PLCD3,PLCH2,PLEKHA4,PRKCB,PTEN,REL,RELB,RRAS,VAV1
Dermatan Sulfate Biosynthesis (Late Stages)	2.62	0.00239883	0.262	0.302	CHST13,CHST7,DSE,DSEL,GAL3ST2,HS3ST2,HS3ST3A1,HS3ST3B1,NDST1,SULT1A1,SULT1A2
Opioid Signaling Pathway	2.6	0.00251189	0.142	-2.058	ARRB1,CACNA1D,CACNA1E,CACNA1I,CACNA2D3,CACNB4,CAMK1,CAMK1G,CAMK2G,CATSPER1,CLTCL1,CREB5,EGR4,FOS,GNAI2,GNAQ,GNAZ,GNB3,GNG2,GNG4,GNG7,MAP2K6,MAPK3,MAPK6,MRAS,NFKB1,NFKB2,NFKBIA,NOS3,OPRL1,PDE1B,PRKCB,RGS1,RGS12,RGS13,RGS14,RGS16,RRAS,SRC
Activation of IRF by Cytosolic Pattern Recognition Receptors	2.59	0.0025704	0.222	0.577	IFIH1,IL10,IL6,ISG15,NFKB1,NFKB2,NFKBIA,NFKBID,NFKBIE,REL,RELB,TANK,TNF,TRAF3
Complement System	2.59	0.0025704	0.278	0.707	C1R,C1S,C3,C3AR1,C4BPA,CD46,CFB,CR1,ITGB2,SERPING1
HIF1α Signaling	2.54	0.00288403	0.152	-0.18	ADM,CAMK1,CAMK1G,CAMK2G,CCNG2,CDKN1A,EDN1,EGLN1,FLT1,HGF,HIF1A,HK3,HSPA1A/HSPA1B,HSPA2,HSPA6,IL6,MAP2K6,MAPK3,MET,MMP10,MMP11,MMP14,MMP17,MMP23B,MMP25,MMP7,MRAS,PDGFC,PRKCB,RRAS,VEGFA
Tryptophan Degradation to 2-amino-3-carboxymuconate Semialdehyde	2.47	0.00338844	0.667	1	HAAO,IDO1,KMO,KYNU
Pulmonary Healing Signaling Pathway	2.47	0.00338844	0.152	1.461	CFL2,FZD2,HIF1A,JAG1,MAPK11,MAPK3,MMP10,MMP11,MMP14,MMP17,MMP23B,MMP25,MMP7,MRAS,NFKB1,NFKB2,NFKBIA,PDGFC,PECAM1,PRKCB,RRAS,SRC,THBS1,TLR2,TNF,TNFRSF1B,VEGFA,WNT10A,WNT5A,WNT5B
Gαq Signaling	2.36	0.00436516	0.158	0.5	GNAI2,GNAQ,GNAZ,GNB3,GNG2,GNG4,GNG7,HRH1,MAPK3,MRAS,NFKB1,NFKB2,NFKBIA,NFKBID,NFKBIE,PLCB2,PLD1,PRKCB,REL,RELB,RGS16,RGS2,RHOBTB2,RHOU,RHOV,RND1
Role of MAPK Signaling in Inhibiting the Pathogenesis of Influenza	2.36	0.00436516	0.203	0.775	CXCL8,IL1B,IL6,MAP2K6,MAPK11,MAPK3,NFKB1,NFKB2,NFKBIA,NFKBID,NFKBIE,PLA2G4C,PLA2G7,PLB1,TNF
Ephrin Receptor Signaling	2.35	0.00446684	0.149	-1.414	ANGPT1,CFL2,CREB5,EPHB1,EPHB2,EPHB4,GNAI2,GNAQ,GNAZ,GNB3,GNG2,GNG4,GNG7,ITGAL,ITGB2,ITGB3,ITGB4,ITGB7,ITGB8,KALRN,LIMK2,MAPK3,MRAS,PDGFC,PXN,RRAS,SDC2,SRC,VEGFA,WAS
Macropinocytosis Signaling	2.26	0.00549541	0.197	0	CSF1,CSF1R,HGF,ITGB2,ITGB3,ITGB4,ITGB7,ITGB8,MET,MRAS,MRC1,PDGFC,PRKCB,RRAS,SRC
Th2 Pathway	2.26	0.00549541	0.165	2.357	CCR3,CCR4,CCR5,CD80,CRLF2,DLL1,HLA-DOB,ICAM1,IL10,IL12B,IL17RB,IL1RL1,IL2,IL24,IL4,ITGB2,JAG1,NFKB1,PTGDR2,SOCS3,TNFRSF4,VAV1
Th1 Pathway	2.23	0.00588844	0.171	1.213	CCR5,CD274,CD80,DLL1,DLL4,HLA-DOB,ICAM1,IFNGR2,IL10,IL12B,IL18,IL2,IL4,IL6,ITGB2,MAP2K6,NFKB1,SOCS1,SOCS3,VAV1
Apoptosis Signaling	2.16	0.00691831	0.176	1.5	BCL2A1,BID,BIRC3,CDK1,FASLG,MAPK3,MRAS,NAIP,NFKB1,NFKB2,NFKBIA,NFKBID,NFKBIE,REL,RELB,RRAS,TNF,TNFRSF1B
Pulmonary Fibrosis Idiopathic Signaling Pathway	2.13	0.0074131	0.13	1.543	ADAMTS1,CDH2,COL13A1,COL17A1,COL1A1,COL4A2,COL8A2,EDN1,EGR1,EPHB4,FOS,FZD2,HES1,IL13RA1,IL17RA,IL1B,IL4,IL6,JAG1,MAP2K6,MAPK11,MAPK3,MMP10,MMP11,MMP14,MMP17,MMP23B,MMP25,MMP7,MRAS,NFKB1,NFKB2,PDGFC,PLAU,PTEN,REL,RELB,RRAS,THBS1,WNT10A,WNT5A,WNT5B
IL-9 Signaling	2.1	0.00794328	0.257	0.816	CISH,IL9R,IRS2,NFKB1,NFKB2,REL,RELB,SOCS3,TNF
Role of NFAT in Cardiac Hypertrophy	2.08	0.00831764	0.142	-2.353	AKAP5,CACNA1D,CACNA1E,CACNA1I,CACNA2D3,CACNB4,CAMK1,CAMK1G,CAMK2G,CATSPER1,GNAI2,GNAQ,GNB3,GNG2,GNG4,GNG7,HDAC11,HDAC9,IL6,LIF,MAP2K6,MAPK11,MAPK3,MRAS,PLCB2,PLCD3,PLCH2,PRKCB,RRAS,SLC8A1,SRC
Hematopoiesis from Multipotent Stem Cells	2.05	0.00891251	0.417		CSF1,CSF3,IL2,IL4,KITLG
MIF-mediated Glucocorticoid Regulation	2.02	0.00954993	0.25	1.89	MAPK3,NFKB1,NFKB2,NFKBIA,NFKBID,NFKBIE,PLA2G4C,REL,RELB
G Protein Signaling Mediated by Tubby	2.01	0.00977237	0.233		GNAI2,GNAQ,GNAZ,GNB3,GNG2,GNG4,GNG7,INSR,MRAS,PLCB2
P2Y Purigenic Receptor Signaling Pathway	1.98	0.0104713	0.159	-1.213	CREB5,FOS,GNAI2,GNAQ,GNB3,GNG2,GNG4,GNG7,ITGB3,MAPK3,MRAS,NFKB1,NFKB2,P2RY6,PLCB2,PLCD3,PLCH2,PRKCB,REL,RELB,RRAS
Antioxidant Action of Vitamin C	1.96	0.0109648	0.168	-1.069	MAPK11,MAPK3,NFKB1,NFKB2,NFKBIA,NFKBID,NFKBIE,PLA2G4C,PLA2G7,PLB1,PLCB2,PLCD3,PLCH2,PLD1,REL,RELB,TNF,TXNRD1
Gαs Signaling	1.96	0.0109648	0.161	0	ADORA2A,ADRB1,CREB5,GNAI2,GNAQ,GNAZ,GNB3,GNG2,GNG4,GNG7,HCAR2,HCAR3,HRH2,HTR6,MAPK3,MRAS,PTGER4,RAPGEF3,RGS2,SRC
MIF Regulation of Innate Immunity	1.96	0.0109648	0.227	1.414	FOS,MAPK3,NFKB1,NFKB2,NFKBIA,NFKBID,NFKBIE,PLA2G4C,REL,RELB
Role of RIG1-like Receptors in Antiviral Innate Immunity	1.96	0.0109648	0.227	2.236	IFIH1,NFKB1,NFKB2,NFKBIA,NFKBID,NFKBIE,REL,RELB,TANK,TRAF3
GADD45 Signaling	1.95	0.0112202	0.203	-1.732	CCND3,CDK1,CDKN1A,GADD45B,IL1B,MAP2K6,MAPK11,NFKB1,NFKB2,REL,RELB,TNF
MSP-RON Signaling In Macrophages Pathway	1.95	0.0112202	0.164	-1.698	ARG1,CREB5,FOS,HLA-DOB,IFNGR2,IL10,IL12B,ITGB2,MAPK3,MRAS,NFKB1,NFKB2,NFKBIZ,REL,RELB,RRAS,SOCS1,SOCS3,TNF
Relaxin Signaling	1.95	0.0112202	0.152	-0.832	FOS,GNAI2,GNAQ,GNAZ,GNB3,GNG2,GNG4,GNG7,MAPK3,MPPE1,MRAS,NFKB1,NFKB2,NFKBIA,NFKBID,NFKBIE,NOS3,PDE1B,PDE6G,REL,RELB,SMPDL3A,VEGFA
Semaphorin Signaling in Neurons	1.95	0.0112202	0.203		CFL2,DPYSL2,DPYSL3,FES,LIMK2,MAPK3,MET,PLXNA1,RHOBTB2,RHOU,RHOV,RND1
IL-12 Signaling and Production in Macrophages	1.94	0.0114815	0.157		FOS,IL10,IL12B,IL18,IL4,LYZ,MAP3K8,MAPK11,MAPK3,NFKB1,NFKB2,NFKBIA,NFKBIE,ORM1,ORM2,PRKCB,REL,RELB,S100A8,TLR2,TNF
GPCR-Mediated Nutrient Sensing in Enteroendocrine Cells	1.92	0.0120226	0.162	-2.357	CACNA1D,CACNA1E,CACNA1I,CACNA2D3,CACNB4,CATSPER1,FFAR2,FFAR3,GNAI2,GNAQ,GNG2,GNG4,GNG7,GPBAR1,PLCB2,PLCD3,PLCH2,PRKCB,TAS1R3
Immunogenic Cell Death Signaling Pathway	1.89	0.0128825	0.179	1.291	DAPK2,GZMA,HSPA1A/HSPA1B,HSPA2,HSPA6,IFNGR2,IL1B,IL6,LRP1,NFKB1,NFKB2,P2RX7,PYCARD,TNF,TNFRSF1B
Thrombin Signaling	1.84	0.0144544	0.136	-0.943	ARHGEF18,ARHGEF4,ARHGEF40,CAMK1,CAMK1G,CAMK2G,GNAI2,GNAQ,GNAZ,GNB3,GNG2,GNG4,GNG7,MAPK11,MAPK3,MRAS,NFKB1,NFKB2,PLCB2,PLCD3,PLCH2,PRKCB,REL,RELB,RHOBTB2,RHOU,RHOV,RND1,RRAS,SRC
Heparan Sulfate Biosynthesis (Late Stages)	1.84	0.0144544	0.197	0.632	ALDH2,CHST13,CHST7,GAL3ST2,HS3ST2,HS3ST3A1,HS3ST3B1,NDST1,PLA1A,SULT1A1,SULT1A2,TNFAIP6
IL-23 Signaling Pathway	1.84	0.0144544	0.217	1.414	HIF1A,IL12B,IL1B,NFKB1,NFKB2,NFKBIA,REL,RELB,SOCS3,TNF
Death Receptor Signaling	1.82	0.0151356	0.17	0.832	BID,BIRC3,FASLG,NAIP,NFKB1,NFKB2,NFKBIA,NFKBID,NFKBIE,REL,RELB,TANK,TNF,TNFRSF1B,TNFSF12,TNFSF15
p38 MAPK Signaling	1.81	0.0154882	0.158	2.828	CREB5,DUSP1,FASLG,IL18,IL1A,IL1B,IL1RL1,IL1RN,IL36G,IL36RN,IRAK2,IRAK3,MAP2K6,MAPK11,MAPKAPK3,PLA2G4C,TIFA,TNF,TNFRSF1B
fMLP Signaling in Neutrophils	1.77	0.0169824	0.154	-1.807	GNAI2,GNAQ,GNAZ,GNB3,GNG2,GNG4,GNG7,MAPK3,MRAS,NFKB1,NFKB2,NFKBIA,NFKBID,NFKBIE,PLCB2,PRKCB,REL,RELB,RRAS,WAS
Adrenomedullin signaling pathway	1.77	0.0169824	0.139	0.816	ADM,C3,CALCRL,FOS,GNAQ,HIF1A,IL18,IL1A,IL1B,IL1RN,IL36G,IL36RN,MAP2K6,MAPK11,MAPK3,MAPK6,MRAS,NFKB1,NFKB2,NOS3,PLCB2,PLCD3,PLCH2,REL,RELB,RRAS,TNF
Ethanol Degradation IV	1.76	0.017378	0.3	-1.633	ACSL1,ACSS3,ALDH1A1,ALDH2,ALDH3B1,CAT
Dermatan Sulfate Biosynthesis	1.76	0.017378	0.2	0.302	CHST13,CHST7,DSE,DSEL,GAL3ST2,HS3ST2,HS3ST3A1,HS3ST3B1,NDST1,SULT1A1,SULT1A2
Xenobiotic Metabolism AHR Signaling Pathway	1.76	0.017378	0.177	0.577	ALDH1A1,ALDH2,ALDH3B1,GSTM2,IL1A,IL1B,IL6,MGST2,NFKB1,NFKB2,NQO1,REL,RELB,TNF
Autophagy	1.76	0.017378	0.136	1.3	ARL8B,ATG7,CAMKK2,CREB5,DAPK2,DRAM1,FOS,GABARAPL2,HGF,HIF1A,INSR,IRS2,MAP1LC3A,MAPK3,NFKB1,NFKB2,PPM1J,PPP2R2B,PTEN,SLC3A2,SLC7A5,SQSTM1,TICAM1,TNF,TNFRSF1B,TRAF3,ULK1,VEGFA,VPS18
Airway Inflammation in Asthma	1.76	0.017378	0.242		CCL20,CXCL8,IFNGR2,IL10,IL12B,IL4,OSM,RNASE2
Apelin Endothelial Signaling Pathway	1.75	0.0177828	0.15	-0.832	ANGPT1,FOS,GNAI2,GNAQ,GNAZ,GNB3,GNG2,GNG4,GNG7,HIF1A,ICAM1,MAPK3,MRAS,NFKB1,NFKB2,NOS3,PLCB2,PRKCB,REL,RELB,RRAS
Androgen Signaling	1.74	0.018197	0.143	-0.905	CACNA1D,CACNA1E,CACNA1I,CACNA2D3,CACNB4,CATSPER1,GNAI2,GNAQ,GNAZ,GNB3,GNG2,GNG4,GNG7,GTF2H1,MAPK3,MRAS,NFKB1,NFKB2,POLR2F,PRKCB,REL,RELB,SRC,TAF4B
Regulation of Cellular Mechanics by Calpain Protease	1.74	0.018197	0.17	-0.447	ACTN1,CCND3,CDK1,ITGAL,ITGB2,ITGB3,ITGB4,ITGB7,ITGB8,MAPK3,MRAS,PXN,RRAS,SRC,VCL
Oxytocin Signaling Pathway	1.7	0.0199526	0.127	-0.845	ARRB1,ATP2B1,CACNA1D,CACNA1E,CACNA2D3,CACNB4,CAMKK2,CD36,CREB5,CXCL8,FOS,GNAI2,GNAQ,GNB3,GNG2,GNG4,GNG7,IL6,LEP,LPL,MAPK11,MAPK3,MAPK6,MRAS,NFE2L2,NFKB1,NFKB2,NOS3,PLA2G4C,PLCB2,PPP1R14A,PRKCB,REL,RELB,RRAS
Eicosanoid Signaling	1.67	0.0213796	0.185	1	ALOX15B,ALOX5AP,CYSLTR2,DPEP2,DPEP3,PLA2G4C,PLA2G7,PLB1,PTGDS,PTGER4,PTGES,TBXAS1
JAK/STAT Signaling	1.64	0.0229087	0.171	-1.155	CDKN1A,CISH,FOS,GNAQ,IL6,MAPK3,MRAS,NFKB1,NFKB2,REL,RELB,RRAS,SOCS1,SOCS3
Sphingosine-1-phosphate Signaling	1.63	0.0234423	0.154	-1.604	ACER1,CASP5,GNAI2,GNAQ,MAPK3,NAAA,PDGFC,PLCB2,PLCD3,PLCH2,RHOBTB2,RHOU,RHOV,RND1,S1PR2,S1PR3,SMPD3,SPHK1
Prostanoid Biosynthesis	1.63	0.0234423	0.4		CYP2S1,PTGDS,PTGES,TBXAS1
Regulation Of The Epithelial Mesenchymal Transition By Growth Factors Pathway	1.6	0.0251189	0.135	0	CDH2,EGR1,FASLG,FOS,GAB1,HGF,IL6,MAP2K6,MAPK11,MAPK3,MET,MRAS,NFKB1,NFKB2,PDGFC,REL,RELB,RRAS,TNF,TNFRSF1B,TNFSF12,TNFSF13,TNFSF13B,TNFSF14,TNFSF15,TNFSF18
Role of JAK1 and JAK3 in γc Cytokine Signaling	1.57	0.0269153	0.179		CRLF2,FES,IL2,IL21R,IL4,IL9R,IRS2,MAPK3,MRAS,RRAS,SOCS1,SOCS3
PEDF Signaling	1.56	0.0275423	0.167	0	FASLG,MAPK11,MAPK3,MRAS,NFKB1,NFKB2,NFKBIA,NFKBID,NFKBIE,REL,RELB,RRAS,SERPINF1,SOD2
Coronavirus Pathogenesis Pathway	1.55	0.0281838	0.134	1.8	ADAM17,CCR2,CTSL,CXCL8,FASLG,FOS,HDAC11,HDAC9,HIF1A,IL17RA,IL1B,IL6,MAPK11,MAPK3,NFKB1,NFKB2,NFKBIA,NFKBID,NFKBIE,OAS2,OAS3,PYCARD,REL,RELB,TICAM1,TRAF3
IL-15 Production	1.54	0.0288403	0.15	-1	BMX,CSF1R,EPHB1,EPHB2,EPHB4,FES,FLT1,IL6,INSR,MAP2K6,MERTK,MET,NFKB1,NFKB2,REL,RELB,ROR2,SRC
Triacylglycerol Degradation	1.54	0.0288403	0.205	0.816	ABHD2,ALDH2,CES1,LPL,MGLL,NDST1,PLA1A,PLB1,TNFAIP6
Endothelin-1 Signaling	1.53	0.0295121	0.134	-1.279	CASP5,ECE1,ECE2,EDN1,EDNRB,FOS,GAB1,GNAI2,GNAQ,GNAZ,MAPK11,MAPK3,MAPK6,MRAS,NOS3,PLA2G4C,PLA2G7,PLB1,PLCB2,PLCD3,PLCH2,PLD1,PRKCB,RRAS,SRC
Sperm Motility	1.53	0.0295121	0.127	-1	BMX,CACNA1I,CATSPER1,CSF1R,EPHB1,EPHB2,EPHB4,FES,FLT1,GNAI2,GNAQ,GNAZ,GNB3,GNG2,GNG4,GNG7,INSR,MAP2K6,MERTK,MET,MRAS,PDE1B,PLA2G4C,PLA2G7,PLB1,PLCB2,PLCD3,PLCH2,PRKCB,ROR2,SRC
LPS-stimulated MAPK Signaling	1.53	0.0295121	0.165	-0.302	FOS,MAP2K6,MAPK11,MAPK3,MRAS,NFKB1,NFKB2,NFKBIA,NFKBID,NFKBIE,PRKCB,REL,RELB,RRAS
Heparan Sulfate Biosynthesis	1.53	0.0295121	0.176	0.632	ALDH2,CHST13,CHST7,GAL3ST2,HS3ST2,HS3ST3A1,HS3ST3B1,NDST1,PLA1A,SULT1A1,SULT1A2,TNFAIP6
Regulation Of The Epithelial Mesenchymal Transition In Development Pathway	1.53	0.0295121	0.165	1.732	ADAM17,FZD2,GLIS2,HIF1A,JAG1,NFKB1,NFKB2,PTCH1,REL,RELB,S100A4,WNT10A,WNT5A,WNT5B
Cardiac β-adrenergic Signaling	1.51	0.030903	0.136	-0.577	ADRB1,AKAP5,AKAP6,ATP2A1,CACNA1D,CACNA1E,CACNA2D3,CACNB4,GNAI2,GNAQ,GNAZ,GNB3,GNG2,GNG4,GNG7,MPPE1,MRAS,PDE1B,PDE6G,PPM1J,PPP1R14A,PPP2R2B,SLC8A1,SMPDL3A
Oxidative Ethanol Degradation III	1.5	0.0316228	0.233	-1.342	ACSL1,ACSS3,ALDH1A1,ALDH2,ALDH3B1,CYP2E1,CYP2S1
Chondroitin Sulfate Biosynthesis (Late Stages)	1.5	0.0316228	0.2	0.333	CHST13,CHST7,GAL3ST2,HS3ST2,HS3ST3A1,HS3ST3B1,NDST1,SULT1A1,SULT1A2
NAD biosynthesis II (from tryptophan)	1.5	0.0316228	0.364	1	HAAO,IDO1,KMO,KYNU
NF-κB Activation by Viruses	1.48	0.0331131	0.167	0.632	CCR5,ITGB3,MAPK3,MRAS,NFKB1,NFKB2,NFKBIA,NFKBID,NFKBIE,PRKCB,REL,RELB,RRAS
Dopamine Degradation	1.44	0.0363078	0.25	-1.633	ALDH1A1,ALDH2,ALDH3B1,IL4I1,SULT1A1,SULT1A2
Lymphotoxin β Receptor Signaling	1.44	0.0363078	0.185	1.134	CXCL1,MAPK3,NFKB1,NFKB2,NFKBIA,NFKBID,RELB,TNFSF14,TRAF1,TRAF3
IL-13 Signaling Pathway	1.43	0.0371535	0.148	-1.213	ALOX15B,ARG1,CD36,DUSP1,IL10,IL13RA1,IL17RA,IL17RB,IL17RC,IL24,IL4,MAPK11,MAPK3,SOCS1,SOCS3,SPDEF,SRC
Glucocorticoid Receptor Signaling	1.41	0.0389045	0.109		CCL3,CDKN1A,CDKN1C,CEBPA,CXCL3,CXCL8,CXCR1,CXCR2,DUSP1,FBP1,FCGR1A,FOS,GTF2H1,HLA-DOB,HSPA1A/HSPA1B,HSPA2,HSPA6,ICAM1,IL10,IL13RA1,IL17RA,IL17RB,IL17RC,IL17RE,IL1A,IL1B,IL1RL1,IL1RN,IL2,IL21R,IL31RA,IL4,IL5RA,IL6,IL9R,KRT5,MAPK11,MAPK3,MRAS,NFKB1,NFKB2,NFKBIA,NFKBID,NFKBIE,NOS3,PDK4,PLA2G4C,PLAU,POLR2F,RRAS,SGK1,SLPI,SMARCD3,SRC,TAF4B,TLR2,TNF,TSC22D3,ZBTB12
Protein Kinase A Signaling	1.39	0.040738	0.114	-2.694	AKAP5,AKAP6,CAMK2G,CREB5,CREM,DUSP1,DUSP16,DUSP2,DUSP4,DUSP5,EBI3,GNAI2,GNAQ,GNB3,GNG2,GNG4,GNG7,H1-0,H1-10,H1-4,MAPK3,MPPE1,NFKB1,NFKB2,NFKBIA,NFKBID,NFKBIE,NOS3,NTN1,PDE1B,PDE6G,PLCB2,PLCD3,PLCH2,PPP1R14A,PRKCB,PTCH1,PTEN,PXN,PYGL,REL,RELB,SIRPA,SMPDL3A,TNNI2
Dendritic Cell Maturation	1.39	0.040738	0.114	2.287	CCR7,CD1A,CD1D,CD58,CD80,CD83,COL1A1,CREB5,FCGR1A,FCGR2A,FCGR2C,FCGR3A/FCGR3B,FSCN1,FSCN2,HLA-DOB,ICAM1,IL10,IL12B,IL18,IL1A,IL1B,IL1RN,IL36G,IL36RN,IL6,LEP,MAPK11,MAPK3,NFKB1,NFKB2,NFKBIA,NFKBID,NFKBIE,PLCB2,PLCD3,PLCH2,REL,RELB,TLR2,TLR9,TNF,TNFRSF1B,TRGJP1,ZBTB12
PPARα/RXRα Activation	1.38	0.0416869	0.131	-1.807	CD36,GK,GNAQ,IL1B,IL1RL1,IL6,INSR,LPL,MAP2K6,MAPK3,MRAS,NFKB1,NFKB2,NFKBIA,NFKBID,NFKBIE,PLCB2,PLCD3,PLCH2,PRKCB,REL,RELB,RRAS,SLC27A1
Semaphorin Neuronal Repulsive Signaling Pathway	1.37	0.042658	0.138	2.357	CD44,CFL2,DPYSL2,DPYSL3,FES,ITGAL,ITGB2,ITGB3,ITGB4,ITGB7,ITGB8,LIMK2,MAP2K6,NRP2,PLXNA1,RND1,RRAS,SEMA6A,SEMA6C,VCAN
Role of JAK family kinases in IL-6-type Cytokine Signaling	1.37	0.042658	0.24		IL6,MAPK11,MAPK3,OSM,SOCS1,SOCS3
D-myo-inositol-5-phosphate Metabolism	1.35	0.0446684	0.129	-1.528	ALPL,DOT1L,DUSP1,DUSP16,DUSP2,DUSP4,DUSP5,ITPK1,NOCT,NUDT16,PIP4P2,PLCB2,PLCD3,PLCH2,PLPP7,PPFIA4,PPM1J,PPP1R14A,PPP2R2B,PPP4R1,PTEN,SGPP2,SIRPA,SOCS3,SSH3
Apelin Muscle Signaling Pathway	1.35	0.0446684	0.188		GNAI2,GNAQ,GNAZ,GNB3,GNG2,GNG4,GNG7,MRAS,NOS3
Germ Cell-Sertoli Cell Junction Signaling	1.33	0.0467735	0.133		ACTN1,CDH2,CFL2,LIMK2,MAP2K6,MAP3K13,MAP3K3,MAP3K6,MAP3K8,MAPK3,MRAS,PXN,RHOBTB2,RHOU,RHOV,RND1,RRAS,SRC,TNF,TUBA1A,TUBB4A,VCL
Ceramide Biosynthesis	1.33	0.0467735	0.429		DEGS2,KDSR,SPTSSB
Adenine and Adenosine Salvage III	1.33	0.0467735	0.429		ADA,ADA2,LACC1
γ-linolenate Biosynthesis II (Animals)	1.31	0.0489779	0.263	-0.447	ACSL1,ACSL5,FADS1,SLC27A1,SLC27A3
Purine Nucleotides Degradation II (Aerobic)	1.31	0.0489779	0.263	0	ACP3,ADA,ADA2,GDA,LACC1
Tryptophan Degradation III (Eukaryotic)	1.31	0.0489779	0.231	1	CYP2S1,HAAO,IDO1,KMO,KYNU,TBXAS1
Role of JAK1, JAK2 and TYK2 in Interferon Signaling	1.31	0.0489779	0.231		IFNGR2,NFKB1,NFKB2,REL,RELB,SOCS1
