# Supplementary material for: Influenza coinfection inhibits control of mycobacterial infection in a human challenge model
Source: Nat Commun. 2026 Jun 11;17:4884. doi: 10.1038/s41467-026-72363-2 (PMC13261052; doi:10.1038/s41467-026-72363-2)
Supplement: Supplementary file 8 — Supplementary Data 6 [file 41467_2026_72363_MOESM8_ESM.xlsx]

## Sheet: Supplementary Data 6
Ingenuity Canonical Pathways	-log(B-H p-value)	adj. p	Ratio	z-score	Molecules
Systemic Lupus Erythematosus In B Cell Signaling Pathway	17.2	6.30957e-18	0.102	3.5	IFIH1,IFIT2,IFIT3,IGHA1,IGHG1,IGHG2,IGHG4,IGHV3-7,IGHV6-1,IGKC,IGKV1-17,IGKV1-27,IGKV1-39,IGKV1-5,IGKV1-6,IGKV1-9,IGKV1D-13,IGKV1D-39,IGKV2-30,IGKV3-15,IGKV3-20,IGKV4-1,IGLC2,IGLC3,IGLV1-40,IGLV1-44,IGLV1-47,IGLV2-8,IGLV3-1,IGLV3-21,IGLV3-25,IGLV5-45,IGLV6-57,IGLV7-46,IGLV8-61,IRF7,IRF9,ISG15,LILRB4,RRAS,STAT1,STAT2,TLR3,TLR7,TNFSF10,TNFSF13B
IL-15 Signaling	15.5	3.16228e-16	0.128		GZMB,IGHA1,IGHG1,IGHG2,IGHG4,IGHV3-7,IGHV6-1,IGKC,IGKV1-17,IGKV1-27,IGKV1-39,IGKV1-5,IGKV1-6,IGKV1-9,IGKV1D-13,IGKV1D-39,IGKV2-30,IGKV3-15,IGKV3-20,IGKV4-1,IGLC2,IGLC3,IGLV1-40,IGLV1-44,IGLV1-47,IGLV2-8,IGLV3-1,IGLV3-21,IGLV3-25,IGLV5-45,IGLV6-57,IGLV7-46,IGLV8-61,RRAS
Interferon Signaling	11.3	5.01187e-12	0.361	3.464	IFI35,IFI6,IFIT1,IFIT3,IFITM1,IFITM3,IRF9,ISG15,MX1,OAS1,STAT1,STAT2,TAP1
B Cell Receptor Signaling	11.3	5.01187e-12	0.0921		IGHA1,IGHG1,IGHG2,IGHG4,IGHV3-7,IGHV6-1,IGKC,IGKV1-17,IGKV1-27,IGKV1-39,IGKV1-5,IGKV1-6,IGKV1-9,IGKV1D-13,IGKV1D-39,IGKV2-30,IGKV3-15,IGKV3-20,IGKV4-1,IGLC2,IGLC3,IGLV1-40,IGLV1-44,IGLV1-47,IGLV2-8,IGLV3-1,IGLV3-21,IGLV3-25,IGLV5-45,IGLV6-57,IGLV7-46,IGLV8-61,JCHAIN,RRAS
Communication between Innate and Adaptive Immune Cells	11.3	5.01187e-12	0.0819		CD80,IGHA1,IGHG1,IGHG2,IGHG4,IGHV3-7,IGHV6-1,IGKC,IGKV1-17,IGKV1-27,IGKV1-39,IGKV1-5,IGKV1-6,IGKV1-9,IGKV1D-13,IGKV1D-39,IGKV2-30,IGKV3-15,IGKV3-20,IGKV4-1,IGLC2,IGLC3,IGLV1-40,IGLV1-44,IGLV1-47,IGLV2-8,IGLV3-1,IGLV3-21,IGLV3-25,IGLV5-45,IGLV6-57,IGLV7-46,IGLV8-61,JCHAIN,TLR3,TLR7,TNFRSF17,TNFSF13B
Role of Hypercytokinemia/hyperchemokinemia in the Pathogenesis of Influenza	11	1e-11	0.212	4.123	CASP1,DDX58,EIF2AK2,IFIT2,IFIT3,IRF7,IRF9,ISG15,MX1,OAS1,OAS2,OAS3,RSAD2,STAT1,STAT2,TLR3,TLR7
Kinetochore Metaphase Signaling Pathway	9.93	1.1749e-10	0.168	2.183	AURKB,BIRC5,BUB1,CDC20,CDCA8,CDK1,CENPA,ESPL1,KIF2C,NEK2,NUF2,PLK1,PTTG1,REC8,SKA1,SPC24,TTK,ZWINT
Primary Immunodeficiency Signaling	5.72	1.90546e-06	0.196		ADA,IGHA1,IGHG1,IGHG2,IGHG4,IGKC,IGLC2,IGLC3,JCHAIN,TAP1
Role of Pattern Recognition Receptors in Recognition of Bacteria and Viruses	5.19	6.45654e-06	0.103	3.162	C1QA,C1QB,C1QC,CASP1,DDX58,EIF2AK2,IFIH1,IRF7,OAS1,OAS2,OAS3,TLR3,TLR7,TNFSF10,TNFSF13B
Activation of IRF by Cytosolic Pattern Recognition Receptors	4.91	1.23027e-05	0.159	1.897	DDX58,DHX58,IFIH1,IFIT2,IRF7,IRF9,ISG15,STAT1,STAT2,ZBP1
Estrogen-mediated S-phase Entry	4.8	1.58489e-05	0.269	1.89	CCNA1,CCNA2,CDC25A,CDK1,CDKN1A,E2F7,E2F8
Multiple Sclerosis Signaling Pathway	3.97	0.000107152	0.0762	4	C1QA,C1QB,C1QC,CASP1,GRIN2D,GRIN3A,PARP10,PARP12,PARP14,PARP9,RNF213,STAT1,TLR3,TLR7,TNFSF10,TNFSF13B
Pathogen Induced Cytokine Storm Signaling Pathway	3.48	0.000331131	0.0587	2	AIM2,CASP1,CCL8,CCR1,CCR5,COL4A3,COL4A4,DDX58,DHX58,GZMB,IFIH1,IL1RAP,IRF7,IRF9,STAT1,TLR3,TLR7,TNFSF10,TNFSF13B,ZBP1
Coronavirus Pathogenesis Pathway	3.19	0.000645654	0.0722	-3.207	BST2,CASP1,DDX58,E2F7,E2F8,IRF7,IRF9,OAS1,OAS2,OAS3,STAT1,STAT2,TLR3,TLR7
Ribonucleotide Reductase Signaling Pathway	3.19	0.000645654	0.0769	1.941	BIRC5,CDC25A,CDK1,CDKN1A,E2F7,E2F8,FOXM1,MYBL2,PARP10,PARP12,PARP14,PARP9,RRM2
Mitotic Roles of Polo-Like Kinase	3.13	0.00074131	0.125	1.134	CCNB2,CDC20,CDC25A,CDK1,ESPL1,PKMYT1,PLK1,PTTG1
Role of PKR in Interferon Induction and Antiviral Response	2.94	0.00114815	0.0833	3.162	ATF3,CASP1,DDX58,EIF2AK2,IFIH1,IRF9,MARCO,PDGFRB,STAT1,STAT2,TLR3
Role of CHK Proteins in Cell Cycle Checkpoint Control	2.59	0.0025704	0.121	-1.342	CDC25A,CDK1,CDKN1A,CLSPN,E2F7,E2F8,PLK1
Cyclins and Cell Cycle Regulation	2.36	0.00436516	0.0952	2.121	CCNA1,CCNA2,CCNB2,CDC25A,CDK1,CDKN1A,E2F7,E2F8
Cell Cycle: G2/M DNA Damage Checkpoint Regulation	2.13	0.0074131	0.12	-0.816	CCNB2,CDK1,CDKN1A,PKMYT1,PLK1,TOP2A
NAD Signaling Pathway	2.02	0.00954993	0.069	3.162	CD38,H1-0,H1-5,H2BC10,H2BC17,PARP10,PARP12,PARP14,PARP9,SLC12A8
Salvage Pathways of Pyrimidine Deoxyribonucleotides	2.01	0.00977237	0.333		APOBEC3A,TK1,TYMP
Cell Cycle Control of Chromosomal Replication	1.92	0.0120226	0.107	2.449	CDC45,CDC6,CDK1,CDT1,ORC1,TOP2A
Necroptosis Signaling Pathway	1.9	0.0125893	0.0654	3.162	AXL,CASP1,EIF2AK2,IRF9,STAT1,STAT2,TIMM10,TLR3,TNFSF10,ZBP1
Phagosome Formation	1.7	0.0199526	0.0374	3.545	ADGRE3,CCR1,CCR5,CMKLR1,CX3CR1,FCGR3A/FCGR3B,FFAR2,FFAR3,GPR157,IGHA1,IGHG1,IGHG2,IGHG4,IGKC,IGLC2,IGLC3,ITGA7,JCHAIN,KISS1R,MARCO,RRAS,S1PR3,SUCNR1,TLR3,TLR7
Phenylethylamine Degradation I	1.48	0.0331131	0.5		AOC2,AOC3
Salvage Pathways of Pyrimidine Ribonucleotides	1.43	0.0371535	0.0729	2.646	APOBEC3A,CDK1,CMPK2,EIF2AK2,NEK2,PLK1,TTK
