# Supplementary material for: Influenza coinfection inhibits control of mycobacterial infection in a human challenge model
Source: Nat Commun. 2026 Jun 11;17:4884. doi: 10.1038/s41467-026-72363-2 (PMC13261052; doi:10.1038/s41467-026-72363-2)
Supplement: Supplementary file 9 — Supplementary Data 7 [file 41467_2026_72363_MOESM9_ESM.xlsx]

## Sheet: Supplementary Data 7
Ensembl gene ID	Gene symbol	baseMean	log2FoldChange	adj. p
ENSG00000160932	LY6E	4292.38	-1.27845	7.59017e-05
ENSG00000109756	RAPGEF2	2904.17	0.422915	0.00289629
ENSG00000134602	STK26	1539.36	0.374733	0.00552666
ENSG00000151490	PTPRO	276.703	-0.636381	0.00554146
ENSG00000140526	ABHD2	4844.66	0.382236	0.006705
ENSG00000197965	MPZL1	705.069	0.69495	0.006705
ENSG00000141664	ZCCHC2	4219.23	-0.558063	0.006705
ENSG00000233030		98.2746	-1.08729	0.006705
ENSG00000280270		15.6962	-1.32643	0.006705
ENSG00000169607	CKAP2L	117.09	-1.0905	0.00690937
ENSG00000133106	EPSTI1	2612.65	-0.898975	0.00690937
ENSG00000183844	FAM3B	18.5877	-1.5963	0.0107353
ENSG00000100220	RTCB	1096.23	-0.258248	0.0131427
ENSG00000111331	OAS3	8080.81	-1.23573	0.018238
ENSG00000108100	CCNY	2522.4	0.220046	0.022876
ENSG00000124762	CDKN1A	3697.72	-0.695159	0.0268241
ENSG00000174697	LEP	31.7819	-1.33457	0.0268241
ENSG00000012171	SEMA3B	82.5373	-0.553798	0.0268241
ENSG00000261055		48.8907	-0.825746	0.0268241
ENSG00000251127		18.2289	-1.29464	0.0268241
ENSG00000226380	NA	2722.72	0.321435	0.033255
ENSG00000111335	OAS2	4954.94	-0.876981	0.033255
ENSG00000188313	PLSCR1	4203.92	-0.711112	0.033255
ENSG00000258922		49.0523	-0.712215	0.033255
ENSG00000084070	SMAP2	8850.54	0.371773	0.0360211
ENSG00000104450	SPAG1	153.117	0.292496	0.0360211
ENSG00000105011	ASF1B	133.004	0.518975	0.0364962
ENSG00000242802	AP5Z1	2899.56	0.276008	0.0379435
ENSG00000099998	GGT5	62.2602	1.17755	0.0379435
ENSG00000172936	MYD88	4409.67	-0.36114	0.0379435
ENSG00000130489	NA	133.572	-0.545187	0.0379435
ENSG00000258860		17.793	-1.19788	0.0379435
ENSG00000173825	TIGD3	86.7241	0.79237	0.0420004
ENSG00000280228		109.507	-1.26501	0.0438838
ENSG00000199179	MIRLET7I	21.5335	-0.687466	0.0452932
ENSG00000180530	NRIP1	2211.31	-0.305824	0.0452932
ENSG00000105705	SUGP1	916.862	0.145221	0.0452932
ENSG00000257878		117.505	-0.87032	0.0452932
ENSG00000166411	IDH3A	782.515	-0.203806	0.0462064
