# Supplementary material for: Influenza coinfection inhibits control of mycobacterial infection in a human challenge model
Source: Nat Commun. 2026 Jun 11;17:4884. doi: 10.1038/s41467-026-72363-2 (PMC13261052; doi:10.1038/s41467-026-72363-2)
Supplement: Supplementary file 10 — Supplementary Data 8 [file 41467_2026_72363_MOESM10_ESM.xlsx]

## Sheet: Supplementary Data 8
Ensembl gene ID	Gene symbol	baseMean	log2FoldChange	adj. p
ENSG00000113302	IL12B	289.932	7.76827	3.1957e-10
ENSG00000171517	LPAR3	31.276	-5.59957	2.77618e-09
ENSG00000125810	CD93	5322.12	-3.29763	6.84431e-09
ENSG00000198363	ASPH	1802.78	-2.71732	8.30339e-09
ENSG00000106089	STX1A	216.976	-3.55593	9.12603e-09
ENSG00000170873	MTSS1	2210.51	-1.67973	2.3275e-08
ENSG00000255491		50.1205	-9.05373	2.85148e-08
ENSG00000116285	ERRFI1	104.61	-3.42397	4.02855e-08
ENSG00000213694	S1PR3	191.868	-4.15919	4.02855e-08
ENSG00000178726	THBD	1376.91	-4.40584	4.02855e-08
ENSG00000122591	FAM126A	1180.18	-1.40686	4.2379e-08
ENSG00000169902	TPST1	272.921	-2.68074	5.36481e-08
ENSG00000124875	CXCL6	299.59	-8.19436	6.68386e-08
ENSG00000173083	HPSE	1291	-4.37467	6.68386e-08
ENSG00000156711	MAPK13	3560.01	-2.52615	6.68386e-08
ENSG00000072694	FCGR2B	458.738	1.90744	1.02789e-07
ENSG00000006327	TNFRSF12A	183.326	-2.94585	1.26891e-07
ENSG00000180875	GREM2	38.621	3.19052	1.91609e-07
ENSG00000084731	KIF3C	229.644	-2.8535	1.91609e-07
ENSG00000186407	CD300E	3177.05	-4.62143	1.91609e-07
ENSG00000177272	KCNA3	2109.04	0.918578	2.14541e-07
ENSG00000233746	LINC00656	42.2592	-4.23925	2.31453e-07
ENSG00000186354	NA	82.7122	-3.94428	3.04105e-07
ENSG00000185477	GPRIN3	4381.74	1.59684	4.59452e-07
ENSG00000197140	ADAM32	26.6598	-2.98779	4.59452e-07
ENSG00000176659	LINC02910	76.9537	-3.16025	4.59452e-07
ENSG00000107249	GLIS3	161.586	-2.56108	5.21706e-07
ENSG00000197747	S100A10	1934.44	-1.76714	5.44807e-07
ENSG00000175066	GK5	1310.21	-1.08424	5.78767e-07
ENSG00000196460	RFX8	29.9782	-4.06988	6.00532e-07
ENSG00000117020	AKT3	2502.78	-0.762224	6.56179e-07
ENSG00000033867	SLC4A7	2706.02	-2.26903	6.56179e-07
ENSG00000169372	CRADD	417.019	-1.71171	6.56179e-07
ENSG00000249992	TMEM158	105.993	-5.6554	6.7422e-07
ENSG00000124882	EREG	2413.13	-5.25192	7.20752e-07
ENSG00000235750	KIAA0040	1771.04	1.51468	7.88474e-07
ENSG00000133056	PIK3C2B	1157	1.2446	1.3292e-06
ENSG00000187957	DNER	32.7831	-5.50241	1.50855e-06
ENSG00000153823	PID1	1673.12	-4.0806	1.91764e-06
ENSG00000235944	ZNF815P	757.661	-1.37728	2.11723e-06
ENSG00000153208	MERTK	773.551	-5.436	2.37585e-06
ENSG00000175556	LONRF3	687.069	-1.46528	2.75408e-06
ENSG00000113758	DBN1	506.859	-1.91866	3.02619e-06
ENSG00000251179	TMEM92-AS1	71.2368	-6.16604	3.02619e-06
ENSG00000104805	NUCB1	2647.51	1.35808	3.14893e-06
ENSG00000119681	LTBP2	213.242	-2.80275	3.43968e-06
ENSG00000071575	TRIB2	1986.27	1.89723	3.63131e-06
ENSG00000115594	IL1R1	1486.31	-3.99133	3.63131e-06
ENSG00000115598	IL1RL2	61.6568	-6.7618	3.68538e-06
ENSG00000196498	NCOR2	6173.75	-1.54263	3.73415e-06
ENSG00000147883	CDKN2B	140.399	-5.18316	3.74277e-06
ENSG00000156011	PSD3	357.839	-4.01582	3.7786e-06
ENSG00000106100	NOD1	836.675	0.816044	3.8381e-06
ENSG00000051128	HOMER3	267.862	-3.17224	3.8381e-06
ENSG00000188404	SELL	13774.7	1.5904	4.27972e-06
ENSG00000163739	CXCL1	6077.39	-4.81425	4.27972e-06
ENSG00000122012	SV2C	64.3968	-4.64378	4.72442e-06
ENSG00000106366	SERPINE1	187.519	-5.34853	5.17229e-06
ENSG00000178209	PLEC	14183.9	-1.60555	5.17229e-06
ENSG00000148516	ZEB1	2518.21	-0.82957	5.17229e-06
ENSG00000163491	NEK10	95.0909	-4.3784	5.57247e-06
ENSG00000271361	HTATSF1P2	167.107	-2.13686	5.59727e-06
ENSG00000198142	SOWAHC	288.392	-3.23281	5.92382e-06
ENSG00000104549	SQLE	558.21	-4.00515	5.92382e-06
ENSG00000140455	USP3	4957.49	-0.767559	6.4415e-06
ENSG00000100612	DHRS7	1454.08	-1.18109	6.47407e-06
ENSG00000091436	MAP3K20	906.258	-2.95312	6.61405e-06
ENSG00000237943	PRKCQ-AS1	1391.38	1.05876	7.25712e-06
ENSG00000088899	LZTS3	279.788	-1.58744	7.57156e-06
ENSG00000032742	IFT88	456.342	-0.695336	8.79612e-06
ENSG00000249806		78.8792	2.01405	9.24123e-06
ENSG00000158201	ABHD3	1355.78	1.11573	9.24123e-06
ENSG00000213420	GPC2	250.717	-2.00883	1.06374e-05
ENSG00000172927	MYEOV	46.2606	-4.5993	1.06374e-05
ENSG00000155287	SLC25A28	1141.28	1.31318	1.06374e-05
ENSG00000141576	RNF157	949.591	2.12314	1.06374e-05
ENSG00000005059	MCUB	1494.91	-0.669536	1.09295e-05
ENSG00000156127	BATF	518.816	1.53696	1.13726e-05
ENSG00000152242	C18orf25	2102.48	0.953625	1.13726e-05
ENSG00000186522	SEPTIN10	179.993	-2.15195	1.17041e-05
ENSG00000068024	HDAC4	4006.48	1.02042	1.29745e-05
ENSG00000132274	TRIM22	10182.4	2.02091	1.29745e-05
ENSG00000104613	INTS10	1571.22	0.63654	1.32363e-05
ENSG00000064932	SBNO2	7920.62	1.2059	1.33898e-05
ENSG00000213373	LINC00671	28.1915	-4.7192	1.39123e-05
ENSG00000091409	ITGA6	1920.67	2.32453	1.51095e-05
ENSG00000058799	YIPF1	466.635	1.18115	1.54101e-05
ENSG00000089195	TRMT6	424.232	-1.78781	1.55399e-05
ENSG00000183019	MCEMP1	1324.91	-4.0252	1.57565e-05
ENSG00000134744	TUT4	3807.3	-0.91258	1.68687e-05
ENSG00000172159	FRMD3	187.725	2.40645	1.68687e-05
ENSG00000099250	NRP1	735.202	-4.0068	1.68687e-05
ENSG00000205426	KRT81	20.4707	-4.63777	1.68687e-05
ENSG00000161638	ITGA5	5622.53	-1.94452	1.68687e-05
ENSG00000135678	CPM	641.885	1.95782	1.68687e-05
ENSG00000110880	CORO1C	2745.93	-1.55512	1.68687e-05
ENSG00000198964	SGMS1	1374.6	-0.618655	1.75231e-05
ENSG00000065054	SLC9A3R2	43.312	-1.69445	1.75231e-05
ENSG00000105223	PLD3	1628.54	1.84258	1.75231e-05
ENSG00000085511	MAP3K4	1587.16	-0.636211	1.84663e-05
ENSG00000102760	RGCC	1254.22	-2.00857	1.84663e-05
ENSG00000062822	POLD1	572.261	0.909205	1.84663e-05
ENSG00000222041	CYTOR	658.444	-1.24589	1.85072e-05
ENSG00000240184	PCDHGC3	22.1293	-3.15644	1.85072e-05
ENSG00000108239	TBC1D12	300.17	-1.26241	1.85473e-05
ENSG00000119537	KDSR	808.509	1.07609	1.86165e-05
ENSG00000182179	UBA7	2717.69	1.18924	1.97856e-05
ENSG00000175352	NRIP3	452.396	-4.14549	1.98179e-05
ENSG00000124299	PEPD	834.617	1.13334	2.01697e-05
ENSG00000169660	HEXD	1170.66	1.04601	2.05647e-05
ENSG00000177469	CAVIN1	46.8793	-6.03775	2.09366e-05
ENSG00000166532	RIMKLB	528.052	-0.845697	2.13439e-05
ENSG00000198805	PNP	1793.16	-2.31609	2.13439e-05
ENSG00000133943	DGLUCY	2902.11	0.997845	2.13439e-05
ENSG00000169255	B3GALNT1	60.0921	-3.03867	2.20081e-05
ENSG00000102096	PIM2	6117.73	1.43114	2.20081e-05
ENSG00000136960	ENPP2	60.4826	2.17379	2.20081e-05
ENSG00000117335	CD46	6101.25	1.08919	2.21471e-05
ENSG00000118200	CAMSAP2	522.054	-3.21721	2.23577e-05
ENSG00000163785	RYK	1188.96	-0.457638	2.24871e-05
ENSG00000147872	PLIN2	4932.47	-3.47877	2.36488e-05
ENSG00000178234	GALNT11	964.898	-0.718143	2.47271e-05
ENSG00000170442	KRT86	46.0537	-5.25383	2.50698e-05
ENSG00000181896	ZNF101	3168.17	1.06239	2.54917e-05
ENSG00000197442	MAP3K5	2533.72	1.52138	2.79189e-05
ENSG00000148680	HTR7	63.4476	-3.09914	2.79189e-05
ENSG00000163734	CXCL3	4851.84	-6.01614	2.94337e-05
ENSG00000261618	LINC02605	78.9089	3.06383	2.94337e-05
ENSG00000050438	SLC4A8	317.805	-1.19017	3.06573e-05
ENSG00000182287	AP1S2	2533.49	-1.55353	3.30373e-05
ENSG00000010319	SEMA3G	19.5792	4.03058	3.31157e-05
ENSG00000150093	ITGB1	7245.51	-1.06048	3.31157e-05
ENSG00000100422	CERK	5421.63	-0.971118	3.31157e-05
ENSG00000181577	C6orf223	113.993	-6.36304	3.36659e-05
ENSG00000163600	ICOS	686.923	1.14761	3.36849e-05
ENSG00000042493	CAPG	2126.36	-1.52814	3.5091e-05
ENSG00000163697	APBB2	85.3266	-2.67022	3.5091e-05
ENSG00000167553	TUBA1C	1253.59	-2.11787	3.5091e-05
ENSG00000134905	CARS2	1949.9	1.10689	3.5091e-05
ENSG00000099860	GADD45B	5099.14	1.476	3.5091e-05
ENSG00000136830	NIBAN2	1815.01	-3.09451	3.62841e-05
ENSG00000177082	WDR73	938.804	-0.636694	3.63651e-05
ENSG00000231123	SPATA20P1	10.7349	-7.113	3.67318e-05
ENSG00000115687	PASK	2970.66	-1.27524	3.8042e-05
ENSG00000167291	TBC1D16	273.546	-1.83083	4.01277e-05
ENSG00000131943	C19orf12	670.041	0.738023	4.03283e-05
ENSG00000132514	CLEC10A	276.11	3.84441	4.08601e-05
ENSG00000253006	RN7SKP283	49.4933	-4.58958	4.11863e-05
ENSG00000140368	PSTPIP1	2999.48	-0.866914	4.11863e-05
ENSG00000167850	CD300C	395.282	-2.15347	4.16931e-05
ENSG00000113504	SLC12A7	1681.88	0.981015	4.4943e-05
ENSG00000054282	SDCCAG8	990.941	-1.23257	4.56038e-05
ENSG00000166707	ZCCHC18	149.754	-1.89894	4.66442e-05
ENSG00000141655	TNFRSF11A	281.81	-5.30603	4.8583e-05
ENSG00000044446	PHKA2	1610.88	0.831882	4.95575e-05
ENSG00000215267	AKR1C7P	66.582	-2.17093	5.08491e-05
ENSG00000143702	CEP170	3703.28	-2.54136	5.23596e-05
ENSG00000248208	WDR45P1	27.871	-3.84841	5.23596e-05
ENSG00000060982	BCAT1	1773.63	-3.88751	5.23596e-05
ENSG00000142227	EMP3	2518.29	-1.391	5.23596e-05
ENSG00000183347	GBP6	50.6747	3.92743	5.40961e-05
ENSG00000013364	MVP	4775.6	1.10941	5.40961e-05
ENSG00000140968	IRF8	2287.27	1.60346	5.50747e-05
ENSG00000213722	DDAH2	830.357	-1.44982	5.54834e-05
ENSG00000154447	SH3RF1	134.508	-2.26495	5.81231e-05
ENSG00000138413	IDH1	810.305	1.43994	5.85361e-05
ENSG00000108854	SMURF2	1494.7	-1.30123	5.85361e-05
ENSG00000133027	PEMT	140.642	1.40482	5.85599e-05
ENSG00000101298	SNPH	562.58	-1.09682	5.85599e-05
ENSG00000172493	AFF1	4977.18	0.93482	6.05308e-05
ENSG00000196396	PTPN1	3897.45	0.846016	6.22102e-05
ENSG00000262061	RPH3AL-AS1	13.9626	-5.24674	6.31904e-05
ENSG00000100350	FOXRED2	75.5366	1.73801	6.48334e-05
ENSG00000266274	RN7SL138P	36.2671	-3.88281	6.65988e-05
ENSG00000166825	ANPEP	6020	-2.33498	7.1266e-05
ENSG00000070759	TESK2	433.391	0.873397	7.26776e-05
ENSG00000157827	FMNL2	340.619	-2.76321	7.26776e-05
ENSG00000167378	IRGQ	1493.69	-1.38861	7.30099e-05
ENSG00000104689	TNFRSF10A	779.045	-0.680604	7.36237e-05
ENSG00000227051	C14orf132	321.55	-2.39023	7.39484e-05
ENSG00000145555	MYO10	132.814	-3.98422	7.59063e-05
ENSG00000026103	FAS	1713.39	1.54253	7.59063e-05
ENSG00000136156	ITM2B	16903.3	1.01736	7.85197e-05
ENSG00000127418	FGFRL1	488.459	-1.06091	7.94625e-05
ENSG00000019582	CD74	23666	0.923281	8.00185e-05
ENSG00000162645	GBP2	7809	1.7833	8.15923e-05
ENSG00000136160	EDNRB	112.116	-5.81321	8.15923e-05
ENSG00000213719	CLIC1	8555.25	-1.46212	8.16304e-05
ENSG00000176749	CDK5R1	716.792	-1.54975	8.17205e-05
ENSG00000135723	FHOD1	1822.71	-2.34034	8.20574e-05
ENSG00000168615	ADAM9	1784.83	-2.27346	8.40763e-05
ENSG00000168297	PXK	1446.23	-1.18051	8.42356e-05
ENSG00000092036	HAUS4	304.208	1.14668	8.44408e-05
ENSG00000148459	PDSS1	257.874	1.25948	8.47193e-05
ENSG00000163827	LRRC2	52.8315	-3.43336	8.68093e-05
ENSG00000181192	DHTKD1	794.835	0.862084	8.86258e-05
ENSG00000151692	RNF144A	1035.9	1.79669	8.88608e-05
ENSG00000038427	VCAN	10596.4	-2.93715	8.88608e-05
ENSG00000197712	FAM114A1	87.2642	-2.4618	8.95134e-05
ENSG00000101347	SAMHD1	7288.34	1.11541	9.79586e-05
ENSG00000164023	SGMS2	280.342	-1.79923	9.86957e-05
ENSG00000250771		539.287	-4.25647	9.86957e-05
ENSG00000236453		36.5646	-6.31009	9.92202e-05
ENSG00000073712	FERMT2	69.3928	-3.83984	9.92202e-05
ENSG00000165655	ZNF503	131.211	-3.3433	0.000106005
ENSG00000177575	CD163	3793.6	-4.87714	0.000107164
ENSG00000159640	ACE	118.94	1.67467	0.000107734
ENSG00000137094	DNAJB5	362.896	-3.18342	0.000107795
ENSG00000111674	ENO2	831.203	-0.707061	0.000109218
ENSG00000186174	BCL9L	6365.21	-1.14003	0.000109896
ENSG00000183386	FHL3	855.034	-2.71594	0.000110215
ENSG00000162976	SLC66A3	465.263	1.25083	0.000111289
ENSG00000215475	SIAH3	203.155	-4.66227	0.000111697
ENSG00000187676	B3GLCT	287.321	-0.846822	0.000117742
ENSG00000003436	TFPI	208.348	-2.24877	0.000118006
ENSG00000142303	ADAMTS10	1186.08	-1.14955	0.00011887
ENSG00000132669	RIN2	1328.64	2.093	0.000119145
ENSG00000010810	FYN	11439.8	-1.00514	0.000123471
ENSG00000089057	SLC23A2	1906.04	0.863309	0.000123471
ENSG00000154309	DISP1	159.011	-1.51523	0.000124676
ENSG00000172594	SMPDL3A	363.729	2.35393	0.000124676
ENSG00000184216	IRAK1	3922.32	-1.41058	0.000124676
ENSG00000238113	LINC01410	205.45	1.94272	0.000124676
ENSG00000198561	CTNND1	1096.6	-1.84062	0.000124676
ENSG00000139289	PHLDA1	3056.74	-4.55485	0.000124676
ENSG00000129538	RNASE1	649.152	-6.97565	0.000124676
ENSG00000135503	ACVR1B	935.399	-1.44675	0.000127263
ENSG00000130787	HIP1R	2384.67	-0.819123	0.000130673
ENSG00000258976		18.1752	-3.70403	0.00013106
ENSG00000197208	SLC22A4	764.811	-1.41474	0.000134617
ENSG00000153989	NUS1	1767.96	-1.05244	0.000136969
ENSG00000235834		16.5099	4.8097	0.000138594
ENSG00000014257	ACP3	175.715	2.81409	0.000138923
ENSG00000254732		15.154	-3.03888	0.000147864
ENSG00000109452	INPP4B	1732.62	2.26004	0.000150548
ENSG00000162636	FAM102B	1024.71	-1.18221	0.000150557
ENSG00000130956	HABP4	453.69	-0.804379	0.000150562
ENSG00000168575	SLC20A2	875.8	-0.79083	0.000152043
ENSG00000273812	LINC02970	53.1116	-3.48344	0.000152657
ENSG00000246526	LINC02481	249.77	-1.16786	0.000153144
ENSG00000163395	IGFN1	106.529	-6.17001	0.000159915
ENSG00000184675	AMER1	356.31	0.879193	0.000160219
ENSG00000221946	FXYD7	140.863	-1.58806	0.000163539
ENSG00000168405	CMAHP	807.572	0.792881	0.000165557
ENSG00000168758	SEMA4C	1141.53	-1.24913	0.00016696
ENSG00000125351	UPF3B	388.194	-0.883322	0.000170103
ENSG00000010219	DYRK4	179.353	1.06704	0.000170719
ENSG00000270069	MIR222HG	552.567	-2.60166	0.000172848
ENSG00000110057	UNC93B1	1979.85	1.42071	0.000172848
ENSG00000161647	MPP3	13.1559	-2.94105	0.000172848
ENSG00000101188	NTSR1	76.39	-3.75054	0.000172848
ENSG00000267128	RNF157-AS1	142.449	-2.80063	0.000175698
ENSG00000071859	FAM50A	959.642	-0.980572	0.000176425
ENSG00000186318	BACE1	62.1863	3.18063	0.000182114
ENSG00000140511	HAPLN3	1991.84	1.35433	0.000185806
ENSG00000226149		31.9362	-3.50085	0.000190747
ENSG00000106070	GRB10	254.93	-1.28603	0.000191583
ENSG00000105612	DNASE2	732.439	1.15154	0.000192688
ENSG00000138678	GPAT3	616.198	-2.47782	0.000194466
ENSG00000245261		164.71	-1.32938	0.000194466
ENSG00000197448	GSTK1	2814.85	1.47399	0.000194466
ENSG00000146192	FGD2	1219.02	1.69707	0.000200785
ENSG00000259704		24.2939	3.159	0.000200785
ENSG00000146376	ARHGAP18	1081.77	-2.74611	0.000207114
ENSG00000167987	VPS37C	1084.89	-2.03343	0.000207114
ENSG00000143256	PFDN2	267.584	-1.24961	0.000210284
ENSG00000196878	LAMB3	1661.28	-3.60484	0.000212228
ENSG00000151247	EIF4E	1254.23	-0.942018	0.000216215
ENSG00000196923	PDLIM7	2622.86	-2.08527	0.000216215
ENSG00000111145	ELK3	1578.86	-0.996	0.000216215
ENSG00000159228	CBR1	253.196	1.34011	0.000217915
ENSG00000168899	VAMP5	495.669	1.75213	0.000221209
ENSG00000169251	NMD3	1114.68	-0.815098	0.000221209
ENSG00000133657	ATP13A3	10509.8	-2.4224	0.000221209
ENSG00000008283	CYB561	543.479	1.04059	0.000223937
ENSG00000121579	NAA50	3164.95	-1.23209	0.000224267
ENSG00000183431	SF3A3	1593.12	-0.906937	0.000226762
ENSG00000091157	WDR7	1704.77	0.460379	0.000226762
ENSG00000127419	TMEM175	627.837	1.27451	0.000228146
ENSG00000108679	LGALS3BP	551.909	1.82214	0.000235928
ENSG00000006283	CACNA1G	18.1147	-5.33205	0.000237991
ENSG00000280433		162.128	-0.841997	0.000237991
ENSG00000145247	OCIAD2	827.515	-1.42675	0.000238332
ENSG00000047579	DTNBP1	857.274	0.902589	0.000238332
ENSG00000165434	PGM2L1	622.841	-1.27785	0.000238332
ENSG00000140470	ADAMTS17	194.044	2.03102	0.000238332
ENSG00000023892	DEF6	4261.75	-0.611663	0.000239456
ENSG00000156795	NTAQ1	130.343	1.2638	0.000239456
ENSG00000278730		1175.61	-0.59569	0.000243694
ENSG00000121858	TNFSF10	2342.61	2.29849	0.000243744
ENSG00000196664	TLR7	208.886	2.25583	0.000249537
ENSG00000105221	AKT2	4257.34	0.473122	0.000249537
ENSG00000070731	ST6GALNAC2	244.275	1.59771	0.000250733
ENSG00000085563	ABCB1	1054.4	-1.4055	0.000254673
ENSG00000251441	RTEL1P1	425.316	1.48782	0.000263488
ENSG00000205302	SNX2	1981.14	-0.774979	0.000264596
ENSG00000132170	PPARG	380.213	-6.16489	0.000266273
ENSG00000160932	LY6E	4292.38	2.71035	0.000267294
ENSG00000165474	GJB2	452.515	3.7551	0.000267294
ENSG00000108924	HLF	48.7931	1.56316	0.000267294
ENSG00000177426	TGIF1	2043.43	-1.48795	0.000267294
ENSG00000254788	CKLF-CMTM1	97.3953	-2.67708	0.000269263
ENSG00000170396	ZNF804A	74.4098	-1.63765	0.000274104
ENSG00000073331	ALPK1	3026.59	1.56833	0.000274104
ENSG00000177697	CD151	598.131	-1.45166	0.000274104
ENSG00000128918	ALDH1A2	456.275	-3.73292	0.000274104
ENSG00000139629	GALNT6	788.5	-1.32291	0.000274319
ENSG00000100364	KIAA0930	1780.47	1.2689	0.000276144
ENSG00000177989	ODF3B	1164.72	1.88174	0.000276144
ENSG00000135127	BICDL1	1948.94	-1.50441	0.000277439
ENSG00000184292	TACSTD2	35.7497	-4.3969	0.000281421
ENSG00000121807	CCR2	502.047	2.02686	0.000281421
ENSG00000149418	ST14	952.061	-2.03361	0.000281421
ENSG00000200419		15.5461	2.3107	0.000281421
ENSG00000048140	TSPAN17	911.546	1.06227	0.000284379
ENSG00000100897	DCAF11	2039.61	0.801095	0.000284379
ENSG00000235304	LINC01281	63.9956	-2.69851	0.000284674
ENSG00000152760	DYNLT5	123.974	-5.78172	0.000285531
ENSG00000110002	VWA5A	301.912	1.02504	0.000285531
ENSG00000113263	ITK	8563.16	0.723707	0.000287962
ENSG00000166813	KIF7	20.3511	-2.46778	0.000287962
ENSG00000138448	ITGAV	1211.57	-2.36702	0.000288701
ENSG00000138443	ABI2	1026.47	-0.567003	0.000289152
ENSG00000129103	SUMF2	2100.07	0.622116	0.000290841
ENSG00000167566	NCKAP5L	1134.14	-1.38345	0.000292432
ENSG00000169860	P2RY1	175.049	-2.32483	0.000292466
ENSG00000181744	DIPK2A	1173.09	-1.03746	0.00029324
ENSG00000179104	TMTC2	283.145	0.964263	0.00029324
ENSG00000267123	SCAT1	107.488	-1.85314	0.000294157
ENSG00000108010	GLRX3	1079.95	-0.732159	0.000307471
ENSG00000131797	CLUHP3	1564.02	1.23679	0.000308505
ENSG00000217555	CKLF	550.142	-1.69275	0.000308505
ENSG00000269902		98.7366	-2.79054	0.000310088
ENSG00000148154	UGCG	1464.48	0.813924	0.000310088
ENSG00000258227	CLEC5A	2868.6	-6.77547	0.000313232
ENSG00000143418	CERS2	2468.57	-0.660881	0.000313291
ENSG00000278909		152.185	-3.2807	0.000313374
ENSG00000102908	NFAT5	6353.34	-1.19777	0.000314166
ENSG00000173166	RAPH1	634.482	-4.45924	0.00032119
ENSG00000144668	ITGA9	93.4779	2.61572	0.00032119
ENSG00000198563	DDX39B	6266.15	-0.361176	0.00032119
ENSG00000261150	EPPK1	521.303	-1.38689	0.00032119
ENSG00000172985	SH3RF3	574.885	-1.53533	0.00032454
ENSG00000163961	RNF168	1645.53	-0.455781	0.00033529
ENSG00000100036	SLC35E4	116.558	-1.55893	0.000335423
ENSG00000139946	PELI2	1146.13	1.51876	0.0003355
ENSG00000257704	INAFM1	196.537	1.17198	0.0003355
ENSG00000116663	FBXO6	372.831	1.61523	0.000336792
ENSG00000160214	RRP1	643.016	-1.05184	0.000342258
ENSG00000130035	GALNT8	23.5583	1.9106	0.000346703
ENSG00000238121	LINC00426	972.927	-1.2908	0.000347768
ENSG00000134215	VAV3	1808.26	-1.10598	0.000357867
ENSG00000185344	ATP6V0A2	1240.87	0.491519	0.000361471
ENSG00000283445		18.6689	-5.41166	0.000364576
ENSG00000229124	VIM-AS1	727.399	-0.761018	0.000369252
ENSG00000104131	EIF3J	1192.32	-1.11247	0.000371655
ENSG00000178927	CYBC1	5750.37	0.761868	0.000371655
ENSG00000168268	NT5DC2	239.69	-2.18111	0.000374818
ENSG00000084070	SMAP2	8850.54	1.11515	0.000374897
ENSG00000102007	PLP2	1117.91	-1.02558	0.000374897
ENSG00000228794	LINC01128	769.903	-1.31906	0.000376548
ENSG00000173372	C1QA	90.4125	2.97304	0.00038628
ENSG00000109762	SNX25	749.127	-1.00274	0.00039235
ENSG00000100221	JOSD1	3178.68	-1.12691	0.000392624
ENSG00000262222	NA	117.644	2.1029	0.000393458
ENSG00000135945	REV1	1387.5	-0.428888	0.000393579
ENSG00000222182	RNA5SP156	11.7668	-6.80256	0.000394699
ENSG00000167105	TMEM92	16.1646	-5.2641	0.00039555
ENSG00000204977	TRIM13	898.734	-0.770086	0.000397614
ENSG00000177464	GPR4	22.6041	-6.22863	0.000397614
ENSG00000227076		35.3943	-2.65556	0.000398816
ENSG00000224959	NA	83.8901	-1.83585	0.000402967
ENSG00000058091	CDK14	993.695	-1.2275	0.000402967
ENSG00000007350	TKTL1	343.561	-2.9981	0.000402967
ENSG00000175518	UBQLNL	20.4848	2.56889	0.000402967
ENSG00000010610	CD4	2740.92	0.920622	0.000402967
ENSG00000179776	CDH5	11.5387	-7.02017	0.000402967
ENSG00000010404	IDS	4315.7	-0.748996	0.000404306
ENSG00000282780	TRBJ1-6	229.484	-1.6216	0.000408187
ENSG00000130559	CAMSAP1	1322.47	-0.755899	0.000408187
ENSG00000155329	ZCCHC10	509.431	-1.08653	0.000409217
ENSG00000229852	KHDC1-AS1	255.42	-1.65919	0.00041343
ENSG00000251322	SHANK3	15.4705	-3.92604	0.00042239
ENSG00000082074	FYB1	15268.5	0.693671	0.000424805
ENSG00000182534	MXRA7	533.939	-1.49674	0.000424805
ENSG00000106952	TNFSF8	2632.87	-2.88125	0.000435294
ENSG00000137218	FRS3	175.495	0.907941	0.000438279
ENSG00000269019	HOMER3-AS1	20.2664	-3.90083	0.000441376
ENSG00000135404	CD63	2700.89	-1.34316	0.000442927
ENSG00000107798	LIPA	2105.38	1.41211	0.000443498
ENSG00000108953	YWHAE	3492.29	-1.09754	0.000446267
ENSG00000279164		51.8386	-2.61898	0.000452247
ENSG00000139354	GAS2L3	294.056	-3.03008	0.000460432
ENSG00000149636	DSN1	259.89	0.814295	0.000460432
ENSG00000127507	ADGRE2	3707.21	-1.71779	0.000460432
ENSG00000261334		65.4252	-2.40428	0.000463084
ENSG00000164626	KCNK5	141.358	-2.52381	0.000463158
ENSG00000110108	TMEM109	959.306	0.7084	0.000463158
ENSG00000258303		34.8821	-2.44459	0.000463158
ENSG00000103888	CEMIP	884.307	-5.3251	0.000463854
ENSG00000175274	TP53I11	1142.64	-1.28719	0.000469951
ENSG00000139318	DUSP6	5826.19	-2.35627	0.000472862
ENSG00000113273	ARSB	727.423	1.16006	0.000477309
ENSG00000127951	FGL2	4630.14	1.89614	0.000477309
ENSG00000167984	NLRC3	4356.85	-0.805631	0.000477309
ENSG00000160953	PWWP3A	1161.8	-0.970498	0.000477309
ENSG00000077312	SNRPA	721.425	0.700687	0.00047866
ENSG00000113161	HMGCR	1497.48	-1.24131	0.0004799
ENSG00000109466	KLHL2	1211.13	-0.800045	0.000484419
ENSG00000163191	S100A11	3904.41	-1.64923	0.000491672
ENSG00000100714	MTHFD1	498.483	0.852433	0.000491672
ENSG00000151552	QDPR	272.215	0.872309	0.000494981
ENSG00000094631	HDAC6	979.039	0.674506	0.000499535
ENSG00000116473	RAP1A	3655.69	-0.70423	0.000499913
ENSG00000169398	PTK2	749.864	-1.5386	0.000499913
ENSG00000236345	SCAT8	44.802	-2.73287	0.000500703
ENSG00000161800	RACGAP1	328.523	-1.24561	0.000500703
ENSG00000267702	NA	1049.89	-1.7769	0.000500703
ENSG00000105643	ARRDC2	5883.98	-1.72471	0.000500703
ENSG00000122188	LAX1	711.793	-0.716438	0.000503637
ENSG00000254362		82.4587	-1.54741	0.000503637
ENSG00000233056	ERVH48-1	22.2392	-3.88933	0.000503637
ENSG00000147118	ZNF182	354.919	-0.772225	0.000515055
ENSG00000038945	MSR1	2581.69	-5.08041	0.000515055
ENSG00000108091	CCDC6	1119.73	0.722558	0.000515055
ENSG00000107819	SFXN3	1283.51	-0.720409	0.000515187
ENSG00000158023	CFAP251	42.3679	-1.67718	0.000517117
ENSG00000204257	HLA-DMA	1328.86	1.06392	0.000517821
ENSG00000154122	ANKH	2501.53	-1.03939	0.000519185
ENSG00000140859	KIFC3	1329.7	-2.84379	0.000524195
ENSG00000107890	ANKRD26	938.371	-1.05293	0.000528695
ENSG00000006459	KDM7A	5269.88	-0.834014	0.000529457
ENSG00000136891	TEX10	796.124	-0.656599	0.000537178
ENSG00000237499	WAKMAR2	921.481	-1.5274	0.000541807
ENSG00000175505	CLCF1	319.759	-1.25687	0.000544868
ENSG00000169379	ARL13B	221.989	-0.968581	0.000545983
ENSG00000102265	TIMP1	4530.37	-3.32264	0.00055456
ENSG00000139631	CSAD	941.374	1.17895	0.00055456
ENSG00000188811	NHLRC3	713.642	0.686913	0.00055456
ENSG00000188522	FAM83G	534.384	-1.47266	0.00055456
ENSG00000177301	KCNA2	64.1572	2.09859	0.000556239
ENSG00000141510	TP53	1301.73	0.624882	0.000561117
ENSG00000100985	MMP9	2943.62	-4.03056	0.00056561
ENSG00000066923	STAG3	163.641	-1.71841	0.00057067
ENSG00000008517	IL32	2285.28	1.80072	0.000572701
ENSG00000222898	RN7SKP97	15.0215	-2.617	0.000573152
ENSG00000023734	STRAP	1455.4	-0.545951	0.000573152
ENSG00000107614	TRDMT1	712.158	-0.677327	0.000573163
ENSG00000177675	CD163L1	87.601	-4.67569	0.000573163
ENSG00000142405	NLRP12	1233.87	-2.01397	0.000574152
ENSG00000102181	CD99L2	582.246	0.957832	0.000586217
ENSG00000184060	ADAP2	1129.14	-2.7704	0.000595132
ENSG00000134864	GGACT	120.951	1.20614	0.00059737
ENSG00000070413	DGCR2	3302.23	0.755319	0.000602251
ENSG00000117500	TMED5	3240.35	-0.974085	0.000602934
ENSG00000112378	PERP	128.346	-1.42454	0.000602934
ENSG00000282173	TRBJ1-5	201.16	-1.52586	0.000602934
ENSG00000274737		106.552	-1.36777	0.00060741
ENSG00000078269	SYNJ2	1351.95	-1.21654	0.000608367
ENSG00000198785	GRIN3A	11.7259	4.38939	0.000608367
ENSG00000124225	PMEPA1	1101.58	-3.70122	0.000615295
ENSG00000114812	VIPR1	1067.82	-1.2963	0.000618434
ENSG00000163605	PPP4R2	2678	-0.705568	0.000618434
ENSG00000135124	P2RX4	2698.54	-1.57383	0.000618434
ENSG00000167191	GPRC5B	7.91852	5.42024	0.000618434
ENSG00000131467	PSME3	1969.98	-0.857421	0.00062326
ENSG00000164684	ZNF704	122.239	-3.71841	0.000623374
ENSG00000171208	NETO2	338.232	-3.02316	0.000623374
ENSG00000104518	GSDMD	2603.48	0.924992	0.000631281
ENSG00000087258	GNAO1	411.555	-1.9448	0.000640662
ENSG00000171617	ENC1	691.943	-1.84704	0.000642066
ENSG00000188001	TPRG1	561.865	-2.37855	0.000651464
ENSG00000133805	AMPD3	4409.95	-2.10647	0.000653476
ENSG00000271022		66.6316	-1.44925	0.000664403
ENSG00000175130	MARCKSL1	2573.86	-3.49546	0.00067232
ENSG00000134375	TIMM17A	709.807	-0.903924	0.00067232
ENSG00000269743	SLC25A53	608.666	-1.43671	0.000676773
ENSG00000151689	INPP1	327.577	-1.77269	0.000679698
ENSG00000106537	TSPAN13	211.459	1.52275	0.000680841
ENSG00000196126	HLA-DRB1	4452.88	0.923625	0.000682501
ENSG00000189050	RNFT1	526.256	-1.09807	0.000682501
ENSG00000155659	VSIG4	341.55	-4.9284	0.000693043
ENSG00000137834	SMAD6	109.607	-2.79863	0.000693043
ENSG00000268947		81.3161	-1.42663	0.000693043
ENSG00000262001	DLGAP1-AS2	442.69	-1.37172	0.000695586
ENSG00000155906	RMND1	292.907	-1.01675	0.000696214
ENSG00000127399	LRRC61	237.346	0.893264	0.000696214
ENSG00000099204	ABLIM1	7409.31	-1.03018	0.000722327
ENSG00000148834	GSTO1	2046.09	-1.52096	0.000724153
ENSG00000011566	MAP4K3	711.73	-1.13194	0.000724461
ENSG00000188725	SMIM15	659.02	-1.09148	0.000725293
ENSG00000134531	EMP1	962.617	-3.75121	0.000726269
ENSG00000224593		10.4973	4.26843	0.000727004
ENSG00000132003	ZSWIM4	779.736	-1.90751	0.000729321
ENSG00000145014	TMEM44	67.1749	-1.32779	0.000737714
ENSG00000088854	DNAAF9	634.699	-0.722512	0.000746422
ENSG00000170892	TSEN34	997.589	1.52236	0.000746422
ENSG00000096070	BRPF3	2013.92	-1.35572	0.00074648
ENSG00000184557	SOCS3	8120.25	2.75666	0.000748193
ENSG00000151694	ADAM17	3278.52	-1.45194	0.000749901
ENSG00000134460	IL2RA	877.507	1.48378	0.000757004
ENSG00000089094	KDM2B	2810.94	-0.876099	0.000760838
ENSG00000169756	LIMS1	4602.46	-1.4385	0.000760838
ENSG00000281958	TRBJ1-4	106.676	-1.67657	0.000769728
ENSG00000137309	HMGA1	3146.87	-2.06346	0.000776279
ENSG00000078124	ACER3	541.881	-0.89625	0.000778928
ENSG00000118762	PKD2	535.172	-1.10269	0.00078408
ENSG00000177112	IRAG1-AS1	59.6718	-2.63526	0.000786657
ENSG00000105726	ATP13A1	1921.31	0.554198	0.000788079
ENSG00000178802	MPI	781.907	0.502186	0.000793093
ENSG00000178773	CPNE7	68.9121	-2.98522	0.000794947
ENSG00000171867	PRNP	1689.39	-1.16945	0.000794947
ENSG00000204110	LINC02520	198.786	-1.6822	0.000795106
ENSG00000256862	PARP11-AS1	66.646	-1.56439	0.000795459
ENSG00000105953	OGDH	2662.29	-0.803735	0.000803705
ENSG00000223969		32.1526	-1.84345	0.000810599
ENSG00000136630	HLX	730.499	1.78596	0.00081165
ENSG00000281852	LINC00891	23.0277	-1.87103	0.000814785
ENSG00000179583	CIITA	3999.68	0.989254	0.000814785
ENSG00000208018	MIR645	82.754	1.59123	0.000814785
ENSG00000162745	OLFML2B	211.565	-4.27939	0.000822538
ENSG00000137343	ATAT1	170.144	-0.861208	0.000824353
ENSG00000257495	KRT73-AS1	122.115	-1.81785	0.000824353
ENSG00000069345	DNAJA2	1773.75	-0.638031	0.000824353
ENSG00000181481	RNF135	797.578	-1.15547	0.000824353
ENSG00000074181	NOTCH3	139.369	-3.07914	0.000824353
ENSG00000160789	LMNA	1043.44	-2.4957	0.000824738
ENSG00000157657	ZNF618	165.798	1.25887	0.000827073
ENSG00000135047	CTSL	6684.84	-4.31936	0.000829017
ENSG00000135722	FBXL8	204.082	1.07001	0.000830562
ENSG00000069956	MAPK6	2025.87	-1.36349	0.000836978
ENSG00000002587	HS3ST1	502.25	-5.03931	0.00083824
ENSG00000164111	ANXA5	5514.39	-1.84213	0.000838411
ENSG00000168610	STAT3	8269.37	0.696614	0.000842245
ENSG00000143851	PTPN7	2530.91	-1.17278	0.000847548
ENSG00000197714	ZNF460	1820.41	0.448558	0.000858301
ENSG00000076248	UNG	257.397	0.72165	0.000860352
ENSG00000117724	CENPF	268.454	-1.63864	0.000863078
ENSG00000133256	PDE6B	178.847	1.05395	0.000863078
ENSG00000128039	SRD5A3	172.436	1.01715	0.000863078
ENSG00000256633	PDE2A-AS2	52.6338	-2.3729	0.000863078
ENSG00000129353	SLC44A2	4689.13	0.991705	0.000863078
ENSG00000168675	LDLRAD4	2958.41	-1.54989	0.000867589
ENSG00000237149	ZNF503-AS2	28.2968	-4.21589	0.000874272
ENSG00000127946	HIP1	3527.54	-2.37688	0.000875577
ENSG00000135074	ADAM19	2832.1	1.18761	0.000893568
ENSG00000125863	MKKS	558.355	-1.10673	0.000899175
ENSG00000143067	ZNF697	476.222	-2.24156	0.000912029
ENSG00000135424	ITGA7	103.518	-1.72126	0.000914816
ENSG00000175262	C1orf127	7.08476	5.5279	0.0009152
ENSG00000197696	NMB	74.3777	-1.61465	0.000923309
ENSG00000233355	CHRM3-AS2	371.848	1.86024	0.000924619
ENSG00000175356	SCUBE2	39.8365	-1.93192	0.000930747
ENSG00000128881	TTBK2	1398.3	0.57771	0.000930747
ENSG00000122085	MTERF4	3158.9	-0.496726	0.000943038
ENSG00000114030	KPNA1	2229.58	-0.677548	0.000945924
ENSG00000119318	RAD23B	2855.79	-0.518287	0.000945924
ENSG00000262655	SPON1	425.909	-3.12906	0.000945924
ENSG00000151702	FLI1	4183.54	0.680624	0.000945924
ENSG00000060339	CCAR1	1941.67	-0.475134	0.000945924
ENSG00000113580	NR3C1	8232.05	-0.891995	0.000950811
ENSG00000175592	FOSL1	143.803	-2.58627	0.000955234
ENSG00000123342	MMP19	1404.44	-5.56439	0.000984048
ENSG00000140367	UBE2Q2	1117.78	-0.523889	0.000992129
ENSG00000119408	NEK6	1350.3	-1.23223	0.000997357
ENSG00000205220	PSMB10	1064.57	0.906798	0.00100956
ENSG00000174010	KLHL15	596.958	1.42625	0.00101233
ENSG00000129450	SIGLEC9	1352.39	-1.71098	0.00102209
ENSG00000101665	SMAD7	2028.71	-2.33115	0.00102601
ENSG00000246379	GNAO1-DT	11.4526	-3.10685	0.00103187
ENSG00000111224	PARP11	1028.12	0.848663	0.00103305
ENSG00000278330		84.7788	2.70317	0.00103454
ENSG00000109654	TRIM2	99.8895	-1.43809	0.00104998
ENSG00000138835	RGS3	1256.3	-1.01575	0.00105615
ENSG00000079805	DNM2	12277	-0.658459	0.00106801
ENSG00000135905	DOCK10	6752.9	-0.802531	0.00107129
ENSG00000136108	CKAP2	534.531	-0.789329	0.00107554
ENSG00000105699	LSR	727.927	-1.02062	0.00108541
ENSG00000280153		329.687	1.19889	0.00108631
ENSG00000266237		23.5143	2.17271	0.00108631
ENSG00000137776	SLTM	2516.42	-0.648053	0.00109277
ENSG00000054219	LY75	543.749	0.790595	0.00109828
ENSG00000163362	INAVA	38.5768	-3.80442	0.00109991
ENSG00000138741	TRPC3	34.3119	-2.49692	0.0011165
ENSG00000125657	TNFSF9	120.05	2.12833	0.0011165
ENSG00000073111	MCM2	306.381	1.07071	0.00111697
ENSG00000141384	TAF4B	914.495	1.00376	0.00111697
ENSG00000254521	SIGLEC12	67.2002	-4.05661	0.00111697
ENSG00000136153	LMO7	496.554	-0.787212	0.00111761
ENSG00000102524	TNFSF13B	1409.72	1.99816	0.00112037
ENSG00000143079	CTTNBP2NL	300.228	-2.4184	0.00112232
ENSG00000125633	CCDC93	3772.68	-0.842519	0.00113221
ENSG00000261428	NA	72.031	1.43497	0.0011366
ENSG00000089472	HEPH	18.4377	-4.47325	0.00114942
ENSG00000262678	CAMTA2-AS1	16.1958	-3.0543	0.00114942
ENSG00000060558	GNA15	1366.86	-1.94968	0.00114942
ENSG00000271780		204.446	1.38256	0.00114959
ENSG00000154016	GRAP	1285.45	-1.0678	0.00116553
ENSG00000280237	NA	187.033	-1.42344	0.0011685
ENSG00000008382	MPND	273.886	1.01411	0.00117031
ENSG00000063761	ADCK1	175.701	0.724729	0.00118704
ENSG00000167106	FAM102A	8760.09	-0.984106	0.00119944
ENSG00000123200	ZC3H13	1872.2	-0.673395	0.00119944
ENSG00000213928	IRF9	982.247	1.1289	0.00120754
ENSG00000163629	PTPN13	226.694	1.07649	0.00121143
ENSG00000111266	DUSP16	4100.4	-1.72513	0.00121637
ENSG00000197782	ZNF780A	1122.52	-1.19746	0.00121708
ENSG00000164687	FABP5	1044.51	-4.37625	0.00122839
ENSG00000187556	NANOS3	18.3557	-2.74803	0.00122839
ENSG00000107263	RAPGEF1	12323.5	-1.08235	0.00122943
ENSG00000107130	NCS1	189.476	-4.39574	0.00123344
ENSG00000224950		1048.72	-3.77563	0.00123628
ENSG00000185885	IFITM1	4258.01	1.86535	0.00124876
ENSG00000197635	DPP4	628.274	1.00194	0.00125413
ENSG00000135046	ANXA1	6894.96	-1.12256	0.00125413
ENSG00000072163	LIMS2	155.523	-1.44383	0.00125548
ENSG00000267288		57.0767	-2.39425	0.00125548
ENSG00000162804	SNED1	1422.28	-1.14079	0.00126881
ENSG00000138821	SLC39A8	7554.14	-4.54842	0.00126939
ENSG00000175967	LINC02880	21.0736	-4.92167	0.00127237
ENSG00000197077	KIAA1671	570.723	-1.80952	0.00127237
ENSG00000171792	RHNO1	389.737	1.10997	0.00127846
ENSG00000108821	COL1A1	34.7103	-2.69893	0.00127846
ENSG00000109189	USP46	498.543	-0.608336	0.00128468
ENSG00000154359	LONRF1	1044.54	0.882284	0.00128468
ENSG00000076706	MCAM	37.765	-1.75128	0.00128512
ENSG00000204525	HLA-C	63508.3	0.655069	0.00129675
ENSG00000202019		32.4253	3.23419	0.00129675
ENSG00000105483	CARD8	6508.53	-1.14647	0.00130946
ENSG00000251442	LINC01094	208.832	-3.54975	0.00131346
ENSG00000069493	CLEC2D	7489.05	-0.632899	0.00132224
ENSG00000169231	THBS3	502.634	0.998814	0.00133412
ENSG00000226423		78.0533	-2.29669	0.00133412
ENSG00000135604	STX11	2206.12	1.14704	0.00133412
ENSG00000248187		18.6083	-5.93797	0.0013345
ENSG00000101290	CDS2	3227.25	0.907344	0.00134176
ENSG00000107796	ACTA2	149.496	1.11368	0.00135068
ENSG00000124222	STX16	2973.57	0.575524	0.00136372
ENSG00000135823	STX6	2285.54	-2.34939	0.00138201
ENSG00000166126	AMN	122.132	1.00695	0.00138326
ENSG00000158321	AUTS2	1822.03	-1.90012	0.0013842
ENSG00000225938	S1PR1-DT	136.728	-1.59425	0.00138701
ENSG00000144152	FBLN7	393.248	-1.71169	0.00138701
ENSG00000279355	NA	336.877	-1.38302	0.00138701
ENSG00000272953		46.5139	-2.50012	0.00138958
ENSG00000260822	NA	603.783	0.721744	0.00138958
ENSG00000231389	HLA-DPA1	4601.83	0.851565	0.00140549
ENSG00000154451	GBP5	10739.3	2.48553	0.00140843
ENSG00000185811	IKZF1	13631.9	0.608436	0.00141333
ENSG00000243649	CFB	14.1786	4.30086	0.00143315
ENSG00000155100	OTUD6B	488.553	-0.673564	0.00143591
ENSG00000234882	EIF3EP1	48.9234	-1.47636	0.00144224
ENSG00000008952	SEC62	3427.77	-0.651933	0.0014487
ENSG00000196932	TMEM26	33.6187	4.41451	0.0014487
ENSG00000089505	CMTM1	357.67	-2.2159	0.00144952
ENSG00000264456		176.207	-1.75844	0.00144952
ENSG00000143507	DUSP10	1051.85	-1.27457	0.0014589
ENSG00000171298	GAA	1566.48	1.50658	0.00145935
ENSG00000178078	STAP2	17.3087	1.94678	0.00146477
ENSG00000214922	HLA-F-AS1	175.563	1.00552	0.00147489
ENSG00000118307	DNAI7	16.2328	-1.79423	0.00147489
ENSG00000197879	MYO1C	658.492	-0.885701	0.00147744
ENSG00000198574	SH2D1B	891.642	-1.63823	0.00148361
ENSG00000106003	LFNG	4447.19	-0.980659	0.00148548
ENSG00000015532	XYLT2	728.107	0.55552	0.00148943
ENSG00000249485	RBBP4P1	67.2629	-1.65839	0.00150109
ENSG00000196547	MAN2A2	3505.52	0.703638	0.00150109
ENSG00000159860	TCAF2P1	51.2008	1.24018	0.00151556
ENSG00000100867	DHRS2	15.1254	-4.9824	0.00153042
ENSG00000239732	TLR9	35.6393	-2.49779	0.00153604
ENSG00000102796	DHRS12	461.09	1.39347	0.00153659
ENSG00000283709	FAM238C	103.781	-1.981	0.00153675
ENSG00000130449	ZSWIM6	1889.46	-1.04713	0.00153752
ENSG00000105983	LMBR1	1846.96	-0.387624	0.00154889
ENSG00000178732	GP5	135.485	1.17431	0.0015492
ENSG00000269524		21.6668	2.40308	0.0015492
ENSG00000173456	RNF26	419.69	0.766345	0.00157885
ENSG00000120318	ARAP3	1716.11	-1.71819	0.00159733
ENSG00000027697	IFNGR1	5895.01	-1.24559	0.00159733
ENSG00000146476	ARMT1	792.077	-1.64192	0.00159733
ENSG00000109929	SC5D	883.558	-1.65632	0.00160319
ENSG00000182379	NXPH4	79.821	-4.31052	0.00160319
ENSG00000227757		11.5372	-2.57383	0.00160319
ENSG00000172965	MIR4435-2HG	762.205	-0.986096	0.0016193
ENSG00000002549	LAP3	2035.23	1.7408	0.0016193
ENSG00000005238	FAM214B	1669.37	-1.07757	0.00161943
ENSG00000196935	SRGAP1	136.582	-2.21479	0.00162483
ENSG00000137502	RAB30	1328.46	-0.703122	0.00162936
ENSG00000221963	APOL6	6651.82	1.47909	0.00163441
ENSG00000104918	RETN	160.668	-2.59558	0.00163839
ENSG00000125538	IL1B	41833.5	-3.84044	0.00165179
ENSG00000107020	PLGRKT	250.161	0.940455	0.00165179
ENSG00000225194	LINC00092	14.7792	3.08905	0.00166365
ENSG00000139508	SLC46A3	465.148	0.899387	0.00166365
ENSG00000162542	TMCO4	752.044	0.635587	0.00166643
ENSG00000113555	PCDH12	51.7815	-3.98178	0.00166871
ENSG00000133561	GIMAP6	4173.64	0.637954	0.00167562
ENSG00000149932	TMEM219	703.601	0.95161	0.00169864
ENSG00000184232	OAF	257.075	-1.21971	0.00169934
ENSG00000166226	CCT2	2099.15	-1.07758	0.00169934
ENSG00000166670	MMP10	51.4021	-5.60605	0.00170442
ENSG00000137877	SPTBN5	392.881	-2.20333	0.00170442
ENSG00000155115	GTF3C6	454.665	-0.937285	0.00170453
ENSG00000110172	CHORDC1	2109.63	-0.853836	0.0017058
ENSG00000170921	TANC2	1861.31	-1.44939	0.00170961
ENSG00000151718	WWC2	395.575	-1.34368	0.00171488
ENSG00000100258	LMF2	1706.91	0.724506	0.00171488
ENSG00000136688	IL36G	99.0572	4.22694	0.00171488
ENSG00000238160	LINC02863	283.246	-1.66202	0.00171488
ENSG00000180182	MED14	1774.75	-0.905085	0.00171488
ENSG00000226025		56.4525	1.96696	0.00171852
ENSG00000169429	CXCL8	132802	-2.40519	0.00172178
ENSG00000140688	RUSF1	1405.05	0.490618	0.00172178
ENSG00000066117	SMARCD1	1402.79	0.359248	0.00172669
ENSG00000104885	DOT1L	3082.36	-1.57696	0.00172669
ENSG00000050165	DKK3	215.705	-2.41424	0.00172918
ENSG00000168010	ATG16L2	8240.8	0.994443	0.00172918
ENSG00000256020		38.3946	-2.4119	0.00172918
ENSG00000133789	SWAP70	2041.65	-1.50999	0.00173102
ENSG00000197312	DDI2	2203.94	-0.991865	0.00173293
ENSG00000282420	TRBJ1-2	95.1321	-1.555	0.00173293
ENSG00000280333		15.5269	-4.32612	0.00173761
ENSG00000168653	NDUFS5	351.873	-0.831958	0.00174965
ENSG00000129116	PALLD	220.27	1.61011	0.00174965
ENSG00000106771	TMEM245	2235.35	-0.603566	0.00174965
ENSG00000110330	BIRC2	5466.26	-1.35768	0.00177297
ENSG00000163635	ATXN7	4325.23	0.61503	0.00177982
ENSG00000164889	SLC4A2	1585.44	-1.01227	0.00178331
ENSG00000276293	PIP4K2B	1290.65	0.519828	0.00178331
ENSG00000103056	SMPD3	305.062	1.87604	0.00180791
ENSG00000073008	PVR	310.332	-1.45926	0.00180791
ENSG00000160013	PTGIR	347.137	-1.30157	0.00180905
ENSG00000073910	FRY	1943.01	1.43646	0.00181381
ENSG00000156500	PABIR3	294.52	0.583398	0.00182221
ENSG00000081923	ATP8B1	7.21127	-4.08038	0.00182452
ENSG00000169554	ZEB2	13385	-1.18544	0.00183108
ENSG00000116260	QSOX1	2657.88	-1.1944	0.00184421
ENSG00000171530	TBCA	238.216	-0.785671	0.00184421
ENSG00000137101	CD72	431.522	0.960561	0.00184421
ENSG00000139625	MAP3K12	374.168	0.771923	0.00184421
ENSG00000198743	SLC5A3	3185.66	-1.41949	0.00184421
ENSG00000225107		99.7291	-8.17821	0.00185617
ENSG00000230084	ZBTB47-AS1	28.6024	-3.07343	0.00186596
ENSG00000110958	PTGES3	3784.71	-0.55692	0.00186596
ENSG00000101082	SLA2	2621.28	-1.49374	0.00186596
ENSG00000172005	MAL	491.924	1.57476	0.00186849
ENSG00000137692	DCUN1D5	335.055	-0.690493	0.00186849
ENSG00000081059	TCF7	11269.4	0.898954	0.00189425
ENSG00000184508	HDDC3	296.948	0.872401	0.00190972
ENSG00000178184	PARD6G	50.0489	-2.4847	0.00190972
ENSG00000116584	ARHGEF2	7759.71	-0.952539	0.00191455
ENSG00000272908		204.404	-1.45699	0.0019369
ENSG00000282133	TRBJ1-3	205.883	-1.60604	0.00194221
ENSG00000179163	FUCA1	902.142	2.07431	0.00194284
ENSG00000071626	DAZAP1	4224.4	-0.693381	0.00194284
ENSG00000168792	ABHD15	1023.64	-0.800106	0.00195352
ENSG00000175536	LIPT2	73.8931	1.39099	0.00196317
ENSG00000174206	KICS2	367.139	0.583908	0.00196815
ENSG00000108515	ENO3	375.412	-1.05594	0.00197254
ENSG00000146776	ATXN7L1	1492.68	-0.718665	0.00197534
ENSG00000126709	IFI6	4115	2.7706	0.00200311
ENSG00000156395	SORCS3	16.2107	6.20056	0.002007
ENSG00000183741	CBX6	4259.82	0.689872	0.00200804
ENSG00000263897	MIR4669	43.9038	-2.37518	0.00201358
ENSG00000206190	ATP10A	1564.22	0.637806	0.00201358
ENSG00000132394	EEFSEC	505.081	0.608145	0.00202557
ENSG00000218565		66.116	-2.58077	0.00202583
ENSG00000197405	C5AR1	6921.45	-1.31771	0.00204587
ENSG00000099139	PCSK5	529.716	1.18254	0.00205122
ENSG00000075303	SLC25A40	805.175	-0.921191	0.00205761
ENSG00000104228	TRIM35	795.327	0.484471	0.00205761
ENSG00000197142	ACSL5	3282.46	-1.46114	0.00208355
ENSG00000115415	STAT1	14996.6	1.77799	0.00208707
ENSG00000149639	SOGA1	525.003	-1.19829	0.00210999
ENSG00000086015	MAST2	558.876	-1.04402	0.00212406
ENSG00000120889	TNFRSF10B	1992.7	-1.31505	0.00212757
ENSG00000221890	NPTXR	254.017	-0.977607	0.0021588
ENSG00000138029	HADHB	1629.5	0.485084	0.00216345
ENSG00000137413	TAF8	1327.07	0.541241	0.00216798
ENSG00000115840	SLC25A12	500.135	0.600666	0.0021705
ENSG00000084234	APLP2	8448.26	-1.32403	0.00217421
ENSG00000211455	STK38L	1509.95	-1.76224	0.00217421
ENSG00000261064	LINC02256	57.0909	1.5236	0.00217421
ENSG00000253882		211.449	0.903756	0.0021773
ENSG00000137491	SLCO2B1	288.599	-6.084	0.0021773
ENSG00000255507	UVRAG-DT	33.3728	2.16157	0.0021927
ENSG00000152782	PANK1	83.5656	-1.23197	0.00219469
ENSG00000257524		174.261	-1.12132	0.00219651
ENSG00000154608	CEP170P1	22.6336	-2.49953	0.00220031
ENSG00000102595	UGGT2	204.513	-1.38429	0.00220748
ENSG00000101452	DHX35	423.947	0.436752	0.00221482
ENSG00000228340	MIR646HG	158.531	-1.64174	0.00221482
ENSG00000158623	COPG2	274.441	1.07676	0.00221487
ENSG00000166833	NAV2	187.08	-1.80724	0.00221487
ENSG00000151650	VENTX	172.469	-1.70575	0.00221487
ENSG00000163257	DCAF16	1668.38	0.591381	0.00222388
ENSG00000104894	CD37	4965.39	0.699378	0.00222388
ENSG00000151136	BTBD11	1741.2	-1.24516	0.00222926
ENSG00000174373	RALGAPA1	3410.58	-0.934979	0.00222926
ENSG00000169194	IL13	24.7908	3.33797	0.00223618
ENSG00000198001	IRAK4	1764.16	0.437276	0.00224275
ENSG00000102030	NAA10	598.073	-0.663176	0.0022448
ENSG00000211771	TRBJ2-7	99.4058	-1.22348	0.00224786
ENSG00000170581	STAT2	6244.89	1.31455	0.00224786
ENSG00000112893	MAN2A1	3248.68	0.453558	0.00225897
ENSG00000105501	SIGLEC5	289.579	-2.80394	0.00226281
ENSG00000131389	SLC6A6	11550.4	-1.07004	0.00227252
ENSG00000184047	DIABLO	431.258	0.926499	0.00227252
ENSG00000170606	HSPA4	2173.96	-0.806486	0.0022923
ENSG00000198369	SPRED2	296.915	-2.55039	0.00229902
ENSG00000013288	MAN2B2	2235.53	0.538819	0.00231874
ENSG00000169180	XPO6	10871.4	0.903571	0.00232196
ENSG00000064490	RFXANK	650.801	0.663866	0.00232196
ENSG00000108604	SMARCD2	1618.94	0.445389	0.00232874
ENSG00000088986	DYNLL1	1160.2	-1.41754	0.00233083
ENSG00000092096	SLC22A17	158.293	-1.26891	0.00233083
ENSG00000131238	PPT1	2997.74	0.94233	0.00233781
ENSG00000086730	LAT2	3687.42	-1.60547	0.00233781
ENSG00000100731	PCNX1	8467.31	-0.691272	0.00233781
ENSG00000141349	G6PC3	338.822	0.747121	0.00233781
ENSG00000160209	PDXK	4971.48	-1.16686	0.00233781
ENSG00000274307	NA	151.435	0.87642	0.00234264
ENSG00000169826	CSGALNACT2	2736.48	-0.674869	0.00234753
ENSG00000252242	RNU7-115P	23.9649	1.8055	0.00234753
ENSG00000248632	NA	32.7712	-1.62997	0.00234774
ENSG00000215533	LINC00189	45.7746	2.01867	0.00235409
ENSG00000255299		73.8637	-1.90482	0.00237069
ENSG00000079393	DUSP13	42.288	-2.82155	0.00237069
ENSG00000140307	GTF2A2	623.586	-0.612449	0.00237069
ENSG00000082212	ME2	2858.17	-1.43553	0.00237308
ENSG00000105875	WDR91	1151.43	0.786085	0.00238518
ENSG00000188596	CFAP54	45.8879	-1.78908	0.00239588
ENSG00000143479	DYRK3	128.381	-1.66017	0.00239801
ENSG00000163328	GPR155	1709.81	0.962533	0.00239801
ENSG00000174945	AMZ1	163.167	-1.98737	0.00239801
ENSG00000077782	FGFR1	382.927	-0.791784	0.00239801
ENSG00000067955	CBFB	1975.31	-0.630325	0.00239801
ENSG00000167775	CD320	309.999	0.946029	0.00239801
ENSG00000164934	DCAF13	752.12	-0.930942	0.00240657
ENSG00000140854	KATNB1	506.265	0.787171	0.00242065
ENSG00000152684	PELO	371.603	-1.12112	0.00243749
ENSG00000186810	CXCR3	407.732	-1.75319	0.00243749
ENSG00000095794	CREM	2388.19	-1.47465	0.00244294
ENSG00000213859	KCTD11	241.258	-1.16593	0.00244294
ENSG00000198133	TMEM229B	823.254	0.637067	0.00244939
ENSG00000159388	BTG2	14565.1	0.804047	0.00245184
ENSG00000184428	TOP1MT	264.25	0.920693	0.00245184
ENSG00000121380	BCL2L14	34.6961	2.74448	0.00245184
ENSG00000232586	KIAA1614-AS1	198.416	-2.48911	0.00246289
ENSG00000181830	SLC35C1	459.922	0.706729	0.00246289
ENSG00000101916	TLR8	1197.26	2.00098	0.00247064
ENSG00000218510	LINC00339	333.106	0.591122	0.00247359
ENSG00000248008	NRAV	42.8115	-1.91931	0.00247436
ENSG00000155846	PPARGC1B	367.161	1.73101	0.00248326
ENSG00000049247	UTS2	9.88362	2.67979	0.00250101
ENSG00000079277	MKNK1	3270.85	-1.33144	0.00250101
ENSG00000138411	HECW2	107.119	-1.93763	0.00250101
ENSG00000154889	MPPE1	1498.6	0.888937	0.00250101
ENSG00000279764		39.2383	-2.54529	0.00252306
ENSG00000197381	ADARB1	1140.4	-0.693994	0.00252323
ENSG00000240350	SOCAR	13.1965	-2.57999	0.00253056
ENSG00000259293	LIPC-AS1	79.7813	-3.50013	0.00253812
ENSG00000186350	RXRA	5749.55	-1.34055	0.00254885
ENSG00000182173	TSEN54	1122.08	-0.705054	0.00257218
ENSG00000279447		41.3228	-2.67302	0.00257718
ENSG00000116641	DOCK7	508.185	-0.9937	0.00257745
ENSG00000226979	LTA	118.084	1.58619	0.00257745
ENSG00000187951		217.615	-0.69309	0.00257745
ENSG00000183340	JRKL	370.146	-0.97844	0.00257903
ENSG00000204934	ATP6V0E2-AS1	258.968	-1.60866	0.00258769
ENSG00000273314		39.7074	1.5613	0.00260091
ENSG00000169925	BRD3	1302.95	0.699296	0.00260376
ENSG00000138646	HERC5	2264.45	2.59256	0.00262095
ENSG00000136827	TOR1A	1268.94	-0.874514	0.00262337
ENSG00000125731	SH2D3A	793.615	1.13169	0.00265857
ENSG00000164211	STARD4	876.417	-1.74067	0.00265872
ENSG00000171033	PKIA	304.113	-0.81201	0.00266505
ENSG00000142669	SH3BGRL3	2933.64	-0.980721	0.00269399
ENSG00000100060	MFNG	2978.27	-0.647398	0.00269399
ENSG00000128641	MYO1B	49.0352	2.24035	0.00270043
ENSG00000175073	VCPIP1	4045.07	0.519076	0.00274117
ENSG00000130338	TULP4	1844.63	-0.678218	0.00275864
ENSG00000118369	USP35	693.571	-1.36899	0.00275864
ENSG00000064270	ATP2C2	81.0219	-3.19609	0.00277106
ENSG00000162378	ZYG11B	987.967	0.780139	0.00278428
ENSG00000029725	RABEP1	2520.96	-0.442967	0.00278428
ENSG00000172554	SNTG2	28.7896	2.8722	0.00279479
ENSG00000103495	MAZ	3465.99	-0.455099	0.00279479
ENSG00000141556	TBCD	3999.96	-1.38706	0.002801
ENSG00000173391	OLR1	3193.82	-5.50989	0.00281952
ENSG00000160803	UBQLN4	908.993	-0.819679	0.00283183
ENSG00000214013	GANC	1006.99	0.54125	0.00283183
ENSG00000279605		22.0303	-2.20322	0.00283292
ENSG00000139372	TDG	885.059	-0.600461	0.00283292
ENSG00000213197	NUDCP1	9.48299	-3.54985	0.00287541
ENSG00000003400	CASP10	1482.46	0.67497	0.00287541
ENSG00000088827	SIGLEC1	1193.92	3.65774	0.00287541
ENSG00000161040	FBXL13	289.646	-1.47968	0.00289184
ENSG00000164509	IL31RA	30.6357	3.97978	0.00292211
ENSG00000149131	SERPING1	412.897	3.60017	0.00292622
ENSG00000130826	DKC1	945.788	-0.853014	0.00292861
ENSG00000110066	KMT5B	1532.9	-0.485099	0.00292861
ENSG00000164938	TP53INP1	2648.9	1.4053	0.00297011
ENSG00000168778	TCTN2	148.349	-0.725063	0.00297905
ENSG00000115170	ACVR1	606.516	-1.0297	0.00298768
ENSG00000169583	CLIC3	446.539	-1.78489	0.00300434
ENSG00000268041	ERFL	145.563	-1.33623	0.00300517
ENSG00000084754	HADHA	2842.94	0.517975	0.00300649
ENSG00000121989	ACVR2A	591.293	-1.38998	0.00301192
ENSG00000173338	KCNK7	89.5318	2.09341	0.003012
ENSG00000114270	COL7A1	64.5318	-1.65564	0.00303651
ENSG00000169093	ASMTL	775.35	0.933164	0.00303995
ENSG00000182858	ALG12	735.371	0.594115	0.00304096
ENSG00000084092	NOA1	687.619	0.605058	0.00304523
ENSG00000075884	ARHGAP15	3895.58	0.974476	0.00305072
ENSG00000148175	STOM	2617.64	1.03576	0.00306201
ENSG00000188735	TMEM120B	295.102	1.10224	0.00307294
ENSG00000105639	JAK3	8254	0.907229	0.00308012
ENSG00000128342	LIF	543.727	-3.55326	0.00308257
ENSG00000162300	ZFPL1	546.255	0.671015	0.00310769
ENSG00000213593	TMX2	752.035	-1.08249	0.00311109
ENSG00000013725	CD6	7304.92	-0.603696	0.00311109
ENSG00000184220	CMSS1	287.647	-0.850407	0.00312786
ENSG00000160446	ZDHHC12	404.757	1.10124	0.00317617
ENSG00000204536	CCHCR1	369.529	0.610793	0.00318553
ENSG00000116871	MAP7D1	5290.07	-0.720624	0.00319417
ENSG00000137965	IFI44	2605.46	2.9018	0.00319417
ENSG00000250461		78.1826	-1.2144	0.00319417
ENSG00000106244	PDAP1	1111.29	-0.52526	0.00319417
ENSG00000165997	ARL5B	2741.71	0.934515	0.00320349
ENSG00000213516	RBMXL1	987.314	0.542264	0.00321637
ENSG00000038219	BOD1L1	7173.52	-0.694987	0.00321637
ENSG00000223865	HLA-DPB1	3624.32	0.697937	0.00321697
ENSG00000054965	FAM168A	1459.84	0.520803	0.00322738
ENSG00000277406	SEC22B4P	147.475	-1.25413	0.00323178
ENSG00000160179	ABCG1	2188.76	-1.43968	0.00326238
ENSG00000133961	NUMB	5950.58	-0.793843	0.003287
ENSG00000279829		11.1636	2.78203	0.00328977
ENSG00000185499	MUC1	14.7843	3.15453	0.0033001
ENSG00000085231	AK6	148.688	-1.12471	0.00330819
ENSG00000137497	NUMA1	7306.38	-0.571346	0.00331271
ENSG00000152454	ZNF256	241.537	0.975838	0.00334298
ENSG00000105866	SP4	1423.75	0.692326	0.00334313
ENSG00000133619	KRBA1	419.233	0.522511	0.00335455
ENSG00000123395	ATG101	399.75	-0.895598	0.00335618
ENSG00000173905	GOLIM4	281.227	-0.89103	0.0033573
ENSG00000100311	PDGFB	261.483	-2.07688	0.00336351
ENSG00000177990	DPY19L2	89.4544	-1.1733	0.00336689
ENSG00000165006	UBAP1	2362.36	-0.706112	0.00337961
ENSG00000167889	MGAT5B	60.4861	-3.00073	0.00338763
ENSG00000280003		42.1333	-1.87219	0.00339603
ENSG00000115756	HPCAL1	2483.72	-1.04389	0.00340086
ENSG00000160219	GAB3	1341.61	-0.600915	0.00340086
ENSG00000179841	AKAP5	331.669	-1.87919	0.00340176
ENSG00000026950	BTN3A1	6396.47	0.617915	0.00342114
ENSG00000238005	LNCATV	581.931	-2.77172	0.00346533
ENSG00000242574	HLA-DMB	1126.44	1.43215	0.00346972
ENSG00000120694	HSPH1	2360.62	-2.03878	0.00351562
ENSG00000166401	SERPINB8	992.514	-1.06031	0.00352713
ENSG00000183655	KLHL25	386.304	-1.07429	0.00352783
ENSG00000261040	WFDC21P	53.6953	-2.87243	0.00353868
ENSG00000049249	TNFRSF9	557.249	-3.2015	0.00354141
ENSG00000136068	FLNB	2719.16	-1.06583	0.00354141
ENSG00000251661		267.228	0.870427	0.00355367
ENSG00000142910	TINAGL1	96.3726	-6.36749	0.00355854
ENSG00000164054	SHISA5	4484.24	0.876572	0.00355854
ENSG00000146535	GNA12	2332.86	-1.21685	0.00356789
ENSG00000171223	JUNB	15986.6	1.0256	0.00357198
ENSG00000283399		161.218	-2.30701	0.00358124
ENSG00000075223	SEMA3C	491.672	-1.52982	0.00358538
ENSG00000047644	WWC3	2288.79	0.53734	0.00358538
ENSG00000234062	TM9SF5P	53.5151	-1.32779	0.00359995
ENSG00000111640	GAPDH	12175.8	-0.856989	0.0036208
ENSG00000164535	DAGLB	1161.82	-1.01448	0.00362951
ENSG00000092098	RNF31	1010.32	0.601787	0.0036452
ENSG00000130052	STARD8	459.596	-1.99747	0.00364951
ENSG00000197780	TAF13	441.694	-1.03047	0.00366967
ENSG00000156345	CDK20	120.406	-0.921201	0.00366967
ENSG00000069966	GNB5	1550.89	-0.510628	0.00366967
ENSG00000181885	CLDN7	25.306	2.54433	0.00366967
ENSG00000177337	DLGAP1-AS1	959.693	-0.962839	0.00366967
ENSG00000159189	C1QC	106.508	2.77421	0.00369321
ENSG00000143819	EPHX1	48.5483	1.5168	0.00369321
ENSG00000227191	TRGC2	788.255	-0.865537	0.00369321
ENSG00000107960	STN1	543.423	1.06054	0.00369321
ENSG00000161944	ASGR2	81.9621	4.02051	0.00369321
ENSG00000085117	CD82	5268.68	-1.48174	0.0036951
ENSG00000139291	TMEM19	471.974	0.546082	0.0036951
ENSG00000163956	LRPAP1	2053.95	0.550328	0.0036955
ENSG00000183444	OR7E38P	226.891	0.630024	0.0037007
ENSG00000279401		8.81826	-4.36012	0.00370805
ENSG00000114503	NCBP2	939.027	-0.660972	0.00370805
ENSG00000063601	MTMR1	1249.54	0.863943	0.00370805
ENSG00000109814	UGDH	402.631	-0.612934	0.00373542
ENSG00000154822	PLCL2	2600.75	0.791195	0.00376078
ENSG00000270542		58.491	-1.73523	0.00376078
ENSG00000260261		211.691	-0.921135	0.00376266
ENSG00000224034	LINC02561	35.2027	-1.8749	0.00376683
ENSG00000109471	IL2	11.3057	3.56926	0.0037686
ENSG00000116406	EDEM3	2270.74	-0.588604	0.00376972
ENSG00000157445	CACNA2D3	18.8182	5.51657	0.00377488
ENSG00000164124	TMEM144	72.1299	1.93984	0.00381043
ENSG00000124334	IL9R	187.915	-2.62547	0.00381043
ENSG00000133678	TMEM254	193.572	0.61387	0.00381043
ENSG00000211864	TRAJ25	94.5839	-1.19599	0.00381043
ENSG00000185338	SOCS1	1111.87	1.31835	0.00381043
ENSG00000170425	ADORA2B	62.3402	-2.79301	0.00381043
ENSG00000111817	DSE	5046.71	-2.9609	0.00381078
ENSG00000155097	ATP6V1C1	2467.25	-1.40942	0.00381242
ENSG00000131459	GFPT2	134.46	-1.76057	0.00382154
ENSG00000001630	CYP51A1	82.501	-1.42715	0.00382587
ENSG00000241106	HLA-DOB	174.406	1.28256	0.00382688
ENSG00000107742	SPOCK2	18543.2	-0.738955	0.00382688
ENSG00000183684	ALYREF	581.379	-0.745393	0.00382688
ENSG00000246082	NUDT16L2P	67.633	1.74017	0.00384175
ENSG00000203666	EFCAB2	122.353	1.09047	0.00385496
ENSG00000145428	RNF175	93.6835	-0.973217	0.0038667
ENSG00000243155		142.015	-2.08878	0.00387377
ENSG00000111181	SLC6A12	117.043	1.90958	0.00387377
ENSG00000204267	TAP2	1896.43	0.977119	0.00387469
ENSG00000182873	PRKCZ-AS1	28.323	1.6096	0.0038769
ENSG00000270157		271.125	-0.585718	0.0038769
ENSG00000168495	POLR3D	746.374	0.448959	0.0038769
ENSG00000133243	BTBD2	1086.63	0.879324	0.0038769
ENSG00000081041	CXCL2	5069.86	-3.05219	0.00389719
ENSG00000136379	ABHD17C	167.778	-1.38072	0.00391884
ENSG00000106080	FKBP14	147.438	0.779027	0.00393887
ENSG00000138756	BMP2K	2714.95	-1.44442	0.00394043
ENSG00000267121	FMNL1-DT	2570.29	-1.7993	0.0039802
ENSG00000159423	ALDH4A1	58.4087	1.46032	0.00398445
ENSG00000244405	ETV5	180.627	-4.13039	0.00398445
ENSG00000119522	DENND1A	1820.63	0.761458	0.00398445
ENSG00000175773	ZBTB44-DT	45.2347	-1.15654	0.00398445
ENSG00000258476	LINC02207	78.0934	-3.10521	0.00398445
ENSG00000272825		60.7501	-2.23573	0.00398703
ENSG00000273306		50.5818	1.10056	0.00399009
ENSG00000064687	ABCA7	3955.59	0.94413	0.00400497
ENSG00000213172		17.6862	2.40271	0.00400983
ENSG00000163481	RNF25	419.174	-0.785228	0.00400983
ENSG00000170275	CRTAP	1335.54	1.36911	0.00400983
ENSG00000152818	UTRN	9084.36	0.953812	0.00400983
ENSG00000185222	TCEAL9	38.837	-1.91119	0.00400983
ENSG00000048828	FAM120A	4700.6	0.305862	0.00400983
ENSG00000136828	RALGPS1	442.209	0.867582	0.00400983
ENSG00000196611	MMP1	351.942	-4.82726	0.00400983
ENSG00000165506	DNAAF2	231.596	-0.720839	0.00400983
ENSG00000156831	NSMCE2	706.749	-0.615687	0.00402319
ENSG00000105402	NAPA	3205.83	0.937529	0.00404391
ENSG00000116815	CD58	2442.98	-2.02629	0.00405845
ENSG00000169507	SLC38A11	26.8316	2.76529	0.00405845
ENSG00000114841	DNAH1	2999.3	0.724162	0.00405845
ENSG00000165685	TMEM52B	46.4761	-3.9815	0.00407448
ENSG00000028116	VRK2	1201.6	-0.817068	0.00407731
ENSG00000005187	ACSM3	498.094	-1.57186	0.00408226
ENSG00000106546	AHR	2260.12	-1.01725	0.00410495
ENSG00000257093	DENND11	3550.77	-0.437657	0.00410495
ENSG00000182107	TMEM30B	70.6967	1.30528	0.00410495
ENSG00000085719	CPNE3	1441.16	0.710904	0.00412883
ENSG00000137845	ADAM10	6089.08	-0.540571	0.00412883
ENSG00000211688	TRGJP2	64.2505	-1.65082	0.00413127
ENSG00000249978	TRGV7	101.892	-1.55994	0.00413127
ENSG00000227200		118.396	-1.60265	0.00413127
ENSG00000226688	ENTPD1-AS1	236.19	0.594735	0.00413847
ENSG00000107554	DNMBP	631.353	-0.789093	0.00413847
ENSG00000171425	ZNF581	347.864	0.940048	0.00413847
ENSG00000115211	EIF2B4	482.691	-0.449666	0.00413919
ENSG00000267882		28.0005	-4.01974	0.00414335
ENSG00000088808	PPP1R13B	582.551	-0.631884	0.00414537
ENSG00000197070	ARRDC1	926.978	0.788173	0.00415108
ENSG00000106144	CASP2	1450.45	0.603023	0.0041594
ENSG00000183060	LYSMD4	356.822	0.618077	0.0041594
ENSG00000197019	SERTAD1	619.908	-1.10705	0.0041594
ENSG00000231991	ANXA2P2	16.484	-1.86646	0.00416117
ENSG00000160408	ST6GALNAC6	3880.87	-1.08887	0.00416117
ENSG00000109046	WSB1	7271.96	-1.19594	0.00416117
ENSG00000089127	OAS1	2728.18	2.5726	0.00416207
ENSG00000093072	ADA2	2992.79	1.08747	0.00417796
ENSG00000215012	RTL10	933.281	-0.660493	0.00417796
ENSG00000162545	CAMK2N1	73.0908	-1.09889	0.00419098
ENSG00000259717	LINC00677	64.1813	1.77328	0.00420216
ENSG00000019144	PHLDB1	281.519	-2.91858	0.00420314
ENSG00000272512		523.532	2.84513	0.00421151
ENSG00000107560	RAB11FIP2	1098.53	0.514736	0.00421151
ENSG00000090659	CD209	77.7031	2.46162	0.00421205
ENSG00000090447	TFAP4	452.435	1.27233	0.00421483
ENSG00000026508	CD44	26801.3	-0.931507	0.00424647
ENSG00000140262	TCF12	2144.27	-0.550618	0.00424812
ENSG00000102878	HSF4	84.7552	1.37432	0.00427122
ENSG00000107937	GTPBP4	971.793	-0.673967	0.00430263
ENSG00000197272	IL27	22.8234	2.87165	0.00431885
ENSG00000278962		198.53	-1.7135	0.00432427
ENSG00000234076	TPRG1-AS1	52.7334	-3.51473	0.00432427
ENSG00000038002	AGA	333.851	0.600185	0.00432427
ENSG00000081181	ARG2	43.6713	-2.17663	0.00432427
ENSG00000075413	MARK3	4147.79	-0.550875	0.00432427
ENSG00000068079	IFI35	1175.15	1.59312	0.00432427
ENSG00000100053	CRYBB3	30.6284	-2.07101	0.00432427
ENSG00000172939	OXSR1	2271.37	-0.850844	0.00432571
ENSG00000132185	FCRLA	188.032	1.12953	0.00432778
ENSG00000230257	NFE4	121.24	-2.25162	0.00432864
ENSG00000133574	GIMAP4	5055.88	0.837936	0.00432864
ENSG00000273002	ARHGEF2-AS2	190.696	-1.89714	0.00433694
ENSG00000166033	HTRA1	66.1959	-3.49183	0.00433694
ENSG00000125970	RALY	3721.87	0.546221	0.00433694
ENSG00000100376	FAM118A	2648.06	-1.16154	0.00437229
ENSG00000279861		241.365	1.67901	0.00437746
ENSG00000185436	IFNLR1	328.267	-1.06793	0.00437778
ENSG00000154134	ROBO3	141.159	1.30761	0.00437778
ENSG00000230107		73.538	-3.67627	0.00438565
ENSG00000153975	ZUP1	433.579	-0.730661	0.0043892
ENSG00000128594	LRRC4	708.418	-1.94942	0.0043892
ENSG00000124788	ATXN1	4732.11	-1.09098	0.00439852
ENSG00000125266	EFNB2	16.5996	-1.75655	0.00440465
ENSG00000188282	RUFY4	44.2235	2.69207	0.00440657
ENSG00000228218	ATF4P3	38.6112	1.85492	0.00440657
ENSG00000264911		16.3369	1.88236	0.00440657
ENSG00000092445	TYRO3	15.7111	-3.49764	0.00440795
ENSG00000225339		56.7575	-1.32073	0.00454428
ENSG00000198756	COLGALT2	177.772	-1.43305	0.00455476
ENSG00000163624	CDS1	38.7212	-1.95477	0.00456084
ENSG00000279693		57.7519	1.78759	0.00457688
ENSG00000203797	DDO	13.7389	3.17304	0.00459947
ENSG00000116691	MIIP	683.104	1.0511	0.00460335
ENSG00000110848	CD69	1826.66	1.57103	0.00461628
ENSG00000171791	BCL2	2378.67	1.23144	0.00461628
ENSG00000088970	KIZ	775.724	0.661062	0.00462856
ENSG00000106991	ENG	2139.34	-3.24834	0.00463532
ENSG00000112701	SENP6	3809.7	-0.47567	0.00463689
ENSG00000116809	ZBTB17	1219.86	-0.600088	0.00463743
ENSG00000169245	CXCL10	459.525	-6.39805	0.00467119
ENSG00000110876	SELPLG	3890.1	0.921599	0.00467119
ENSG00000258461		91.382	1.19172	0.0046743
ENSG00000155926	SLA	13524.4	-1.15599	0.00473572
ENSG00000157933	SKI	3976.3	-1.20377	0.0047683
ENSG00000232021	LEF1-AS1	282.181	0.767636	0.0047683
ENSG00000178338	ZNF354B	476.501	-0.687288	0.0047683
ENSG00000157927	RADIL	28.8656	-3.80303	0.0047683
ENSG00000241975	ELOCP19	84.903	1.52059	0.00477782
ENSG00000108950	FAM20A	163.233	2.14217	0.00477782
ENSG00000105939	ZC3HAV1	6746.36	0.699717	0.00478372
ENSG00000084733	RAB10	4376.7	-1.01466	0.0047863
ENSG00000114439	BBX	3014.92	0.435864	0.0047863
ENSG00000260236	PTPN23-DT	77.3715	-1.2197	0.00479719
ENSG00000113319	RASGRF2	1101.68	0.993973	0.00479719
ENSG00000135362	PRR5L	3262.94	-1.99014	0.00479719
ENSG00000108479	GALK1	287.273	1.23418	0.00479719
ENSG00000101146	RAE1	843.232	-0.400981	0.00479719
ENSG00000170365	SMAD1	59.949	1.42305	0.00479784
ENSG00000152503	TRIM36	132.059	-2.18407	0.00480776
ENSG00000010704	HFE	76.6672	2.20584	0.00483808
ENSG00000169490	TM2D2	567.256	-0.791726	0.00484101
ENSG00000166979	EVA1C	280.227	0.778179	0.00484939
ENSG00000226822	LINC02785	63.5439	-1.69875	0.004857
ENSG00000260198		47.7993	-2.51231	0.0048713
ENSG00000180263	FGD6	217.089	1.42752	0.00488084
ENSG00000188868	ZNF563	178.886	-0.897382	0.00490625
ENSG00000083838	ZNF446	300.195	0.718266	0.00492445
ENSG00000245958	SEPTIN7P14	888.881	0.790902	0.00497673
ENSG00000242258	LINC00996	146.1	-2.07946	0.00497673
ENSG00000065361	ERBB3	28.1178	-2.19374	0.00497673
ENSG00000279175		186.94	-1.34188	0.00497673
ENSG00000233154	LINC01762	296.921	-3.31402	0.00500304
ENSG00000067992	PDK3	575.798	0.621742	0.00500304
ENSG00000057704	TMCC3	1656.38	-1.03541	0.00500829
ENSG00000163611	SPICE1	809.106	-0.791037	0.00505247
ENSG00000124608	AARS2	693.883	0.430127	0.00505247
ENSG00000136436	CALCOCO2	2574.28	0.534883	0.00505247
ENSG00000131408	NR1H2	2277.4	0.538822	0.00506346
ENSG00000128805	ARHGAP22	179.943	-1.59872	0.0050844
ENSG00000152256	PDK1	2807.58	1.30986	0.00509349
ENSG00000149782	PLCB3	619.043	-0.930072	0.00509366
ENSG00000165527	ARF6	4647.99	-0.598559	0.00510967
ENSG00000235770	LINC00607	14.0188	-4.73445	0.00515422
ENSG00000101220	C20orf27	291.301	1.60446	0.00516027
ENSG00000158106	RHPN1	422.254	1.09313	0.00525139
ENSG00000176619	LMNB2	826.935	-0.943491	0.00525163
ENSG00000123268	ATF1	672.97	-0.540801	0.00525206
ENSG00000164327	RICTOR	6772.38	0.638598	0.00525779
ENSG00000198909	MAP3K3	3405.53	0.868476	0.00525779
ENSG00000105472	CLEC11A	54.2047	2.03424	0.00525779
ENSG00000213071	LPAL2	88.9836	1.36418	0.00528037
ENSG00000148344	PTGES	2578.57	-4.54122	0.00529615
ENSG00000116157	GPX7	287.674	-0.637743	0.0052989
ENSG00000233885	YEATS2-AS1	24.542	1.90653	0.00529976
ENSG00000167193	CRK	1823.07	-0.90284	0.00529976
ENSG00000091106	NLRC4	772.918	-1.98187	0.00530532
ENSG00000075340	ADD2	309.57	1.56104	0.00530532
ENSG00000103365	GGA2	5546.43	-0.762334	0.00530532
ENSG00000144747	TMF1	3438.39	-0.488645	0.00532604
ENSG00000120875	DUSP4	1443.41	-2.17232	0.00532604
ENSG00000136026	CKAP4	2093.18	-1.4114	0.00536117
ENSG00000136738	STAM	889.051	-0.431964	0.00536677
ENSG00000163602	RYBP	1841.16	-0.651785	0.0053681
ENSG00000070610	GBA2	1702.64	-0.671013	0.0053681
ENSG00000162231	NXF1	4302.23	-0.509712	0.00538259
ENSG00000170027	YWHAG	2322.24	-1.47468	0.00541198
ENSG00000135094	SDS	733.901	-4.14413	0.00544277
ENSG00000270339	PPIAL4H	41.4366	-2.30317	0.00546022
ENSG00000047346	FAM214A	3176.01	-0.642227	0.00546022
ENSG00000136444	RSAD1	897.346	0.466459	0.00549306
ENSG00000100099	HPS4	1265.83	0.390116	0.0055048
ENSG00000213930	GALT	843.989	0.548915	0.00550549
ENSG00000150527	MIA2	232.948	-0.663875	0.00550549
ENSG00000108588	CCDC47	1164.13	-0.712898	0.00551198
ENSG00000136895	GARNL3	66.3101	1.29702	0.00551465
ENSG00000116525	TRIM62	568.411	0.765986	0.00551904
ENSG00000041880	PARP3	173.532	0.730354	0.00552591
ENSG00000228203	GRASLND	34.348	1.47034	0.00552727
ENSG00000100628	ASB2	354.367	-1.6425	0.00553116
ENSG00000154269	ENPP3	50.6376	1.68426	0.00553259
ENSG00000198879	SFMBT2	1996.84	0.724579	0.00556004
ENSG00000267241	CYP4F10P	12.3889	-3.14313	0.00556004
ENSG00000069849	ATP1B3	1367.89	-1.11745	0.00557053
ENSG00000172171	TEFM	308.25	-0.792149	0.00559158
ENSG00000026297	RNASET2	3933.92	0.887862	0.0055979
ENSG00000066322	ELOVL1	1096.39	-0.731175	0.00561809
ENSG00000225026		17.6711	-4.79404	0.00561868
ENSG00000185112	FAM43A	529.44	-1.22048	0.00562076
ENSG00000196639	HRH1	174.817	-4.29202	0.00564198
ENSG00000066379	POLR1H	404.172	-0.877448	0.00566672
ENSG00000130147	SH3BP4	46.7095	1.70374	0.00569049
ENSG00000000971	CFH	107.708	1.15637	0.00570134
ENSG00000213626	LBH	5895.7	-0.726968	0.00570134
ENSG00000114541	FRMD4B	586.27	1.20682	0.00570134
ENSG00000078140	UBE2K	1604.72	-0.498036	0.00570134
ENSG00000113300	CNOT6	1377.34	-0.4806	0.00570134
ENSG00000204394	VARS1	777.709	0.700646	0.00570134
ENSG00000136404	TM6SF1	568.73	-1.60874	0.00570134
ENSG00000196646	ZNF136	830.235	0.47264	0.00570134
ENSG00000220412		34.725	-2.33575	0.00570305
ENSG00000089048	ESF1	374.307	-0.92208	0.00571428
ENSG00000176170	SPHK1	1004.01	-2.07835	0.00572394
ENSG00000170310	STX8	341.821	0.717141	0.00572447
ENSG00000201451		39.1792	-1.35253	0.0057374
ENSG00000177173	NAP1L4P1	793.793	-1.57617	0.00573903
ENSG00000161996	WDR90	311.317	-0.81043	0.00573903
ENSG00000274180	NATD1	1049.49	1.16456	0.00573903
ENSG00000167925	GHDC	486.889	0.907314	0.00578178
ENSG00000168092	PAFAH1B2	2088.25	-0.389669	0.00578634
ENSG00000032444	PNPLA6	3959.53	-0.77673	0.00579311
ENSG00000162711	NLRP3	1542.77	1.18241	0.00579387
ENSG00000102871	TRADD	1469.35	0.555446	0.00579387
ENSG00000275793	RIMBP3	160.79	-1.80671	0.00579387
ENSG00000176974	SHMT1	298.784	0.82192	0.00580276
ENSG00000215788	TNFRSF25	3846.33	-1.12016	0.00582312
ENSG00000135932	CAB39	3626.69	-0.474084	0.00582386
ENSG00000184178	SCFD2	364.122	0.792108	0.00582386
ENSG00000150627	WDR17	42.672	1.64238	0.00582386
ENSG00000154582	ELOC	706.198	-0.681397	0.00582386
ENSG00000136811	ODF2	768.514	-0.455347	0.00582386
ENSG00000181649	PHLDA2	157.353	-2.42984	0.00582386
ENSG00000204161	TMEM273	1519.13	-2.01087	0.00582386
ENSG00000084734	GCKR	7.30478	4.18818	0.00584589
ENSG00000135930	EIF4E2	1804.42	-0.493358	0.00585148
ENSG00000112367	FIG4	834.454	0.533858	0.00585148
ENSG00000178202	POGLUT3	228.897	0.610834	0.00585148
ENSG00000180376	CCDC66	1736.23	-0.567412	0.00587763
ENSG00000122884	P4HA1	1013.11	-0.999517	0.00590374
ENSG00000144485	HES6	65.6724	-1.37666	0.00590466
ENSG00000134574	DDB2	724.395	0.728297	0.00590466
ENSG00000118961	LDAH	444.753	0.513041	0.00590548
ENSG00000172824	CES4A	151.227	1.14031	0.00590548
ENSG00000171443	ZNF524	450.948	0.648194	0.00590548
ENSG00000143061	IGSF3	36.3393	-2.41327	0.00591033
ENSG00000143498	TAF1A	217.155	-1.02456	0.00591033
ENSG00000237693	IRGM	41.9887	1.35847	0.00591033
ENSG00000071205	ARHGAP10	617.106	-0.899909	0.00594735
ENSG00000177707	NECTIN3	125.944	-0.961899	0.00595835
ENSG00000140416	TPM1	482.623	-0.68555	0.00596715
ENSG00000184117	NIPSNAP1	539.568	0.668122	0.0059684
ENSG00000175643	RMI2	91.7854	1.57738	0.00597413
ENSG00000163050	COQ8A	1069.51	1.02194	0.00599734
ENSG00000144476	ACKR3	173.948	-1.33509	0.00599734
ENSG00000109787	KLF3	5388.06	-0.422999	0.00599734
ENSG00000226179	LINC00685	25.2023	-1.49358	0.00599734
ENSG00000090661	CERS4	655.33	-0.591864	0.00599734
ENSG00000118518	RNF146	914.291	-0.484816	0.00600388
ENSG00000170248	PDCD6IP	4123.19	-0.359705	0.00602323
ENSG00000207205	RNVU1-15	34.1157	-1.5739	0.00602864
ENSG00000112699	GMDS	302.261	0.638177	0.00603832
ENSG00000167613	LAIR1	2867.66	-1.36852	0.00606642
ENSG00000135378	PRRG4	273.731	1.7993	0.00607142
ENSG00000128185	DGCR6L	481.212	0.82373	0.00609338
ENSG00000247626	MARS2	380.205	0.483302	0.00609458
ENSG00000120685	PROSER1	982.342	0.439174	0.00609923
ENSG00000167792	NDUFV1	1369.17	0.643955	0.00610057
ENSG00000186185	KIF18B	40.8416	-1.92322	0.00610057
ENSG00000135605	TEC	222.643	1.12225	0.00610448
ENSG00000110031	LPXN	2731.87	-1.02936	0.00613095
ENSG00000137331	IER3	9978.87	-2.63392	0.00614909
ENSG00000173212	MAB21L3	13.3602	-2.51067	0.00617281
ENSG00000148288	GBGT1	924.389	-1.21414	0.00617281
ENSG00000119471	HSDL2	818.024	1.28103	0.00617396
ENSG00000124145	SDC4	594.316	-2.46381	0.00617396
ENSG00000275131	PDE4DIPP2	1541.09	-0.725103	0.00617953
ENSG00000207870	MIR221	30.3126	-2.99779	0.00617953
ENSG00000104660	LEPROTL1	4144.94	-0.605565	0.00618502
ENSG00000081189	MEF2C	1512.76	-0.837485	0.00618739
ENSG00000279821		208.363	-2.05135	0.00618739
ENSG00000109534	GAR1	117.188	-1.12762	0.00618768
ENSG00000258311		61.1957	0.913026	0.00618768
ENSG00000239911	PRKAG2-AS1	61.7729	1.45585	0.00619772
ENSG00000115762	PLEKHB2	4224.85	-0.701706	0.00621276
ENSG00000100802	C14orf93	289.225	0.556292	0.00621276
ENSG00000120833	SOCS2	222.755	1.55193	0.00623425
ENSG00000239726	RN7SL688P	54.5935	-1.33235	0.00623731
ENSG00000107959	PITRM1	1132.32	0.421791	0.00625424
ENSG00000178988	MRFAP1L1	1164.36	-0.672255	0.00625818
ENSG00000180316	PNPLA1	613.502	-3.07456	0.00626555
ENSG00000009413	REV3L	2284.16	-0.827289	0.00626687
ENSG00000189369	GSPT2	225.669	0.801127	0.00626687
ENSG00000156017	CARNMT1	639.255	-0.686768	0.00626687
ENSG00000213047	DENND1B	1404.84	-0.648859	0.00635159
ENSG00000198429	ZNF69	175.136	-0.72883	0.00635159
ENSG00000116106	EPHA4	956.726	-0.795435	0.00635647
ENSG00000175782	SLC35E3	868.707	-0.854331	0.00635647
ENSG00000139832	RAB20	1244.1	1.30048	0.00635741
ENSG00000244682	FCGR2C	1245.51	1.75505	0.00636273
ENSG00000170185	USP38	1722.71	0.613991	0.00636642
ENSG00000126249	PDCD2L	51.2482	1.01092	0.00640013
ENSG00000167996	FTH1	90377.6	-1.24198	0.00640284
ENSG00000102554	KLF5	222.606	1.31571	0.0064131
ENSG00000154240	CEP112	81.6874	-1.52231	0.0064131
ENSG00000141506	PIK3R5	13414.6	-1.14912	0.00641868
ENSG00000080824	HSP90AA1	13965.6	-1.21212	0.00644214
ENSG00000141376	BCAS3	1194.55	0.60221	0.00644214
ENSG00000130487	KLHDC7B	263.909	1.23353	0.0064515
ENSG00000214140	PRCD	119.475	-1.64875	0.00646586
ENSG00000173692	PSMD1	1357.54	-0.663753	0.00647703
ENSG00000163558	PRKCI	768.697	-0.66567	0.00647703
ENSG00000153391	INO80C	240.35	-0.604509	0.00648628
ENSG00000082293	COL19A1	501.803	-0.785869	0.00649086
ENSG00000108576	SLC6A4	12.1723	3.2904	0.00649086
ENSG00000173369	C1QB	100.335	2.31663	0.00649345
ENSG00000163738	MTHFD2L	374.451	-0.509183	0.00649659
ENSG00000139531	SUOX	201.114	0.999484	0.00649659
ENSG00000187621	TCL6	128.461	1.11098	0.00649659
ENSG00000006282	SPATA20	340.457	1.17783	0.00649659
ENSG00000135766	EGLN1	1696.15	1.15514	0.00652536
ENSG00000236946	HNRNPA1P70	52.0673	1.58602	0.00652536
ENSG00000177150	FAM210A	355.646	-0.747897	0.00652536
ENSG00000131697	NPHP4	510.283	-0.618988	0.0065434
ENSG00000152127	MGAT5	3144.76	-0.644461	0.0065434
ENSG00000197324	LRP10	9297.81	0.496107	0.00654449
ENSG00000143179	UCK2	263.543	-1.13817	0.00655823
ENSG00000255186		86.9546	-1.86941	0.00661122
ENSG00000121691	CAT	1814.91	1.40918	0.00663281
ENSG00000105976	MET	605.737	-3.46587	0.00663449
ENSG00000169495	HTRA4	117.832	-2.09909	0.00664114
ENSG00000135960	EDAR	374.935	-0.619186	0.00664655
ENSG00000232629	HLA-DQB2	77.4568	1.10079	0.0066471
ENSG00000100097	LGALS1	3167	-1.47235	0.00667641
ENSG00000153898	MCOLN2	420.095	0.792756	0.00670812
ENSG00000170242	USP47	2643.48	-0.41644	0.00671147
ENSG00000253368	TRNP1	13.2576	-2.77816	0.0067125
ENSG00000188921	HACD4	1321.43	1.06289	0.0067125
ENSG00000260461	NA	175.768	0.929598	0.0067125
ENSG00000115355	CCDC88A	2509.49	-0.927353	0.00672618
ENSG00000008086	CDKL5	385.349	0.560129	0.00672618
ENSG00000147394	ZNF185	504.303	1.81767	0.00672618
ENSG00000224020	MIR181A2HG	30.5172	-2.10599	0.00674569
ENSG00000262097	LINC02185	4.08322	5.1185	0.00674741
ENSG00000125384	PTGER2	962.864	1.16205	0.00675433
ENSG00000243845	RN7SL30P	28.6601	-1.27831	0.00675837
ENSG00000125454	SLC25A19	486.642	-1.62621	0.00675837
ENSG00000225423	TNPO1P1	170.261	-1.11047	0.00676085
ENSG00000184719	RNLS	45.4029	1.33784	0.00676085
ENSG00000111331	OAS3	8080.81	2.68286	0.00676085
ENSG00000236438	FAM157A	598.224	1.98208	0.00676735
ENSG00000102218	RP2	1553.56	-0.653815	0.00676735
ENSG00000125166	GOT2	581.801	0.391484	0.00681664
ENSG00000180353	HCLS1	10088.3	-0.7524	0.00682314
ENSG00000004478	FKBP4	1391.45	-1.57059	0.00687137
ENSG00000065802	ASB1	1296.55	-0.448518	0.00689059
ENSG00000151012	SLC7A11	2177.53	-3.47834	0.00689059
ENSG00000162377	COA7	226.437	-1.75442	0.00689626
ENSG00000198898	CAPZA2	4752.83	-0.686103	0.00689675
ENSG00000263482	ANTXRLP1	584.545	-0.728542	0.00693118
ENSG00000173786	CNP	1592.73	0.855897	0.00693118
ENSG00000136052	SLC41A2	297.795	-2.32512	0.00693352
ENSG00000114023	FAM162A	274.549	0.778372	0.00693502
ENSG00000164494	PDSS2	290.636	0.467737	0.00694502
ENSG00000090776	EFNB1	167.399	0.753474	0.00694502
ENSG00000152642	GPD1L	409.538	0.542292	0.00694572
ENSG00000168275	COA6	202.067	-0.995021	0.00695701
ENSG00000161911	TREML1	117.008	2.79912	0.00696499
ENSG00000200651		88.7807	-1.32215	0.00697208
ENSG00000188033	ZNF490	221.059	-0.743657	0.0070301
ENSG00000148297	MED22	1478.83	-0.582264	0.00703157
ENSG00000141994	DUS3L	585.735	0.681105	0.00703157
ENSG00000051382	PIK3CB	1573.82	-0.455051	0.00703465
ENSG00000168874	ATOH8	133.383	3.10788	0.00703502
ENSG00000114648	KLHL18	989.287	-0.400947	0.00703502
ENSG00000123124	WWP1	2404.87	0.399336	0.00703502
ENSG00000119242	CCDC92	882.088	-0.512081	0.00703807
ENSG00000163412	EIF4E3	2392.29	0.934585	0.00704248
ENSG00000154429	CCSAP	658.802	0.730627	0.00705315
ENSG00000141574	SECTM1	1565.46	2.60205	0.00705315
ENSG00000129250	KIF1C	1240.8	-0.656656	0.00706007
ENSG00000021355	SERPINB1	4301.75	0.764544	0.00707289
ENSG00000185697	MYBL1	995.637	1.16574	0.00707496
ENSG00000127526	SLC35E1	1389	-0.555086	0.00709815
ENSG00000267521		105.873	-2.53541	0.00710572
ENSG00000154127	UBASH3B	1532.76	0.750331	0.00710639
ENSG00000136450	SRSF1	3909.27	-0.525922	0.00711486
ENSG00000053254	FOXN3	3569.46	0.756771	0.00712084
ENSG00000130313	PGLS	980.299	0.746254	0.00712343
ENSG00000250057		39.8261	-2.20383	0.00712794
ENSG00000124786	SLC35B3	527.335	-0.708599	0.00712794
ENSG00000023697	DERA	325.173	0.545253	0.00712794
ENSG00000258831		30.0161	-3.55323	0.00713397
ENSG00000143452	HORMAD1	61.013	1.29175	0.0071343
ENSG00000170266	GLB1	936.453	0.490653	0.0071343
ENSG00000144824	PHLDB2	402.759	-0.797432	0.0071343
ENSG00000179344	HLA-DQB1	2466.33	0.778288	0.0071343
ENSG00000169439	SDC2	2091.31	-2.8778	0.0071343
ENSG00000152117	SMPD4BP	968.657	0.619201	0.00714036
ENSG00000071246	VASH1	1322.51	-1.83658	0.00714036
ENSG00000107018	RLN1	47.6505	-1.74317	0.00714855
ENSG00000154957	ZNF18	520.254	0.525562	0.00714855
ENSG00000149485	FADS1	323.784	-0.859091	0.00717711
ENSG00000137936	BCAR3	179.734	-1.83846	0.0071837
ENSG00000228327		429.11	0.861269	0.00719251
ENSG00000013275	PSMC4	1140.23	-0.773173	0.00719251
ENSG00000163040	CCDC74A	14.3811	-3.13077	0.00720448
ENSG00000036054	TBC1D23	1521.36	-0.515039	0.00720808
ENSG00000204580	DDR1	264.652	-0.88057	0.00723913
ENSG00000107954	NEURL1	101.195	2.00593	0.00726685
ENSG00000182700	IGIP	409.438	-0.619342	0.00727943
ENSG00000166920	C15orf48	6590.84	-5.02787	0.00727943
ENSG00000123908	AGO2	6682.56	-0.75136	0.00728278
ENSG00000145901	TNIP1	17643.7	-1.6496	0.00732801
ENSG00000158715	SLC45A3	233.832	1.04297	0.00734372
ENSG00000269893	SNHG8	643.583	-0.714989	0.00734372
ENSG00000103319	EEF2K	662.031	0.819174	0.00734585
ENSG00000185052	SLC24A3	98.7984	-1.25164	0.00734585
ENSG00000187164	SHTN1	385.618	-0.977694	0.00737405
ENSG00000179598	PLD6	182.867	1.07787	0.00737405
ENSG00000085491	SLC25A24	1132.84	-0.745076	0.00738025
ENSG00000178562	CD28	2599.8	0.539526	0.00738025
ENSG00000217801		91.7266	-2.2374	0.00738493
ENSG00000183520	UTP11	418.152	-1.04852	0.00738892
ENSG00000034510	TMSB10	11827.4	1.04703	0.00742241
ENSG00000100813	ACIN1	7837.03	-0.343193	0.00747897
ENSG00000255050		12.4411	-2.61643	0.00747942
ENSG00000167680	SEMA6B	1839.27	-3.81442	0.00748745
ENSG00000130433	CACNG6	38.0788	1.95401	0.0075023
ENSG00000182511	FES	1110.34	1.42241	0.00750825
ENSG00000156983	BRPF1	1223.39	0.440502	0.00752812
ENSG00000120899	PTK2B	12694.5	-0.697002	0.00753864
ENSG00000185246	PRPF39	891.897	-0.408583	0.00753864
ENSG00000173597	SULT1B1	678.566	2.11667	0.0075449
ENSG00000173200	PARP15	1342.87	0.883997	0.00754763
ENSG00000149499	EML3	3167.01	-0.584529	0.00755629
ENSG00000278058		14.4455	1.63052	0.00755629
ENSG00000167074	TEF	186.806	0.84823	0.00755629
ENSG00000072042	RDH11	794.156	-0.472505	0.00756739
ENSG00000048740	CELF2	10584.6	0.874347	0.00759144
ENSG00000157184	CPT2	606.029	0.409645	0.00759696
ENSG00000204086	RPA4	36.0031	-1.38136	0.0076024
ENSG00000196924	FLNA	39293	-0.940892	0.00763521
ENSG00000163006	CCDC138	234.716	-0.502296	0.007638
ENSG00000114062	UBE3A	2959.05	-0.413044	0.0077031
ENSG00000197046	SIGLEC15	26.9099	4.47886	0.0077031
ENSG00000127947	PTPN12	4850.05	-1.05881	0.00770338
ENSG00000198832	SELENOM	222.709	1.10573	0.00771764
ENSG00000112232	KHDRBS2	46.0098	1.69647	0.00772167
ENSG00000161929	SCIMP	519.965	1.37992	0.00772167
ENSG00000143147	GPR161	21.8421	-2.33547	0.00779495
ENSG00000144959	NCEH1	452.145	-1.64456	0.00779495
ENSG00000279589		23.2038	-1.35636	0.00780278
ENSG00000144381	HSPD1	2791.01	-1.35834	0.00780907
ENSG00000140391	TSPAN3	838.999	-0.47696	0.00781088
ENSG00000172086	KRCC1	842.294	-0.822539	0.0078281
ENSG00000172840	PDP2	390.564	-0.745827	0.00785217
ENSG00000179362	HMGN2P46	151.098	-4.31487	0.00786458
ENSG00000103415	HMOX2	947.503	0.507365	0.0078807
ENSG00000007392	LUC7L	1716.32	-0.366972	0.00793009
ENSG00000172530	BANP	2657.81	-0.704815	0.00793009
ENSG00000168591	TMUB2	1242.32	0.466475	0.00793009
ENSG00000121057	AKAP1	804.74	0.528794	0.00793009
ENSG00000130299	GTPBP3	364.802	0.631011	0.00793009
ENSG00000151612	ZNF827	944.928	-0.591316	0.00794016
ENSG00000224295	OLFM5P	25.2598	1.85602	0.00794016
ENSG00000239521	CASTOR3	901.334	-0.587104	0.00794161
ENSG00000130783	CCDC62	77.4375	-0.82815	0.00794492
ENSG00000111885	MAN1A1	2378.35	0.739685	0.00794729
ENSG00000107021	TBC1D13	1017.01	0.363211	0.00796312
ENSG00000163931	TKT	5590.91	1.02583	0.00797835
ENSG00000144909	OSBPL11	1707.48	-0.760301	0.00797847
ENSG00000163155	LYSMD1	68.2005	-1.56603	0.00801488
ENSG00000229931	ATXN1-AS1	92.1477	-1.14412	0.00802302
ENSG00000091127	PUS7	227.299	-1.2577	0.00802488
ENSG00000146409	SLC18B1	340.113	0.726645	0.0080255
ENSG00000163220	S100A9	29447.7	-1.31654	0.00804025
ENSG00000229689		61.9346	-2.63139	0.00805405
ENSG00000115145	STAM2	1513.77	-0.838956	0.00805405
ENSG00000123453	SARDH	452.703	-1.45638	0.00806476
ENSG00000166801	FAM111A	2429.85	0.524484	0.00806476
ENSG00000179630	LACC1	755.681	-2.7478	0.00806476
ENSG00000147155	EBP	273.002	1.07198	0.00807421
ENSG00000248323	LUCAT1	2624.59	-2.0163	0.00808114
ENSG00000111424	VDR	1478.43	-1.91662	0.00808114
ENSG00000139725	RHOF	2721.54	-0.551077	0.00808335
ENSG00000101150	TPD52L2	4476.32	-0.803493	0.00811297
ENSG00000123838	C4BPA	22.5843	4.79284	0.00811864
ENSG00000107282	APBA1	38.1544	1.40449	0.00811864
ENSG00000267980		36.5101	1.18407	0.00811864
ENSG00000160877	NACC1	1486.19	-0.837547	0.00811864
ENSG00000171302	CANT1	2370.59	0.382177	0.00814588
ENSG00000182183	SHISAL2A	918.572	-0.84815	0.00815116
ENSG00000157227	MMP14	2348.4	1.72096	0.00815116
ENSG00000102910	LONP2	2636.85	0.397833	0.00815116
ENSG00000259416	LINC02883	37.0061	-1.42431	0.00816734
ENSG00000136504	KAT7	3490.27	0.676849	0.00816734
ENSG00000162734	PEA15	2473.42	-1.77123	0.0081676
ENSG00000222043		35.1493	1.92132	0.0081676
ENSG00000110660	SLC35F2	180.379	-0.718481	0.00817479
ENSG00000116977	LGALS8	2787.89	0.581618	0.00820519
ENSG00000101846	STS	141.49	0.967461	0.00820519
ENSG00000261971	MMP25-AS1	624.926	0.905888	0.00821176
ENSG00000125735	TNFSF14	1344.59	-1.81707	0.00821176
ENSG00000052802	MSMO1	382.047	-1.05155	0.00821656
ENSG00000223387	LINC02068	15.2992	3.91899	0.00825644
ENSG00000136603	SKIL	10440.5	-2.48085	0.00825965
ENSG00000006118	TMEM132A	31.8095	-2.52774	0.00825965
ENSG00000124593		40.0015	1.30981	0.00826086
ENSG00000162433	AK4	537.042	-3.31272	0.00832089
ENSG00000145214	DGKQ	1493.91	0.670557	0.00832089
ENSG00000237172	B3GNT9	127.348	0.69463	0.00832089
ENSG00000260647		33.9091	1.40074	0.00832089
ENSG00000228594	FNDC10	53.095	1.61962	0.00834072
ENSG00000097007	ABL1	1561.2	-0.713587	0.00837263
ENSG00000136874	STX17	1013.38	0.402015	0.00837286
ENSG00000132357	CARD6	525.844	-1.05615	0.00838884
ENSG00000172175	MALT1	2562.91	0.560487	0.00845174
ENSG00000138709	LARP1B	453.665	-0.868813	0.00847599
ENSG00000234964	FABP5P7	8.88643	-4.57813	0.00849416
ENSG00000223799	IL10RB-DT	92.0732	-1.69379	0.00854083
ENSG00000187650	VMAC	500.142	0.597305	0.00860013
ENSG00000138172	CALHM2	839.225	-1.20877	0.00861323
ENSG00000183486	MX2	9775.02	1.37082	0.00861323
ENSG00000279110		11.3384	-3.14894	0.00864652
ENSG00000258749		68.384	1.31867	0.0086491
ENSG00000130699	TAF4	712.951	-0.660948	0.00866559
ENSG00000198863	RUNDC1	895.173	-0.644743	0.00869742
ENSG00000272746	NA	139.445	-1.28012	0.00876808
ENSG00000169136	ATF5	747.096	-2.42556	0.00880504
ENSG00000125744	RTN2	503.839	-2.68434	0.00881528
ENSG00000173011	TADA2B	2044.74	0.561777	0.00883593
ENSG00000169230	PRELID1	2196.37	-0.798008	0.00888072
ENSG00000211689	TRGC1	626.316	-1.05041	0.00888105
ENSG00000244038	DDOST	1911.48	0.448559	0.00888326
ENSG00000106069	CHN2	253.465	1.68764	0.0089137
ENSG00000180155	LYNX1	58.6129	2.00316	0.00893496
ENSG00000228672	PROB1	49.4686	1.15705	0.00893718
ENSG00000175602	CCDC85B	568.862	1.13103	0.00893718
ENSG00000104763	ASAH1	7887.33	1.35979	0.00893959
ENSG00000176049	JAKMIP2	677.821	-1.47501	0.00894001
ENSG00000222365	SNORD12B	111.089	1.14375	0.00894782
ENSG00000258499	LINC02287	14.3733	3.78822	0.00899326
ENSG00000267470	ZNF571-AS1	21.6124	1.30158	0.00899326
ENSG00000215421	ZNF407	1780.03	-0.390236	0.00901864
ENSG00000235449		18.2309	1.62527	0.0090214
ENSG00000121064	SCPEP1	866.325	1.40352	0.00902623
ENSG00000004838	ZMYND10	53.8578	-1.13286	0.0090447
ENSG00000176533	GNG7	486.975	1.28443	0.0090447
ENSG00000163297	ANTXR2	2358.43	-0.718387	0.00906235
ENSG00000169499	PLEKHA2	6409.66	-0.820899	0.00906235
ENSG00000027001	MIPEP	218.181	0.785811	0.00906235
ENSG00000234788	HSPA8P3	24.1962	1.44959	0.00908581
ENSG00000215424	MCM3AP-AS1	143.124	1.13061	0.00911804
ENSG00000174574	AKIRIN1	2318.8	-0.376311	0.00911832
ENSG00000067334	DNTTIP2	2077.78	-0.626875	0.00911832
ENSG00000231249	ITPR1-DT	32.5407	-1.48339	0.00911832
ENSG00000122733	PHF24	32.4326	-4.1607	0.00911832
ENSG00000107281	NPDC1	221.066	1.39877	0.00911832
ENSG00000166471	TMEM41B	862.264	-0.736045	0.00911832
ENSG00000119686	FLVCR2	341.995	0.870801	0.00911832
ENSG00000116679	IVNS1ABP	16519.3	-1.2663	0.00913162
ENSG00000198818	SFT2D1	1085.87	-0.86286	0.00914068
ENSG00000267359		35.1018	-1.56895	0.00916375
ENSG00000184083	FAM120C	416.767	0.466571	0.00918174
ENSG00000122545	SEPTIN7	3547.39	-0.438317	0.0091843
ENSG00000156587	UBE2L6	3105.63	1.2662	0.0091843
ENSG00000099917	MED15	5410.22	-0.510305	0.00919845
ENSG00000224934	GOT1-DT	112.132	-1.3958	0.00921251
ENSG00000236255		216.48	-0.972724	0.00921904
ENSG00000126215	XRCC3	236.899	0.573494	0.00921904
ENSG00000181019	NQO1	49.3836	1.29761	0.00923334
ENSG00000197083	ZNF300P1	14.4566	-3.34866	0.00925191
ENSG00000169249	ZRSR2	482.877	0.440956	0.0092769
ENSG00000073737	DHRS9	575.886	-2.15565	0.00928641
ENSG00000137166	FOXP4	610.303	-0.778168	0.00928641
ENSG00000215114	UBXN2B	2092	-1.11578	0.00928641
ENSG00000040633	PHF23	1092.53	-0.899607	0.00928641
ENSG00000141622	RNF165	124.615	1.89269	0.00928641
ENSG00000006451	RALA	901.865	-0.574353	0.00929856
ENSG00000058866	DGKG	175.614	2.04851	0.00930807
ENSG00000134955	SLC37A2	1164.18	-1.89865	0.00930958
ENSG00000183479	TREX2	59.6805	0.941798	0.00931614
ENSG00000010310	GIPR	232.709	-0.891444	0.00933342
ENSG00000147050	KDM6A	3050.78	0.300549	0.00934108
ENSG00000132434	LANCL2	246.033	0.782165	0.00935327
ENSG00000184831	APOO	91.6254	1.0472	0.00939894
ENSG00000277476		481.788	-0.514461	0.00939894
ENSG00000084774	CAD	1022.17	0.582566	0.00942023
ENSG00000259762		24.5245	-1.54076	0.00946737
ENSG00000138795	LEF1	4621.92	0.666775	0.00947194
ENSG00000280187		15.8115	-1.56531	0.00947194
ENSG00000075142	SRI	1004.29	0.481717	0.00947194
ENSG00000152213	ARL11	1062.62	-1.64596	0.00947194
ENSG00000225733	FGD5-AS1	2584.73	0.336918	0.00949142
ENSG00000108578	BLMH	805.337	-0.633278	0.00950125
ENSG00000141858	SAMD1	633.936	-0.605906	0.00950125
ENSG00000135253	KCP	23.8147	1.73086	0.00951266
ENSG00000161643	SIGLEC16	71.5059	-2.64111	0.00951266
ENSG00000147174	GCNA	285.866	-1.02426	0.009537
ENSG00000100242	SUN2	12548.1	-0.398612	0.00953721
ENSG00000273176		67.1432	1.71204	0.0095703
ENSG00000140564	FURIN	6606.51	0.897782	0.00957779
ENSG00000272498		190.232	0.903817	0.00959798
ENSG00000174007	CEP19	213.58	-0.918123	0.00959798
ENSG00000124731	TREM1	7014.86	-1.23403	0.00960591
ENSG00000278972		52.2115	-1.56127	0.00960591
ENSG00000164182	NDUFAF2	160.063	-0.957475	0.00965511
ENSG00000204524	ZNF805	543.693	0.682596	0.00965511
ENSG00000237883	DGUOK-AS1	30.8761	-1.72625	0.00967306
ENSG00000151233	GXYLT1	730.5	-0.63134	0.00969481
ENSG00000020633	RUNX3	6073.56	0.411406	0.00972294
ENSG00000161791	FMNL3	7802.14	-1.88046	0.00973738
ENSG00000237372		24.0669	-3.00178	0.00975623
ENSG00000169641	LUZP1	1533.02	-0.673233	0.00977473
ENSG00000109436	TBC1D9	1095.09	1.06374	0.00977473
ENSG00000234219	CDCA4P4	113.131	0.930863	0.00979434
ENSG00000169016	E2F6	285.641	-0.852394	0.00980769
ENSG00000204632	HLA-G	236.107	0.809223	0.00980769
ENSG00000149823	VPS51	2666.34	0.566381	0.00980769
ENSG00000261270		107.53	1.00447	0.00980769
ENSG00000176658	MYO1D	408.055	-0.573871	0.00980769
ENSG00000213983	AP1G2	2387.99	0.430855	0.00981068
ENSG00000156603	MED19	199.399	-0.840856	0.00982791
ENSG00000107551	RASSF4	1164.08	1.61888	0.0098323
ENSG00000090104	RGS1	1416.37	-1.47548	0.00983634
ENSG00000111271	ACAD10	948.559	0.364085	0.00983634
ENSG00000141404	GNAL	110.026	-1.21065	0.00983634
ENSG00000163166	IWS1	1342.61	-0.616687	0.00983644
ENSG00000064225	ST3GAL6	887.808	-1.9022	0.00983644
ENSG00000164466	SFXN1	1206.82	0.533393	0.00983644
ENSG00000134594	RAB33A	150.252	-1.58055	0.00983644
ENSG00000111231	GPN3	259.207	-0.858751	0.00990385
ENSG00000170325	PRDM10	536.643	-0.591405	0.00990464
ENSG00000111445	RFC5	236.646	0.580513	0.00990464
ENSG00000132383	RPA1	1750.37	0.421484	0.00990464
ENSG00000007168	PAFAH1B1	4157.99	-0.377741	0.00990464
ENSG00000099814	CEP170B	116.448	-1.16864	0.00994
ENSG00000160783	PMF1	416.776	0.621182	0.0099584
ENSG00000237927		125.707	-2.08361	0.0099584
ENSG00000125355	TMEM255A	34.3056	2.1468	0.0099584
ENSG00000119383	PTPA	1464.59	0.506926	0.0099584
ENSG00000121281	ADCY7	6385.89	-0.486008	0.0099584
ENSG00000004139	SARM1	1382.51	0.579414	0.0099584
ENSG00000125730	C3	1631.74	-3.68608	0.0099584
ENSG00000240750	RN7SL559P	26.4046	-1.69689	0.00996365
ENSG00000136158	SPRY2	152.577	-1.90242	0.00996694
ENSG00000117318	ID3	351.848	-1.6161	0.010027
ENSG00000162594	IL23R	24.567	2.34896	0.010027
ENSG00000279476		578.207	-1.41218	0.010027
ENSG00000260464		49.1139	-1.22298	0.0100421
ENSG00000265982		158.401	-1.18533	0.0100536
ENSG00000112339	HBS1L	1685.12	-0.379019	0.0100853
ENSG00000115107	STEAP3	116.932	-1.67161	0.0100985
ENSG00000136854	STXBP1	181.282	-0.732258	0.0101119
ENSG00000259952		29.0835	-1.6126	0.0101223
ENSG00000183605	SFXN4	247.443	0.620085	0.0101315
ENSG00000183576	SETD3	1908.54	-0.420325	0.0101315
ENSG00000170379	TCAF2	562.455	0.645892	0.0101603
ENSG00000005175	RPAP3	859.557	0.53319	0.0102031
ENSG00000173588	CEP83	476.782	-0.664188	0.0102031
ENSG00000279801		359.248	-1.07554	0.0102171
ENSG00000026025	VIM	20597.1	-1.0075	0.0102287
ENSG00000164691	TAGAP	7622.77	0.968921	0.0102324
ENSG00000102755	FLT1	772.033	-2.96605	0.0102324
ENSG00000106261	ZKSCAN1	3039.35	-0.427777	0.0102748
ENSG00000230839	NA	88.3745	-1.63177	0.0102985
ENSG00000177479	ARIH2	2957.74	-0.317673	0.010326
ENSG00000232859	LYRM9	250.468	0.701623	0.0103312
ENSG00000141013	GAS8	126.06	0.877972	0.0103451
ENSG00000226321	CROCC2	8.39573	4.52001	0.0103602
ENSG00000187554	TLR5	216.735	1.94069	0.0104063
ENSG00000075213	SEMA3A	50.0279	-2.08013	0.0104063
ENSG00000262312		55.3947	1.62001	0.0104063
ENSG00000262663		56.0581	-1.4648	0.0104063
ENSG00000186529	CYP4F3	2074.32	-1.77954	0.0104063
ENSG00000274600	RIMBP3B	21.623	-2.00734	0.0104063
ENSG00000132773	TOE1	408.199	0.800774	0.0104064
ENSG00000163510	CWC22	1000.9	-0.737017	0.0104064
ENSG00000232381	OR52U1P	34.028	1.52979	0.0104295
ENSG00000149948	HMGA2	18.3831	-2.52871	0.0104295
ENSG00000100592	DAAM1	503.773	-0.528363	0.010439
ENSG00000280106		136.453	-0.970734	0.010439
ENSG00000273320		403.133	1.62968	0.0104882
ENSG00000137501	SYTL2	2428.04	-0.682011	0.0104882
ENSG00000197982	C1orf122	828.81	-1.5937	0.010498
ENSG00000270060		85.7711	0.95508	0.010498
ENSG00000110375	UPK2	18.4487	-1.89996	0.010498
ENSG00000233622	CYP2T1P	22.0979	1.83965	0.010498
ENSG00000047315	POLR2B	2979.56	-0.335639	0.0105009
ENSG00000168672	LRATD2	669.237	0.674666	0.0105021
ENSG00000129354	AP1M2	17.2294	3.12498	0.0106024
ENSG00000164050	PLXNB1	106.13	-0.987601	0.0106435
ENSG00000150753	CCT5	2789.1	-0.987099	0.0106658
ENSG00000119820	YIPF4	2294.45	-0.510418	0.0106755
ENSG00000129535	NRL	95.4203	0.719128	0.0106755
ENSG00000114735	HEMK1	1881.68	0.596503	0.0107061
ENSG00000221102	SNORA11B	33.9557	-1.93807	0.0107078
ENSG00000091490	SEL1L3	2152.74	0.513519	0.0107086
ENSG00000261529		63.4061	-1.17805	0.0107397
ENSG00000188822	CNR2	334.489	0.948664	0.0107731
ENSG00000163539	CLASP2	2288	-0.368938	0.0107884
ENSG00000104611	SH2D4A	9.69932	-2.72021	0.0108308
ENSG00000260778	MIR3677HG	70.3529	-1.17923	0.0108308
ENSG00000133119	RFC3	166.984	0.953871	0.0108476
ENSG00000169221	TBC1D10B	1815.24	-0.455608	0.0108934
ENSG00000184226	PCDH9	358.579	0.91405	0.0109293
ENSG00000119979	DENND10	765.132	1.15868	0.0109349
ENSG00000162885	B3GALNT2	269.876	-0.595639	0.0109437
ENSG00000152465	NMT2	732.41	-0.482681	0.0109891
ENSG00000196873	CBWD3	252.471	0.811111	0.0110124
ENSG00000007341	ST7L	530.992	-0.437026	0.0110306
ENSG00000247624	CPEB2-DT	65.9998	-0.943981	0.0110306
ENSG00000110046	ATG2A	5013.26	1.15946	0.011042
ENSG00000158352	SHROOM4	20.6887	-2.65758	0.011048
ENSG00000132965	ALOX5AP	5971.68	-1.92915	0.011048
ENSG00000261512		173.112	0.804178	0.0110625
ENSG00000197785	ATAD3A	413.083	-1.07506	0.0111169
ENSG00000175170	FAM182B	36.0905	1.41215	0.0111368
ENSG00000230489	VAV3-AS1	29.1946	-1.75104	0.011151
ENSG00000115956	PLEK	18660.5	0.91051	0.0111553
ENSG00000263883	EEF1DP7	96.9749	0.994671	0.0111553
ENSG00000173801	JUP	266.969	1.42328	0.0111693
ENSG00000180530	NRIP1	2211.31	-0.69395	0.0111693
ENSG00000178222	RNF212	43.7004	1.07501	0.0111871
ENSG00000134294	SLC38A2	4421.76	-0.563854	0.0111871
ENSG00000187775	DNAH17	680.677	-2.58958	0.0111871
ENSG00000099783	HNRNPM	4246.87	-0.514468	0.0111871
ENSG00000069399	BCL3	3339.24	0.876282	0.0111871
ENSG00000232693		11.6414	-2.94087	0.0111872
ENSG00000102780	DGKH	1133.93	0.553272	0.0112006
ENSG00000185272	RBM11	64.6154	1.15716	0.0112218
ENSG00000168386	FILIP1L	38.4318	-2.15787	0.0112501
ENSG00000158402	CDC25C	22.7659	-1.73342	0.0112815
ENSG00000008083	JARID2	3671.13	-0.659133	0.0112993
ENSG00000008853	RHOBTB2	318.968	1.06085	0.0112993
ENSG00000205268	PDE7A	4753.39	-0.468242	0.011343
ENSG00000211695	TRGV9	174.421	-1.11044	0.0113761
ENSG00000159256	MORC3	5474.08	-0.844949	0.0113761
ENSG00000113643	RARS1	1493.19	-0.619654	0.0113864
ENSG00000147408	CSGALNACT1	2118.69	-0.750365	0.0113864
ENSG00000136044	APPL2	1704.02	-0.527645	0.0113864
ENSG00000104140	RHOV	53.5118	-4.65622	0.0113864
ENSG00000118496	FBXO30	1011.16	-0.827583	0.0114388
ENSG00000126698	DNAJC8	1773.09	-0.468702	0.0114398
ENSG00000257605	MYG1-AS1	50.2453	-2.38038	0.0114398
ENSG00000103351	CLUAP1	344.62	0.728011	0.0114398
ENSG00000128482	RNF112	16.6053	2.20216	0.0114398
ENSG00000015676	NUDCD3	2291.69	0.401304	0.0114413
ENSG00000167645	YIF1B	425.377	0.863182	0.0114572
ENSG00000154764	WNT7A	223.809	-0.80284	0.0114764
ENSG00000169184	MN1	230.294	-1.88895	0.011519
ENSG00000174799	CEP135	1369.97	-0.543707	0.0115276
ENSG00000119446	RBM18	711.105	-0.534098	0.0115531
ENSG00000127124	HIVEP3	1849.27	-1.7267	0.0115653
ENSG00000104312	RIPK2	2135.16	1.04246	0.0115803
ENSG00000122378	PRXL2A	133.768	1.32063	0.0115803
ENSG00000137200	CMTR1	2535.59	0.780503	0.0115924
ENSG00000112033	PPARD	2029.35	-0.74229	0.0116065
ENSG00000168038	ULK4	590.739	-0.620382	0.0116124
ENSG00000182923	CEP63	1335.76	0.491684	0.0116559
ENSG00000185000	DGAT1	863.134	0.660346	0.0116559
ENSG00000176014	TUBB6	399.356	-1.12244	0.0116966
ENSG00000163599	CTLA4	518.173	0.692889	0.0117056
ENSG00000279518		18.6531	-2.36611	0.0117163
ENSG00000198838	RYR3	17.7315	2.1147	0.0117345
ENSG00000176531	PHLDB3	412.838	-0.696025	0.0117345
ENSG00000234807	LINC01135	118.726	-1.25373	0.0118067
ENSG00000106804	C5	137.898	1.07444	0.0118067
ENSG00000258623		31.5779	-1.47692	0.0118067
ENSG00000186204	CYP4F12	72.0667	-1.44524	0.0118106
ENSG00000120334	CENPL	149.245	-0.578113	0.0118192
ENSG00000077157	PPP1R12B	2197.84	0.723343	0.0118192
ENSG00000108639	SYNGR2	2851.14	0.541017	0.0118192
ENSG00000163719	MTMR14	3326.15	0.439652	0.011871
ENSG00000228201		89.2272	-1.34006	0.0119023
ENSG00000138760	SCARB2	2591.15	-1.26805	0.011905
ENSG00000160563	MED27	438.039	0.420529	0.011905
ENSG00000038382	TRIO	2628.55	-0.805343	0.0119394
ENSG00000156398	SFXN2	467.694	0.551877	0.011941
ENSG00000109572	CLCN3	1783.07	-0.536146	0.0120035
ENSG00000235513	L3MBTL2-AS1	10.6789	2.50276	0.0120305
ENSG00000165240	ATP7A	1363.48	-0.78274	0.0120309
ENSG00000105287	PRKD2	3004.72	0.624424	0.0120309
ENSG00000162616	DNAJB4	322.819	-0.884947	0.0120404
ENSG00000182118	FAM89A	160.135	0.775954	0.012062
ENSG00000279696		185.172	-1.12861	0.012062
ENSG00000167670	CHAF1A	379.076	0.869145	0.0120934
ENSG00000009335	UBE3C	2616.14	-0.403848	0.0121069
ENSG00000171161	ZNF672	1315.07	0.376521	0.0121392
ENSG00000157404	KIT	95.1609	-1.27287	0.0121392
ENSG00000107443	CCNJ	316.499	-0.66994	0.0121392
ENSG00000100815	TRIP11	1796.83	-0.632959	0.0121392
ENSG00000266877		22.8153	-3.48783	0.0121392
ENSG00000261136		131.943	-0.928769	0.0121516
ENSG00000106012	IQCE	673.997	-0.903046	0.0121585
ENSG00000250722	SELENOP	102.309	3.04962	0.0121608
ENSG00000145860	RNF145	2725.48	-0.757171	0.0121608
ENSG00000070961	ATP2B1	7842.58	-0.727167	0.0121608
ENSG00000277496	SLCO4A1-AS2	483.795	-0.836839	0.0121608
ENSG00000101421	CHMP4B	2513.86	-0.836688	0.0121835
ENSG00000211753	TRBV28	91.5204	-0.987387	0.0122044
ENSG00000274422		150.889	-1.42016	0.0122044
ENSG00000170791	CHCHD7	623.74	0.531959	0.0122117
ENSG00000152253	SPC25	24.0349	-1.93341	0.0122138
ENSG00000102221	JADE3	142.594	-1.44189	0.0122138
ENSG00000276961	MIR7848	289.629	-1.12537	0.0122138
ENSG00000169032	MAP2K1	1801.04	-0.488408	0.0122138
ENSG00000204842	ATXN2	1535.64	-0.534395	0.0122156
ENSG00000144802	NFKBIZ	9542.05	0.860043	0.0122221
ENSG00000182551	ADI1	594.304	0.831539	0.0122262
ENSG00000081087	OSTM1	2643.57	-0.881723	0.0122262
ENSG00000143624	INTS3	1841.51	0.43101	0.0122658
ENSG00000152558	TMEM123	11927.5	0.894677	0.0122658
ENSG00000174579	MSL2	3212.41	-0.5164	0.0122993
ENSG00000133835	HSD17B4	1481.72	0.64418	0.0122993
ENSG00000142687	KIAA0319L	2430.43	0.508745	0.0123065
ENSG00000236682	MAP3K2-DT	61.5312	-1.35554	0.0123065
ENSG00000168685	IL7R	31760.6	-1.0308	0.0123131
ENSG00000171100	MTM1	595.422	0.63334	0.0123168
ENSG00000239151	RNU7-195P	26.3112	2.18955	0.0123277
ENSG00000105329	TGFB1	8092.87	-0.80636	0.012348
ENSG00000140534	TICRR	25.5867	-1.71643	0.0123516
ENSG00000260152		71.9748	-1.71934	0.0123609
ENSG00000174749	FAM241A	292.277	0.715552	0.0124202
ENSG00000186480	INSIG1	4037.95	-1.25936	0.0124202
ENSG00000250644		398.981	-1.86822	0.0124202
ENSG00000268635		38.8497	2.20403	0.0124202
ENSG00000151327	FAM177A1	810.776	-0.653691	0.0124202
ENSG00000182117	NOP10	1274.45	-1.06172	0.0124202
ENSG00000012061	ERCC1	864.592	-0.585096	0.0124202
ENSG00000279166		1257.73	-1.05229	0.0124446
ENSG00000087586	AURKA	166.864	-1.47494	0.0125125
ENSG00000079462	PAFAH1B3	143.816	1.13335	0.0125125
ENSG00000141026	MED9	446.206	0.477685	0.0125161
ENSG00000105855	ITGB8	2952.56	-2.49456	0.0125248
ENSG00000213066	CEP43	481.213	-0.579352	0.0125774
ENSG00000085415	SEH1L	753.255	-0.662079	0.0125774
ENSG00000101182	PSMA7	2507.44	-0.603027	0.0125774
ENSG00000236969	GGT8P	58.0055	-2.55369	0.0125782
ENSG00000280434		320.708	-0.995501	0.0125791
ENSG00000186056	MATN1-AS1	399.939	0.793521	0.0126023
ENSG00000158473	CD1D	354.953	2.34895	0.0126023
ENSG00000271857		42.5763	-1.57586	0.0126023
ENSG00000042832	TG	260.758	-1.33501	0.0126023
ENSG00000132640	BTBD3	159.529	-1.02164	0.0126418
ENSG00000179818	PCBP1-AS1	3262.74	0.794242	0.0126464
ENSG00000100591	AHSA1	830.394	-0.899482	0.0126835
ENSG00000108963	DPH1	576.378	0.598928	0.0127351
ENSG00000101158	NELFCD	1028.54	-0.331821	0.0127351
ENSG00000282431	TRBD1	45.0968	-1.20696	0.0127422
ENSG00000164808	SPIDR	1588.52	0.370377	0.0127422
ENSG00000170430	MGMT	411.837	0.657008	0.0127422
ENSG00000196684	HSH2D	3521.9	0.968392	0.0127647
ENSG00000145191	EIF2B5	1243.44	-0.31306	0.0127941
ENSG00000271781		28.1165	1.62566	0.0127941
ENSG00000254999	BRK1	1767.62	-0.528972	0.0128226
ENSG00000089060	SLC8B1	2316.98	0.43011	0.0128226
ENSG00000147439	BIN3	2076.58	0.654751	0.0128373
ENSG00000136999	CCN3	58.6291	2.9324	0.0128373
ENSG00000054148	PHPT1	316.326	0.719937	0.0128373
ENSG00000167930	FAM234A	276.58	0.505033	0.0128984
ENSG00000267263		368.037	-1.03886	0.0129264
ENSG00000120458	MSANTD2	463.833	-0.631772	0.0129354
ENSG00000059122	FLYWCH1	1721.07	0.709006	0.0129354
ENSG00000139579	NABP2	249.589	0.549442	0.012947
ENSG00000266017	MIR4477B	54.7492	1.63193	0.0129471
ENSG00000187475	H1-6	17.3643	1.95388	0.0129779
ENSG00000162946	DISC1	469.343	1.68432	0.0129887
ENSG00000138085	ATRAID	813.423	0.684518	0.0130226
ENSG00000115946	PNO1	299.415	-0.820229	0.0130226
ENSG00000084676	NCOA1	3303.39	0.568239	0.0130245
ENSG00000068878	PSME4	3397.88	-0.519049	0.0130322
ENSG00000114544	SLC41A3	484.429	0.81383	0.0130322
ENSG00000180370	PAK2	4792.01	-0.611016	0.0130322
ENSG00000260903	XKR7	44.9453	-2.51176	0.0130322
ENSG00000188707	ZBED10P	292.696	0.958988	0.0130584
ENSG00000107643	MAPK8	1246.4	-0.426727	0.0130584
ENSG00000213463	SYNJ2BP	607.618	0.433761	0.0130926
ENSG00000123485	HJURP	38.7021	-1.49931	0.0131051
ENSG00000105879	CBLL1	1364.68	-0.426958	0.0131051
ENSG00000134070	IRAK2	5294.94	-2.82618	0.0131767
ENSG00000181555	SETD2	5894.59	-0.399263	0.0131767
ENSG00000125434	SLC25A35	147.859	0.696244	0.0131767
ENSG00000169733	RFNG	479.639	0.754075	0.0131767
ENSG00000162511	LAPTM5	31366.9	-0.939773	0.0131928
ENSG00000149212	SESN3	10213.8	-0.953208	0.0131928
ENSG00000096996	IL12RB1	891.301	0.539749	0.0132022
ENSG00000117834	SLC5A9	19.3384	-3.18483	0.0132207
ENSG00000161904	LEMD2	2907.78	0.485148	0.0132246
ENSG00000166012	TAF1D	2923.21	-0.61822	0.0132246
ENSG00000141497	ZMYND15	425.02	1.69943	0.0132431
ENSG00000186432	KPNA4	3320.95	-0.584206	0.0132882
ENSG00000092841	MYL6	8446.64	-0.637841	0.0132969
ENSG00000261474		143.187	0.61288	0.0132993
ENSG00000150756	ATPSCKMT	216.47	-0.637861	0.0133328
ENSG00000274270		108.069	1.01127	0.0133333
ENSG00000115590	IL1R2	1912.89	-2.16546	0.0133854
ENSG00000173085	COQ2	470.045	-0.70548	0.0134605
ENSG00000119599	DCAF4	279.546	0.82775	0.0134605
ENSG00000236213		618.154	-1.49548	0.0134781
ENSG00000091536	MYO15A	52.2467	1.39255	0.0134858
ENSG00000167461	RAB8A	2875.92	0.473287	0.0134858
ENSG00000232453	LINC02777	17.2446	-1.85282	0.0134957
ENSG00000148335	NTMT1	648.517	-0.527582	0.0135127
ENSG00000198205	ZXDA	354.15	0.67734	0.0135711
ENSG00000169918	OTUD7A	435.069	-0.640872	0.0135711
ENSG00000115084	SLC35F5	1641.73	-0.617529	0.0135732
ENSG00000136238	RAC1	3451.94	-0.848212	0.0136181
ENSG00000142459	EVI5L	368.777	0.632459	0.013692
ENSG00000119401	TRIM32	361.249	0.419243	0.0137296
ENSG00000116701	NCF2	10582	-0.935248	0.0137347
ENSG00000262049		205.01	0.719523	0.013764
ENSG00000154237	LRRK1	813.415	0.69131	0.0137691
ENSG00000196757	ZNF700	504.776	0.480567	0.0137884
ENSG00000146828	SLC12A9	2741.73	0.803569	0.0138203
ENSG00000172578	KLHL6	3450.67	-0.801419	0.0138273
ENSG00000164056	SPRY1	213.113	-1.23639	0.0138273
ENSG00000197451	HNRNPAB	1472.74	-0.839791	0.0138665
ENSG00000262495		62.4208	-1.64304	0.0138665
ENSG00000162688	AGL	818.362	0.428152	0.0138752
ENSG00000115902	SLC1A4	647.561	-1.30923	0.0138752
ENSG00000145476	CYP4V2	965.433	0.355408	0.0138752
ENSG00000105810	CDK6	1214.71	0.918312	0.0138752
ENSG00000187122	SLIT1	58.1302	1.62993	0.0138752
ENSG00000171860	C3AR1	4238.04	-2.63555	0.0138752
ENSG00000176700	SCAND2P	1391.62	0.398179	0.0138752
ENSG00000140545	MFGE8	585.516	-0.551061	0.0138752
ENSG00000263417	GTSCR1	18.3066	-1.9468	0.0138752
ENSG00000130270	ATP8B3	75.212	1.88069	0.0138752
ENSG00000283525		59.5524	-2.46453	0.0138752
ENSG00000100079	LGALS2	118.605	3.67677	0.0138752
ENSG00000115998	C2orf42	472.817	-0.508468	0.0139258
ENSG00000196743	GM2A	1502.77	0.825155	0.0139258
ENSG00000197037	ZSCAN25	1232.03	0.295346	0.0139258
ENSG00000100478	AP4S1	481.975	0.450657	0.0139349
ENSG00000239697	TNFSF12	262.369	1.01755	0.0139495
ENSG00000155252	PI4K2A	726.584	-0.73279	0.0139561
ENSG00000168961	LGALS9	1958.9	1.00813	0.0139561
ENSG00000145911	N4BP3	492.233	-1.64159	0.0140027
ENSG00000062716	VMP1	8509.3	0.864632	0.0140099
ENSG00000139117	CPNE8	281.186	1.0114	0.0140138
ENSG00000273855		29.8869	-1.67623	0.0140169
ENSG00000158427	TMSB15B	41.0701	1.10998	0.0140606
ENSG00000203876	ADD3-AS1	20.1872	1.9187	0.0140606
ENSG00000009830	POMT2	250.748	-0.605573	0.0140606
ENSG00000188242		382.914	0.682806	0.0140842
ENSG00000187536	TPM3P7	31.5997	-1.95743	0.0140871
ENSG00000172340	SUCLG2	1171.35	0.555781	0.0140871
ENSG00000112116	IL17F	50.6414	6.32961	0.0140871
ENSG00000272008		30.8953	1.3599	0.0140871
ENSG00000211691	TRGJP	19.8468	-1.77353	0.0140871
ENSG00000228906	NA	85.5923	0.779572	0.0140871
ENSG00000160293	VAV2	660.276	0.948058	0.0140871
ENSG00000148985	PGAP2	260.246	0.721171	0.0140871
ENSG00000052126	PLEKHA5	278.607	-0.769791	0.0140871
ENSG00000183484	GPR132	4432.04	-1.24336	0.0140871
ENSG00000102575	ACP5	798.161	1.17097	0.0140983
ENSG00000092330	TINF2	1935.1	0.393007	0.0140987
ENSG00000134717	BTF3L4	1265.79	-0.458509	0.0140998
ENSG00000111912	NCOA7	1590.03	0.733953	0.0141003
ENSG00000147457	CHMP7	4290.58	-0.426051	0.0141003
ENSG00000154328	NEIL2	208.815	0.760528	0.0141395
ENSG00000109501	WFS1	103.348	0.737547	0.0141527
ENSG00000120051	CFAP58	108.099	-1.83873	0.0141533
ENSG00000103064	SLC7A6	2913.26	-0.382191	0.0141533
ENSG00000143554	SLC27A3	531.998	0.929561	0.0141701
ENSG00000240710		161.049	0.754122	0.0142006
ENSG00000010072	SPRTN	528.68	0.521025	0.0142335
ENSG00000135740	SLC9A5	68.3042	0.8986	0.0142409
ENSG00000241527	CA15P1	217.933	1.10094	0.0142409
ENSG00000075420	FNDC3B	10224.6	-1.32665	0.0142594
ENSG00000013374	NUB1	2995.1	0.677965	0.01429
ENSG00000197930	ERO1A	1958.87	0.618791	0.0143003
ENSG00000161267	BDH1	576.753	0.615708	0.0143297
ENSG00000160161	CILP2	17.6083	1.71652	0.01434
ENSG00000134996	OSTF1	2353.66	-0.488083	0.0143448
ENSG00000067225	PKM	11683.4	-0.822841	0.0143448
ENSG00000104859	CLASRP	1343.18	0.778184	0.0143448
ENSG00000137310	TCF19	219.852	0.779035	0.0143766
ENSG00000122543	OCM	64.7214	-1.05186	0.0143766
[truncated: 1,706 more rows]
