# Supplementary material for: Influenza coinfection inhibits control of mycobacterial infection in a human challenge model
Source: Nat Commun. 2026 Jun 11;17:4884. doi: 10.1038/s41467-026-72363-2 (PMC13261052; doi:10.1038/s41467-026-72363-2)
Supplement: Supplementary file 11 — Supplementary Data 9 [file 41467_2026_72363_MOESM11_ESM.xlsx]

## Sheet: Supplementary Data 9
Ensembl gene ID	Gene symbol	baseMean	log2FoldChange	adj. p
ENSG00000165949	IFI27	1928.25	5.80883	3.03019e-97
ENSG00000160932	LY6E	4292.38	2.28746	6.59709e-51
ENSG00000133106	EPSTI1	2612.65	1.83481	1.70713e-40
ENSG00000123485	HJURP	38.7021	1.6597	6.8055e-40
ENSG00000088827	SIGLEC1	1193.92	3.26139	2.19405e-39
ENSG00000237649	KIFC1	55.4022	1.36184	1.31247e-38
ENSG00000177294	FBXO39	88.2147	2.14202	2.64769e-35
ENSG00000137965	IFI44	2605.46	2.43288	1.06376e-33
ENSG00000089685	BIRC5	41.5	1.91693	1.37876e-33
ENSG00000089127	OAS1	2728.18	2.20519	2.17451e-33
ENSG00000273983	H3C8	214.632	1.9891	2.71571e-32
ENSG00000225964	NRIR	124.278	2.27127	6.07669e-32
ENSG00000278272	NA	337.785	1.61573	8.85405e-32
ENSG00000134326	CMPK2	1742.81	2.32218	6.69432e-31
ENSG00000136514	RTP4	418.94	1.53524	8.54531e-30
ENSG00000126709	IFI6	4115	2.08439	1.24181e-29
ENSG00000146670	CDCA5	41.6557	1.40489	1.63301e-28
ENSG00000111331	OAS3	8080.81	2.22182	5.36039e-28
ENSG00000274267	NA	487.934	1.63887	2.34745e-27
ENSG00000171848	RRM2	124.312	1.76846	2.89635e-27
ENSG00000187608	ISG15	3730.64	2.37645	6.73577e-27
ENSG00000176890	TYMS	71.526	1.66442	7.19894e-27
ENSG00000111335	OAS2	4954.94	1.61713	3.42542e-26
ENSG00000132530	XAF1	6707.25	1.75431	1.96295e-25
ENSG00000170312	CDK1	58.1561	1.32868	5.2707e-25
ENSG00000142089	IFITM3	3389.48	1.84764	1.01258e-24
ENSG00000280270		15.6962	2.12384	2.86407e-24
ENSG00000196141	SPATS2L	440.657	1.52828	4.4997e-24
ENSG00000188290	HES4	961.315	1.80579	1.19845e-23
ENSG00000111206	FOXM1	52.0563	1.27221	1.30638e-23
ENSG00000184979	USP18	270.91	2.31861	1.32845e-23
ENSG00000276368	H2AC14	340.376	1.53004	1.40153e-23
ENSG00000137628	DDX60	3280.27	1.3647	2.30669e-23
ENSG00000100129	EIF3L	2359.67	-0.365946	7.43491e-23
ENSG00000141664	ZCCHC2	4219.23	0.823809	1.8154e-22
ENSG00000157456	CCNB2	41.6967	1.24166	6.46275e-22
ENSG00000272512		523.532	1.99994	2.58548e-21
ENSG00000112984	KIF20A	16.7203	1.83399	3.12145e-21
ENSG00000278463	H2AC4	156.417	1.22981	4.17479e-21
ENSG00000188313	PLSCR1	4203.92	1.17413	5.72958e-21
ENSG00000157601	MX1	8303.95	1.78512	8.8251e-21
ENSG00000115155	OTOF	97.9828	2.6251	2.05578e-20
ENSG00000135114	OASL	2498.04	1.71653	2.05578e-20
ENSG00000119917	IFIT3	7975.76	2.04875	2.95458e-20
ENSG00000130487	KLHDC7B	263.909	0.86677	3.21721e-20
ENSG00000132669	RIN2	1328.64	1.06236	3.26168e-20
ENSG00000167513	CDT1	42.8516	1.43458	4.89443e-20
ENSG00000145386	CCNA2	77.2516	1.14718	5.19305e-20
ENSG00000277775	H3C7	402.945	1.43101	7.15174e-20
ENSG00000168078	PBK	8.07607	1.99635	8.73724e-20
ENSG00000142945	KIF2C	53.7185	1.0801	2.12135e-19
ENSG00000130303	BST2	1580.78	0.808063	2.6938e-19
ENSG00000273703	H2BC14	156.699	1.09964	2.98196e-19
ENSG00000197153	H3C12	228.174	1.28089	3.10528e-19
ENSG00000185507	IRF7	3332.94	1.07475	4.10245e-19
ENSG00000161888	SPC24	34.3883	1.13439	5.12263e-19
ENSG00000238015		24.9211	2.14388	6.65956e-19
ENSG00000164054	SHISA5	4484.24	0.553501	7.075e-19
ENSG00000130489	NA	133.572	0.856822	7.075e-19
ENSG00000138646	HERC5	2264.45	1.58596	1.14643e-18
ENSG00000140534	TICRR	25.5867	1.26992	2.1015e-18
ENSG00000138180	CEP55	23.8067	1.61059	2.32582e-18
ENSG00000076662	ICAM3	5076.9	-0.499837	3.86291e-18
ENSG00000100220	RTCB	1096.23	0.365011	4.08216e-18
ENSG00000184357	H1-5	962.417	1.03926	1.26889e-17
ENSG00000152778	IFIT5	2574.33	1.07899	1.27399e-17
ENSG00000175894	TSPEAR	14.2019	-2.2619	1.34565e-17
ENSG00000138642	HERC6	1389.23	1.28151	1.94577e-17
ENSG00000173786	CNP	1592.73	0.560211	1.9679e-17
ENSG00000167658	EEF2	34335	-0.346048	3.59199e-17
ENSG00000143228	NUF2	52.3769	0.718647	1.11044e-16
ENSG00000108771	DHX58	1318.12	0.953679	1.17947e-16
ENSG00000106785	TRIM14	2663.4	0.47279	1.29028e-16
ENSG00000124256	ZBP1	2332.3	0.923144	1.39332e-16
ENSG00000171320	ESCO2	38.939	0.865743	1.39332e-16
ENSG00000122952	ZWINT	45.3227	0.847273	5.37473e-16
ENSG00000068079	IFI35	1175.15	0.94713	5.76359e-16
ENSG00000117650	NEK2	19.4943	1.26833	8.80392e-16
ENSG00000132274	TRIM22	10182.4	0.803223	9.49517e-16
ENSG00000059378	PARP12	3440.11	0.747583	2.91198e-15
ENSG00000154839	SKA1	24.3225	1.23579	3.54602e-15
ENSG00000159556	ISL2	48.1384	-1.21926	6.35882e-15
ENSG00000167900	TK1	51.4787	1.22077	6.50374e-15
ENSG00000274641	H2BC17	177.258	0.972319	7.11214e-15
ENSG00000134809	TIMM10	302.746	0.838771	1.0864e-14
ENSG00000136573	BLK	1018.6	-0.39717	1.14691e-14
ENSG00000188157	AGRN	689.013	1.31199	1.22601e-14
ENSG00000063046	EIF4B	14535.6	-0.332571	1.67455e-14
ENSG00000163565	IFI16	5432.34	0.549007	1.81604e-14
ENSG00000055332	EIF2AK2	4023.45	1.08622	2.21463e-14
ENSG00000138496	PARP9	5529.78	0.916471	2.84412e-14
ENSG00000112343	TRIM38	5529.38	0.383516	2.93181e-14
ENSG00000186185	KIF18B	40.8416	1.12443	3.36987e-14
ENSG00000026950	BTN3A1	6396.47	0.335887	4.81458e-14
ENSG00000137364	TPMT	454.784	0.425497	4.86561e-14
ENSG00000178075	GRAMD1C	188.255	-0.659264	4.96471e-14
ENSG00000255221	CARD17	160.205	1.24446	5.29545e-14
ENSG00000127564	PKMYT1	35.0577	1.06704	6.12591e-14
ENSG00000116663	FBXO6	372.831	0.727048	6.62125e-14
ENSG00000075218	GTSE1	49.6733	1.00985	7.1995e-14
ENSG00000163823	CCR1	3903.53	0.894146	9.08456e-14
ENSG00000148773	MKI67	359.479	0.842697	1.4051e-13
ENSG00000119922	IFIT2	8546.55	1.54894	1.44799e-13
ENSG00000144843	ADPRH	381.817	0.444691	1.7723e-13
ENSG00000211659	IGLV3-25	95.5697	1.11733	1.78722e-13
ENSG00000132357	CARD6	525.844	0.620729	1.85395e-13
ENSG00000167461	RAB8A	2875.92	0.292751	3.06399e-13
ENSG00000117399	CDC20	39.4175	1.43295	4.26154e-13
ENSG00000110079	MS4A4A	395.828	1.14726	5.10793e-13
ENSG00000258819	LINC02289	183.866	-1.97849	6.00331e-13
ENSG00000177602	HASPIN	21.9861	0.970794	6.5957e-13
ENSG00000093009	CDC45	17.2901	1.40318	7.07784e-13
ENSG00000103154	NECAB2	55.1083	-1.35955	7.52166e-13
ENSG00000132256	TRIM5	1127.57	0.676634	1.07923e-12
ENSG00000105202	FBL	2315.39	-0.312475	1.07923e-12
ENSG00000163512	AZI2	1354.3	0.408093	1.16733e-12
ENSG00000205413	SAMD9	8860.67	0.788176	1.24523e-12
ENSG00000165891	E2F7	22.908	1.22086	1.57465e-12
ENSG00000274997	H2AC12	242.266	0.934396	2.12718e-12
ENSG00000121236	TRIM6	25.4038	1.25432	2.53187e-12
ENSG00000196116	TDRD7	1286.8	0.596283	3.03843e-12
ENSG00000114942	EEF1B2	6190.88	-0.398153	3.90583e-12
ENSG00000268903		255.553	-0.969081	3.98508e-12
ENSG00000173821	RNF213	38190	0.578372	5.12948e-12
ENSG00000276410	H2BC3	108.293	1.02906	5.95124e-12
ENSG00000136816	TOR1B	1487.78	0.709457	5.9852e-12
ENSG00000108100	CCNY	2522.4	-0.26081	5.9852e-12
ENSG00000282851	BISPR	454.305	0.615264	6.33683e-12
ENSG00000225434	LINC01504	57.6255	0.583977	6.41437e-12
ENSG00000279236		181.022	0.680327	6.41437e-12
ENSG00000177409	SAMD9L	6705.37	1.00039	6.46763e-12
ENSG00000002549	LAP3	2035.23	0.813305	6.51529e-12
ENSG00000168961	LGALS9	1958.9	0.591073	8.38648e-12
ENSG00000269720	CCDC194	54.6553	0.887332	8.61891e-12
ENSG00000156508	EEF1A1	213316	-0.291424	9.39443e-12
ENSG00000206503	HLA-A	71298.1	0.286648	9.92438e-12
ENSG00000149131	SERPING1	412.897	1.74412	1.36402e-11
ENSG00000130589	HELZ2	7931.64	0.79785	2.05644e-11
ENSG00000177425	PAWR	338.922	-0.31638	2.1553e-11
ENSG00000129173	E2F8	17.4101	1.16212	2.25463e-11
ENSG00000133561	GIMAP6	4173.64	0.292345	2.30119e-11
ENSG00000099998	GGT5	62.2602	-1.66504	2.55195e-11
ENSG00000198715	GLMP	653.831	0.487317	2.83353e-11
ENSG00000025708	TYMP	8837.11	0.572343	2.95557e-11
ENSG00000233785		32.2896	1.06471	3.19053e-11
ENSG00000156587	UBE2L6	3105.63	0.686184	3.38219e-11
ENSG00000247317	LY6E-DT	71.7735	1.00738	3.41673e-11
ENSG00000184661	CDCA2	41.1672	0.83679	3.52713e-11
ENSG00000173801	JUP	266.969	0.784171	3.61508e-11
ENSG00000169679	BUB1	158.757	0.655716	3.77806e-11
ENSG00000278133		260.669	-0.277208	4.62081e-11
ENSG00000131747	TOP2A	244.014	0.762814	4.74464e-11
ENSG00000111665	CDCA3	39.5805	0.669661	6.77826e-11
ENSG00000214456	PLIN5	442.58	-0.880794	7.0933e-11
ENSG00000177989	ODF3B	1164.72	0.733375	7.12227e-11
ENSG00000133112	TPT1	54782	-0.330066	8.09812e-11
ENSG00000203709	MIR29B2CHG	7231.88	-0.327507	8.09812e-11
ENSG00000233030		98.2746	1.10623	1.22417e-10
ENSG00000223725		107.026	-0.534409	1.23828e-10
ENSG00000166987	MBD6	1930.39	-0.317242	1.25668e-10
ENSG00000124549	BTN2A3P	180.462	0.455987	1.48801e-10
ENSG00000133216	EPHB2	179.244	1.17563	1.53447e-10
ENSG00000155363	MOV10	1950.81	0.576882	2.16302e-10
ENSG00000103510	KAT8	1191.34	-0.254521	2.16863e-10
ENSG00000166803	PCLAF	21.6103	0.960789	2.36908e-10
ENSG00000185885	IFITM1	4258.01	0.790026	3.24269e-10
ENSG00000132205	EMILIN2	2829.06	0.387911	3.24269e-10
ENSG00000125148	MT2A	1758.64	0.988786	3.24372e-10
ENSG00000172123	SLFN12	403.96	0.405451	3.25353e-10
ENSG00000255328		151.396	0.826392	3.62379e-10
ENSG00000173825	TIGD3	86.7241	-0.879042	3.84772e-10
ENSG00000123130	ACOT9	1704.21	0.46869	4.44964e-10
ENSG00000161057	PSMC2	1215.78	0.306703	4.5582e-10
ENSG00000170581	STAT2	6244.89	0.581253	4.56888e-10
ENSG00000185880	TRIM69	1870.23	0.614954	4.74616e-10
ENSG00000183486	MX2	9775.02	0.696562	5.16029e-10
ENSG00000012232	EXTL3	1425.76	-0.306753	5.16029e-10
ENSG00000211933	IGHV6-1	27.3297	1.32613	5.82798e-10
ENSG00000106605	BLVRA	482.836	0.591428	6.78321e-10
ENSG00000164045	CDC25A	15.3935	1.10041	6.89205e-10
ENSG00000171150	SOCS5	677.553	-0.190355	6.92196e-10
ENSG00000197965	MPZL1	705.069	-0.68134	6.92196e-10
ENSG00000187642	PERM1	16.706	2.21712	7.07294e-10
ENSG00000143891	GALM	762.008	0.504803	7.07294e-10
ENSG00000101849	TBL1X	2340.69	-0.270368	7.6332e-10
ENSG00000226738	NA	14.3719	1.51457	7.69374e-10
ENSG00000094804	CDC6	60.5562	0.660209	7.69374e-10
ENSG00000276903	H2AC16	168.672	0.941593	8.83193e-10
ENSG00000133985	TTC9	648.227	-0.301362	9.33326e-10
ENSG00000136147	PHF11	2020.04	0.417462	9.51562e-10
ENSG00000092098	RNF31	1010.32	0.271619	1.0309e-09
ENSG00000122986	HVCN1	1022.04	-0.36122	1.0951e-09
ENSG00000160683	CXCR5	778.571	-0.291839	1.10554e-09
ENSG00000146122	DAAM2	98.1008	-2.11148	1.31372e-09
ENSG00000129255	MPDU1	636.865	0.324902	1.33618e-09
ENSG00000100034	PPM1F	3716.61	-0.449317	1.37851e-09
ENSG00000182952	HMGN4	1444.39	0.227738	1.37851e-09
ENSG00000081052	COL4A4	98.0639	-0.501728	1.42708e-09
ENSG00000173193	PARP14	14566.8	0.770949	1.49421e-09
ENSG00000163872	YEATS2	1335.28	0.230184	1.53319e-09
ENSG00000121858	TNFSF10	2342.61	0.830576	1.6512e-09
ENSG00000105369	CD79A	1731.87	-0.354963	1.66567e-09
ENSG00000076382	SPAG5	136.098	0.423855	1.66619e-09
ENSG00000198133	TMEM229B	823.254	0.27531	1.76256e-09
ENSG00000135899	SP110	5690.81	0.387451	1.80648e-09
ENSG00000111961	SASH1	432.849	0.714915	1.8594e-09
ENSG00000112773	TENT5A	989.296	0.464506	1.87068e-09
ENSG00000163840	DTX3L	4481.43	0.623318	2.14934e-09
ENSG00000169715	MT1E	105.668	1.12924	2.37572e-09
ENSG00000196470	SIAH1	803.853	-0.299603	2.50011e-09
ENSG00000115750	TAF1B	434.371	0.229495	2.56973e-09
ENSG00000132646	PCNA	532.343	0.358588	2.56973e-09
ENSG00000125355	TMEM255A	34.3056	1.07188	2.66138e-09
ENSG00000169031	COL4A3	96.1259	-0.632885	2.66138e-09
ENSG00000277511		46.0514	0.940518	2.66138e-09
ENSG00000231113	LINC02976	377.551	-0.297426	2.67764e-09
ENSG00000196083	IL1RAP	1651.38	-0.569172	3.14923e-09
ENSG00000118113	MMP8	253.42	0.866481	3.19547e-09
ENSG00000107201	DDX58	3507.85	0.795283	3.19576e-09
ENSG00000138035	PNPT1	909.588	0.70401	3.35877e-09
ENSG00000160710	ADAR	17791.1	0.399156	4.19577e-09
ENSG00000165259	HDX	85.5901	0.518544	4.95343e-09
ENSG00000186818	LILRB4	1532.77	0.664809	5.08609e-09
ENSG00000162063	CCNF	161.872	0.449409	5.08609e-09
ENSG00000234745	HLA-B	90592	0.231367	5.27942e-09
ENSG00000280007		81.0884	0.948891	5.31119e-09
ENSG00000115159	GPD2	938.81	0.341678	5.36899e-09
ENSG00000163568	AIM2	392.17	0.674201	5.36899e-09
ENSG00000140464	PML	3591.88	0.518467	5.39355e-09
ENSG00000166851	PLK1	123.407	0.587036	5.39355e-09
ENSG00000109684	CLNK	26.0288	-0.624186	5.59824e-09
ENSG00000168003	SLC3A2	3748.64	0.361914	5.62725e-09
ENSG00000146918	NCAPG2	258.751	0.286163	5.71145e-09
ENSG00000168329	CX3CR1	877.076	0.870031	5.84281e-09
ENSG00000172432	GTPBP2	2617.5	0.439734	5.91846e-09
ENSG00000134575	ACP2	746.029	0.402409	6.71225e-09
ENSG00000104738	MCM4	295.513	0.344221	7.37532e-09
ENSG00000119866	BCL11A	854.028	-0.300503	7.37532e-09
ENSG00000164330	EBF1	357.575	-0.445057	7.58956e-09
ENSG00000004468	CD38	1050.74	0.492967	7.71047e-09
ENSG00000135476	ESPL1	190.115	0.658419	8.17477e-09
ENSG00000072864	NDE1	3061.99	-0.241998	8.18264e-09
ENSG00000123609	NMI	1725.38	0.433263	8.25119e-09
ENSG00000211592	IGKC	5143.52	0.730368	8.25119e-09
ENSG00000137200	CMTR1	2535.59	0.384457	8.32544e-09
ENSG00000211892	IGHG4	116.876	0.931863	9.80588e-09
ENSG00000132465	JCHAIN	2812.47	0.812016	1.02818e-08
ENSG00000179915	NRXN1	24.5145	-0.912496	1.08971e-08
ENSG00000173207	CKS1B	110.466	0.402654	1.11707e-08
ENSG00000275713	H2BC9	341.86	0.5914	1.16517e-08
ENSG00000146278	PNRC1	13880.2	-0.333652	1.17375e-08
ENSG00000137752	CASP1	3616.01	0.372891	1.22095e-08
ENSG00000067066	SP100	8607.46	0.375166	1.31378e-08
ENSG00000124688	MAD2L1BP	552.738	0.33112	1.57274e-08
ENSG00000173369	C1QB	100.335	1.05275	1.5901e-08
ENSG00000223387	LINC02068	15.2992	1.88771	1.62399e-08
ENSG00000066279	ASPM	235.928	0.65668	1.66201e-08
ENSG00000274290	H2BC6	512.934	0.498628	1.69581e-08
ENSG00000130813	SHFL	1643.44	0.440402	1.76634e-08
ENSG00000111801	BTN3A3	2949.85	0.324696	2.04825e-08
ENSG00000003400	CASP10	1482.46	0.276431	2.16391e-08
ENSG00000088325	TPX2	113.08	0.701679	2.21981e-08
ENSG00000115267	IFIH1	4395.35	0.835684	2.23052e-08
ENSG00000213928	IRF9	982.247	0.429478	2.23206e-08
ENSG00000068394	GPKOW	426.122	0.200455	2.25878e-08
ENSG00000165115	KIF27	345.461	-0.362438	2.32479e-08
ENSG00000181381	DDX60L	10271.1	0.693886	2.4218e-08
ENSG00000135211	TMEM60	236.163	0.439113	2.7374e-08
ENSG00000023171	GRAMD1B	893.394	0.380162	3.28608e-08
ENSG00000153561	RMND5A	2778.07	-0.250537	3.30749e-08
ENSG00000171241	SHCBP1	49.1684	0.751737	3.32514e-08
ENSG00000196550	FAM72A	34.6423	0.706142	3.37144e-08
ENSG00000225611	CCDC13-AS2	47.7033	-0.96	3.37144e-08
ENSG00000110057	UNC93B1	1979.85	0.463181	3.54432e-08
ENSG00000172765	TMCC1	1958.9	-0.348751	3.59443e-08
ENSG00000122733	PHF24	32.4326	-1.98344	3.84174e-08
ENSG00000086065	CHMP5	1475.47	0.488124	4.06735e-08
ENSG00000248810	LINC02432	79.7423	0.661064	4.18406e-08
ENSG00000130475	FCHO1	1420.96	-0.280182	4.48922e-08
ENSG00000116337	AMPD2	4081.13	-0.638026	4.66287e-08
ENSG00000117632	STMN1	451.455	0.391802	4.751e-08
ENSG00000211662	IGLV3-21	146.236	1.03934	5.1073e-08
ENSG00000061273	HDAC7	3628.33	-0.200877	5.21414e-08
ENSG00000170385	SLC30A1	1786.41	0.448881	5.24172e-08
ENSG00000167601	AXL	92.7331	1.06983	5.40598e-08
ENSG00000255274	SMIM35	54.7253	-0.925549	5.71088e-08
ENSG00000270972		68.3068	0.922694	5.83386e-08
ENSG00000042980	ADAM28	1492.78	-0.318391	5.91225e-08
ENSG00000132694	ARHGEF11	1635.8	0.356297	6.05355e-08
ENSG00000116731	PRDM2	6372.41	-0.170414	6.0591e-08
ENSG00000244437	IGKV3-15	178.183	0.687819	6.0591e-08
ENSG00000239305	RNF103	1463.49	-0.247375	6.53768e-08
ENSG00000048462	TNFRSF17	33.5853	0.969301	7.31296e-08
ENSG00000104970	KIR3DX1	99.9138	0.677318	7.3258e-08
ENSG00000163009	NA	9.74958	1.30348	7.95586e-08
ENSG00000267745		45.6911	0.46755	8.26461e-08
ENSG00000276180	H4C9	389.123	0.57356	8.78418e-08
ENSG00000259529		234.562	0.499489	8.79175e-08
ENSG00000120690	ELF1	7012.55	0.255168	9.05786e-08
ENSG00000185130	H2BC13	167.08	0.752408	9.10362e-08
ENSG00000141837	CACNA1A	34.9016	0.816055	9.10362e-08
ENSG00000142512	SIGLEC10	2992.06	-0.889058	9.55623e-08
ENSG00000233369	GTF2IP4	670.017	-0.249841	9.99627e-08
ENSG00000183049	CAMK1D	2051.02	-0.261678	1.00861e-07
ENSG00000172426	RSPH9	17.4903	0.999166	1.05789e-07
ENSG00000117228	GBP1	6393.82	1.03177	1.10701e-07
ENSG00000239855	IGKV1-6	27.7763	0.964751	1.12006e-07
ENSG00000108679	LGALS3BP	551.909	0.585584	1.1841e-07
ENSG00000122643	NT5C3A	1635.24	0.478953	1.19985e-07
ENSG00000235621	LINC00494	83.4585	-0.487018	1.20376e-07
ENSG00000173706	HEG1	1249.9	0.275195	1.22159e-07
ENSG00000111247	RAD51AP1	55.7785	0.621246	1.25847e-07
ENSG00000251546	IGKV1D-39	23.604	1.22124	1.27595e-07
ENSG00000236901	MIR600HG	432.374	-0.294245	1.32744e-07
ENSG00000127663	KDM4B	3766.26	-0.324196	1.33209e-07
ENSG00000092853	CLSPN	75.3146	0.54006	1.37243e-07
ENSG00000211677	IGLC2	1034.69	0.726572	1.37623e-07
ENSG00000051180	RAD51	23.9842	0.656401	1.37813e-07
ENSG00000156738	MS4A1	2214.1	-0.376852	1.38305e-07
ENSG00000006062	MAP3K14	1712.45	-0.167952	1.38305e-07
ENSG00000196205	EEF1A1P5	1055.1	-0.308021	1.38305e-07
ENSG00000140526	ABHD2	4844.66	-0.329679	1.41125e-07
ENSG00000151490	PTPRO	276.703	0.52155	1.45694e-07
ENSG00000234902		24.7323	-0.699796	1.46085e-07
ENSG00000131480	AOC2	240.495	-0.485746	1.47936e-07
ENSG00000064547	LPAR2	1376.72	-0.266444	1.60032e-07
ENSG00000178685	PARP10	4468.73	0.451203	1.62962e-07
ENSG00000110042	DTX4	616.349	-0.524555	1.71154e-07
ENSG00000079393	DUSP13	42.288	1.09795	1.74667e-07
ENSG00000267385		43.7833	-0.854929	1.76025e-07
ENSG00000180758	GPR157	601.755	-0.594689	1.77044e-07
ENSG00000136213	CHST12	2724.81	0.349226	1.84703e-07
ENSG00000159189	C1QC	106.508	1.10194	1.84703e-07
ENSG00000165527	ARF6	4647.99	0.24472	1.89059e-07
ENSG00000166750	SLFN5	9389.4	0.347469	1.93986e-07
ENSG00000130702	LAMA5	155.395	-0.46425	1.97104e-07
ENSG00000186470	BTN3A2	5627.84	0.251836	2.17342e-07
ENSG00000242265	PEG10	84.1251	-0.584734	2.23169e-07
ENSG00000152558	TMEM123	11927.5	0.403355	2.50429e-07
ENSG00000100918	REC8	787.504	0.475453	2.53427e-07
ENSG00000109919	MTCH2	558.385	0.187036	2.60612e-07
ENSG00000103018	CYB5B	859.265	0.193716	2.71791e-07
ENSG00000162909	CAPN2	4062.08	0.276178	2.75454e-07
ENSG00000277157	H4C4	786.144	0.526793	2.83075e-07
ENSG00000108950	FAM20A	163.233	0.861346	2.90705e-07
ENSG00000106392	C1GALT1	1821.78	0.291116	2.90705e-07
ENSG00000145936	KCNMB1	85.8712	0.570127	2.96071e-07
ENSG00000104972	LILRB1	2806.51	0.569609	3.04959e-07
ENSG00000211679	IGLC3	565.558	0.686586	3.05382e-07
ENSG00000211640	IGLV6-57	35.4399	0.929348	3.073e-07
ENSG00000128815	WDFY4	4031.04	-0.308928	3.24046e-07
ENSG00000117475	BLZF1	966.175	0.344372	3.28209e-07
ENSG00000235066		9.69584	1.86421	3.29123e-07
ENSG00000188610	FAM72B	24.5691	0.614233	3.3554e-07
ENSG00000117226	GBP3	1684.56	0.547703	3.52733e-07
ENSG00000188848	BEND4	145.695	-0.354798	3.58029e-07
ENSG00000183688	RFLNB	2018.96	-0.469268	3.65756e-07
ENSG00000135363	LMO2	814.562	0.465953	3.78668e-07
ENSG00000143374	TARS2	487.792	0.185291	3.87657e-07
ENSG00000196747	H2AC13	340.267	0.667353	4.17698e-07
ENSG00000179051	RCC2	2930.86	0.23467	4.24279e-07
ENSG00000124635	H2BC11	477.931	0.490478	4.24279e-07
ENSG00000276566	IGKV1D-13	10.2411	1.24079	4.32886e-07
ENSG00000159176	CSRP1	1048.09	0.213173	4.43994e-07
ENSG00000168216	LMBRD1	1490.73	-0.26308	4.59392e-07
ENSG00000131355	ADGRE3	1950.45	-0.76514	4.81739e-07
ENSG00000079263	SP140	2811.37	0.362058	4.83693e-07
ENSG00000011198	ABHD5	984.008	-0.486228	5.39401e-07
ENSG00000154188	ANGPT1	63.7751	-0.955589	5.65807e-07
ENSG00000206337	HCP5	5771.13	0.44606	5.72507e-07
ENSG00000140525	FANCI	316.552	0.277073	5.85266e-07
ENSG00000211898	IGHD	867.868	-0.309719	5.99637e-07
ENSG00000186407	CD300E	3177.05	1.02836	6.09873e-07
ENSG00000211653	IGLV1-40	140.861	0.888077	6.21828e-07
ENSG00000276043	UHRF1	61.7713	0.69948	6.46118e-07
ENSG00000177335	LINC02904	32.9343	0.564433	6.54898e-07
ENSG00000205364	MT1M	11.0307	2.2189	6.62917e-07
ENSG00000239951	IGKV3-20	353.554	0.730981	7.05459e-07
ENSG00000197852	INKA2	1526.65	-0.592046	7.05769e-07
ENSG00000242371	IGKV1-39	35.749	0.91798	7.05769e-07
ENSG00000008838	MED24	969.524	0.178846	7.76592e-07
ENSG00000198728	LDB1	2106.91	-0.128965	7.76592e-07
ENSG00000185897	FFAR3	91.139	1.12352	8.197e-07
ENSG00000180535	BHLHA15	14.6755	1.14056	8.47496e-07
ENSG00000204397	CARD16	1061.37	0.413089	8.60328e-07
ENSG00000112245	PTP4A1	2732.33	0.299883	8.76692e-07
ENSG00000211638	IGLV8-61	37.5089	1.02282	8.82864e-07
ENSG00000156931	VPS8	3208.54	-0.24575	9.28025e-07
ENSG00000074964	ARHGEF10L	832.677	0.408321	9.4952e-07
ENSG00000130066	SAT1	24596.3	0.501824	9.52268e-07
ENSG00000068489	PRR11	93.5068	0.468135	9.7699e-07
ENSG00000164611	PTTG1	70.7306	0.508	9.84818e-07
ENSG00000100908	EMC9	156.344	0.331441	9.84818e-07
ENSG00000267102		65.4303	0.388933	9.84818e-07
ENSG00000165209	STRBP	904.118	-0.204186	9.87766e-07
ENSG00000114656	CFAP92	131.886	-0.769888	9.87766e-07
ENSG00000183598	H3C13	658.608	0.48745	1.01102e-06
ENSG00000175550	DRAP1	836.812	0.361332	1.01824e-06
ENSG00000102524	TNFSF13B	1409.72	0.669469	1.0913e-06
ENSG00000004142	POLDIP2	950.162	0.182827	1.0913e-06
ENSG00000135535	CD164	8025.77	0.206528	1.0913e-06
ENSG00000251513	LIX1-AS1	114.453	-0.431911	1.11757e-06
ENSG00000091483	FH	456.559	0.194559	1.15399e-06
ENSG00000266028	SRGAP2	1512.26	0.34132	1.17203e-06
ENSG00000123131	PRDX4	216.126	0.36905	1.20107e-06
ENSG00000123338	NCKAP1L	6465.48	0.160224	1.23092e-06
ENSG00000173372	C1QA	90.4125	0.901386	1.23649e-06
ENSG00000148926	ADM	1914.7	0.538211	1.25303e-06
ENSG00000278195	SSTR3	381.644	0.403045	1.29828e-06
ENSG00000165185	KIAA1958	420.2	0.39864	1.32371e-06
ENSG00000113719	ERGIC1	5620.4	-0.225835	1.34149e-06
ENSG00000196839	ADA	1527.6	0.498119	1.34177e-06
ENSG00000019169	MARCO	569.422	1.21914	1.36986e-06
ENSG00000153207	AHCTF1	3485.68	-0.19323	1.38668e-06
ENSG00000023191	RNH1	2227.68	0.213671	1.39064e-06
ENSG00000100228	RAB36	40.8829	-0.825688	1.39064e-06
ENSG00000279330		280.846	-0.291054	1.42651e-06
ENSG00000187741	FANCA	575.641	0.418841	1.45061e-06
ENSG00000047644	WWC3	2288.79	-0.196711	1.52309e-06
ENSG00000099875	MKNK2	7611.56	-0.228156	1.52656e-06
ENSG00000116396	KCNC4	1252.37	-0.207722	1.56622e-06
ENSG00000133055	MYBPH	86.5982	-0.970748	1.58395e-06
ENSG00000085491	SLC25A24	1132.84	0.295567	1.58604e-06
ENSG00000165716	DIPK1B	89.061	-0.485589	1.58604e-06
ENSG00000164342	TLR3	58.2063	0.518791	1.59097e-06
ENSG00000221963	APOL6	6651.82	0.50496	1.59097e-06
ENSG00000113721	PDGFRB	76.7353	0.542146	1.60884e-06
ENSG00000154102	C16orf74	206.098	-0.35217	1.65227e-06
ENSG00000253364	COPDA1	30.2589	-0.69249	1.65862e-06
ENSG00000179088	C12orf42	332.266	-0.307006	1.65862e-06
ENSG00000166579	NDEL1	4057.11	-0.259908	1.67855e-06
ENSG00000181481	RNF135	797.578	0.369344	1.70955e-06
ENSG00000221978	CCNL2	4301.91	-0.122591	1.70955e-06
ENSG00000168394	TAP1	10365.6	0.465045	1.7683e-06
ENSG00000133048	CHI3L1	2395.4	-0.817002	1.81714e-06
ENSG00000138670	RASGEF1B	3507.7	0.529519	1.87144e-06
ENSG00000262332		18.2982	-1.38031	1.89325e-06
ENSG00000196358	NTNG2	1806.02	0.562647	1.9002e-06
ENSG00000038210	PI4K2B	557.147	0.358569	2.05033e-06
ENSG00000197579	TOPORS	1157.02	-0.219661	2.16199e-06
ENSG00000161800	RACGAP1	328.523	0.38269	2.30988e-06
ENSG00000141905	NFIC	1344.14	-0.235562	2.38829e-06
ENSG00000231259	ANAPC1P2	463.749	-0.197437	2.38829e-06
ENSG00000101844	ATG4A	267.584	0.205643	2.42455e-06
ENSG00000261474		143.187	-0.260007	2.42455e-06
ENSG00000144645	OSBPL10	335.701	-0.501271	2.44033e-06
ENSG00000211673	IGLV3-1	99.3765	0.758753	2.44033e-06
ENSG00000279320		160.368	0.922093	2.44033e-06
ENSG00000254420		23.3534	1.35367	2.44033e-06
ENSG00000149823	VPS51	2666.34	-0.228599	2.64159e-06
ENSG00000255987	TOMM20P2	314.682	0.439072	2.66223e-06
ENSG00000105722	ERF	1014.58	-0.214647	2.68843e-06
ENSG00000240382	IGKV1-17	43.9089	0.924934	2.8286e-06
ENSG00000234127	TRIM26	1852.16	0.185465	2.8351e-06
ENSG00000211598	IGKV4-1	213.776	0.7584	2.8351e-06
ENSG00000162551	ALPL	1028.01	-1.03683	3.07899e-06
ENSG00000007516	BAIAP3	280.289	-0.708802	3.08521e-06
ENSG00000107736	CDH23	1319.06	-0.610622	3.11707e-06
ENSG00000132122	SPATA6	160.02	-0.363026	3.2511e-06
ENSG00000198087	CD2AP	1528.12	0.233103	3.2511e-06
ENSG00000162714	ZNF496	1297.34	0.306013	3.25602e-06
ENSG00000114650	SCAP	1952.89	-0.223764	3.29708e-06
ENSG00000182389	CACNB4	91.3702	-0.733514	3.33873e-06
ENSG00000100596	SPTLC2	1675.83	0.257679	3.47958e-06
ENSG00000160957	RECQL4	72.4899	0.370683	3.48284e-06
ENSG00000140443	IGF1R	3577.78	-0.313991	3.48548e-06
ENSG00000172500	FIBP	517.334	0.201988	3.51747e-06
ENSG00000065413	ANKRD44	8739.18	-0.171769	3.66271e-06
ENSG00000101843	PSMD10	614.44	0.259959	3.66741e-06
ENSG00000259912		60.3245	-1.12734	3.68934e-06
ENSG00000182628	SKA2	211.953	0.276302	3.69969e-06
ENSG00000196511	TPK1	479.808	-0.276749	3.70272e-06
ENSG00000130741	EIF2S3	5190.14	-0.137807	3.74424e-06
ENSG00000175063	UBE2C	54.7847	0.532018	3.87631e-06
ENSG00000131242	RAB11FIP4	3450.82	-0.177433	3.96492e-06
ENSG00000172936	MYD88	4409.67	0.322789	3.98951e-06
ENSG00000168275	COA6	202.067	0.381167	3.98951e-06
ENSG00000211896	IGHG1	1498.67	0.887312	4.20371e-06
ENSG00000243466	IGKV1-5	279.859	0.734165	4.21065e-06
ENSG00000278588	H2BC10	367.832	0.559748	4.51988e-06
ENSG00000244575	IGKV1-27	43.3226	0.679748	4.53666e-06
ENSG00000165704	HPRT1	388.975	0.22504	4.6532e-06
ENSG00000138246	DNAJC13	2200.48	0.180595	4.69133e-06
ENSG00000132185	FCRLA	188.032	-0.404083	4.70801e-06
ENSG00000136932	TRMO	1024.62	-0.176047	4.7146e-06
ENSG00000226822	LINC02785	63.5439	0.608533	4.83463e-06
ENSG00000130164	LDLR	713.995	0.4449	4.93961e-06
ENSG00000142686	C1orf216	262.768	0.337875	5.05666e-06
ENSG00000108798	ABI3	1178.46	0.249475	5.13389e-06
ENSG00000198829	SUCNR1	409.576	1.14419	5.13649e-06
ENSG00000105373	NOP53	9440.34	-0.248206	5.2005e-06
ENSG00000131724	IL13RA1	2397.94	-0.396145	5.2005e-06
ENSG00000203880	PCMTD2	2423.7	-0.124519	5.22183e-06
ENSG00000243238	IGKV2-30	65.1728	0.632849	5.22183e-06
ENSG00000087470	DNM1L	1270.36	0.17473	5.22183e-06
ENSG00000174600	CMKLR1	434.52	0.510516	5.22183e-06
ENSG00000067082	KLF6	11297.5	0.239474	5.22349e-06
ENSG00000211895	IGHA1	3356.12	0.600469	5.45581e-06
ENSG00000084070	SMAP2	8850.54	-0.324435	5.54042e-06
ENSG00000116237	ICMT	654.174	0.181039	5.77458e-06
ENSG00000139921	TMX1	1370.87	0.226457	5.9231e-06
ENSG00000196683	TOMM7	1238.56	-0.326131	6.067e-06
ENSG00000129515	SNX6	2008.08	0.175243	6.07507e-06
ENSG00000077454	LRCH4	1535.84	-0.262187	6.08934e-06
ENSG00000173218	VANGL1	115.189	0.317772	6.14706e-06
ENSG00000250510	GPR162	223.623	-0.720313	6.14706e-06
ENSG00000154165	GPR15	128.033	0.30761	6.30607e-06
ENSG00000232472	EEF1B2P3	35.0304	-0.449351	6.45305e-06
ENSG00000206199	ANKUB1	11.8359	-1.22429	6.55535e-06
ENSG00000087157	PGS1	4265.36	-0.283436	6.56367e-06
ENSG00000038219	BOD1L1	7173.52	-0.238758	6.72739e-06
ENSG00000167522	ANKRD11	7224.59	-0.155111	6.72739e-06
ENSG00000070756	PABPC1	29977.9	-0.167214	6.90949e-06
ENSG00000222041	CYTOR	658.444	0.301761	6.90949e-06
ENSG00000198826	ARHGAP11A	180.585	0.298481	6.98407e-06
ENSG00000265658	MIR3690	12.3861	-0.779223	7.02878e-06
ENSG00000126262	FFAR2	8785.66	0.781315	7.02878e-06
ENSG00000185722	ANKFY1	2744.24	0.276587	7.10426e-06
ENSG00000099308	MAST3	3915.91	-0.29439	7.11744e-06
ENSG00000223960	CHROMR	282.132	0.270338	7.18555e-06
ENSG00000117010	ZNF684	108.014	0.483285	7.19831e-06
ENSG00000122966	CIT	99.6259	0.421092	7.27376e-06
ENSG00000110090	CPT1A	2394.64	-0.305602	7.34871e-06
ENSG00000197272	IL27	22.8234	1.0456	7.44746e-06
ENSG00000235192		54.8118	0.477648	8.13074e-06
ENSG00000188282	RUFY4	44.2235	0.886035	8.14934e-06
ENSG00000243156	MICAL3	1341.44	-0.194594	8.23497e-06
ENSG00000127511	SIN3B	1933.19	-0.171329	8.45818e-06
ENSG00000082701	GSK3B	2196.03	-0.155194	8.57744e-06
ENSG00000105939	ZC3HAV1	6746.36	0.247882	8.62423e-06
ENSG00000106603	COA1	2128.13	-0.287838	8.72263e-06
ENSG00000167676	PLIN4	365.164	-0.677946	9.06842e-06
ENSG00000254826		239.586	-0.778779	9.09842e-06
ENSG00000165646	SLC18A2	65.2228	-0.510225	9.33261e-06
ENSG00000166927	MS4A7	3877.21	0.579224	9.44255e-06
ENSG00000052795	FNIP2	2206.82	0.425354	9.44255e-06
ENSG00000175390	EIF3F	3588.05	-0.186985	9.56927e-06
ENSG00000260528	FAM157C	722.624	-0.661168	9.61008e-06
ENSG00000172775	PSME3IP1	2254.93	0.120689	9.81419e-06
ENSG00000111237	VPS29	1379.93	0.168866	1.00128e-05
ENSG00000213281	NRAS	1605.06	0.219174	1.00403e-05
ENSG00000198785	GRIN3A	11.7259	1.1118	1.00953e-05
ENSG00000106245	BUD31	904.039	0.186505	1.00953e-05
ENSG00000267074		506.161	0.419395	1.01813e-05
ENSG00000139618	BRCA2	455.181	0.353605	1.03143e-05
ENSG00000176533	GNG7	486.975	-0.483682	1.04268e-05
ENSG00000159228	CBR1	253.196	0.362271	1.06447e-05
ENSG00000213123	DYNLT2B	28.7111	0.477647	1.08439e-05
ENSG00000104133	SPG11	5244.9	0.151469	1.08864e-05
ENSG00000197943	PLCG2	5217.57	-0.22954	1.08864e-05
ENSG00000108439	PNPO	337.676	0.221795	1.08961e-05
ENSG00000160791	CCR5	918.261	0.673346	1.09165e-05
ENSG00000100450	GZMH	1031.97	0.452247	1.09527e-05
ENSG00000084754	HADHA	2842.94	-0.172697	1.11823e-05
ENSG00000250616	YPEL3-DT	144.725	-0.731486	1.12488e-05
ENSG00000213694	S1PR3	191.868	0.801693	1.18029e-05
ENSG00000114626	ABTB1	7054.2	-0.298139	1.18768e-05
ENSG00000278196	IGLV2-8	59.9658	0.73569	1.21188e-05
ENSG00000075702	WDR62	78.5177	0.370014	1.22628e-05
ENSG00000112118	MCM3	957.157	0.179121	1.24756e-05
ENSG00000205302	SNX2	1981.14	0.211854	1.26518e-05
ENSG00000055130	CUL1	1599.8	0.168179	1.28026e-05
ENSG00000010671	BTK	1305.62	0.184143	1.31386e-05
ENSG00000133313	CNDP2	2874.88	0.227415	1.33448e-05
ENSG00000184792	OSBP2	834.073	-0.759605	1.35448e-05
ENSG00000229314	ORM1	319.572	-1.19706	1.38352e-05
ENSG00000101057	MYBL2	191.253	0.480055	1.3963e-05
ENSG00000082438	COBLL1	508.087	-0.27689	1.41802e-05
ENSG00000223336	RNU2-6P	79.4545	-0.576973	1.43474e-05
ENSG00000143320	CRABP2	38.8531	-0.785703	1.44544e-05
ENSG00000272625		74.4942	0.447471	1.44544e-05
ENSG00000083454	P2RX5	504.058	-0.271125	1.47568e-05
ENSG00000182481	KPNA2	447.269	0.372751	1.51908e-05
ENSG00000100263	RHBDD3	307.928	0.234295	1.53538e-05
ENSG00000197111	PCBP2	6025.92	-0.154188	1.54059e-05
ENSG00000171236	LRG1	2182.21	-0.636501	1.54493e-05
ENSG00000243650	RN7SL834P	234.358	0.308371	1.54635e-05
ENSG00000168062	BATF2	572.356	1.12047	1.54635e-05
ENSG00000280248		190.09	0.52292	1.55605e-05
ENSG00000158710	TAGLN2	7693.58	-0.273743	1.55909e-05
ENSG00000198938	MT-CO3	11181.9	-0.359483	1.58007e-05
ENSG00000245556	SCAMP1-AS1	217.76	0.291986	1.5976e-05
ENSG00000170476	MZB1	251.642	0.630482	1.60511e-05
ENSG00000226777	FAM30A	699.426	-0.299164	1.61737e-05
ENSG00000107175	CREB3	573.752	0.227138	1.61737e-05
ENSG00000203747	FCGR3A	4161.93	0.490611	1.63321e-05
ENSG00000282572		478.598	-0.664876	1.63321e-05
ENSG00000090372	STRN4	2252.76	-0.163142	1.64239e-05
ENSG00000170248	PDCD6IP	4123.19	0.127221	1.64801e-05
ENSG00000198727	MT-CYB	9074.09	-0.388452	1.66917e-05
ENSG00000233476	EEF1A1P6	208.984	-0.399999	1.70136e-05
ENSG00000124275	MTRR	1184.58	0.135169	1.75252e-05
ENSG00000184226	PCDH9	358.579	-0.34431	1.79372e-05
ENSG00000119900	OGFRL1	6457.23	-0.359775	1.80182e-05
ENSG00000171314	PGAM1	1802.72	0.172515	1.81196e-05
ENSG00000260563		207.195	-0.268717	1.81333e-05
ENSG00000211650	IGLV5-45	20.7656	0.946561	1.85615e-05
ENSG00000115163	CENPA	16.9809	0.72378	1.89542e-05
ENSG00000185963	BICD2	2234.32	-0.152841	1.90644e-05
ENSG00000257702	LBX2-AS1	115.823	0.345876	1.9468e-05
ENSG00000147443	DOK2	1950.78	0.274299	2.01656e-05
ENSG00000165288	BRWD3	2549.86	-0.194064	2.02831e-05
ENSG00000182310	SPACA6	463.75	-0.43789	2.08446e-05
ENSG00000163535	SGO2	167.401	0.33817	2.09745e-05
ENSG00000069188	SDK2	509.869	-0.358675	2.09745e-05
ENSG00000100567	PSMA3	1199.98	0.220025	2.22565e-05
ENSG00000188486	H2AX	504.271	0.317256	2.22733e-05
ENSG00000112312	GMNN	144.717	0.282655	2.25014e-05
ENSG00000120280	TASL	792.069	0.383626	2.27275e-05
ENSG00000171943	SRGAP2C	663.484	0.207438	2.27275e-05
ENSG00000228526	MIR34AHG	44.5686	0.76064	2.28345e-05
ENSG00000179583	CIITA	3999.68	-0.286883	2.28345e-05
ENSG00000280121		91.0244	-0.359966	2.28782e-05
ENSG00000171658	NMRAL2P	33.9818	1.28643	2.34214e-05
ENSG00000174371	EXO1	29.7212	0.505489	2.3556e-05
ENSG00000167261	DPEP2	3159.86	-0.316036	2.3871e-05
ENSG00000112304	ACOT13	271.911	0.317271	2.43281e-05
ENSG00000161677	JOSD2	260.254	0.238184	2.43582e-05
ENSG00000253981	ALG1L13P	563.393	-0.751551	2.45243e-05
ENSG00000264548		78.6051	-0.497086	2.49734e-05
ENSG00000072121	ZFYVE26	3103.62	0.265947	2.51613e-05
ENSG00000090661	CERS4	655.33	-0.206454	2.53621e-05
ENSG00000281005	LINC00921	945.039	-0.224824	2.55271e-05
ENSG00000100453	GZMB	1860.73	0.622736	2.56062e-05
ENSG00000197457	STMN3	1479.35	-0.199115	2.56141e-05
ENSG00000241755	IGKV1-9	55.8833	0.860916	2.56239e-05
ENSG00000211649	IGLV7-46	28.0655	0.966552	2.57273e-05
ENSG00000138160	KIF11	177.914	0.463462	2.60231e-05
ENSG00000172915	NBEA	383.233	-0.214269	2.64315e-05
ENSG00000104960	PTOV1	1252.56	-0.215588	2.64528e-05
ENSG00000140451	PIF1	40.0848	0.522334	2.64528e-05
ENSG00000112029	FBXO5	244.319	0.262478	2.64528e-05
ENSG00000138119	MYOF	677.28	0.569063	2.65013e-05
ENSG00000170340	B3GNT2	1024.42	0.212875	2.66825e-05
ENSG00000170439	METTL7B	17.8275	1.16194	2.67856e-05
ENSG00000117724	CENPF	268.454	0.475108	2.67856e-05
ENSG00000169087	HSPBAP1	885.876	-0.244247	2.71144e-05
ENSG00000185651	UBE2L3	1614.48	0.153924	2.74852e-05
ENSG00000136982	DSCC1	20.627	0.597166	2.74852e-05
ENSG00000261221	ZNF865	915.7	-0.199108	2.75379e-05
ENSG00000143367	TUFT1	144.934	0.334492	2.80571e-05
ENSG00000221955	SLC12A8	25.5215	0.61826	2.85816e-05
ENSG00000175265	GOLGA8A	2212.19	-0.172307	2.86847e-05
ENSG00000254986	DPP3	446.154	0.184389	2.91006e-05
ENSG00000250687	NAIPP1	34.2305	0.690032	2.91739e-05
ENSG00000184106	TREML3P	111.567	-0.637081	2.9276e-05
ENSG00000158882	TOMM40L	550.957	0.339134	2.9276e-05
ENSG00000227297		11.6197	0.854909	2.99895e-05
ENSG00000188994	ZNF292	6181.27	-0.203144	3.08649e-05
ENSG00000236438	FAM157A	598.224	-0.692032	3.10643e-05
ENSG00000182718	ANXA2	5029.96	0.347163	3.11517e-05
ENSG00000268069		23.1041	-0.492743	3.12158e-05
ENSG00000234076	TPRG1-AS1	52.7334	1.16881	3.1268e-05
ENSG00000178202	POGLUT3	228.897	0.209614	3.20807e-05
ENSG00000226751	NA	10.3093	0.913315	3.22751e-05
ENSG00000131471	AOC3	120.643	-0.5892	3.24132e-05
ENSG00000104442	ARMC1	566.455	0.141282	3.28005e-05
ENSG00000185950	IRS2	3763.15	-0.628077	3.32079e-05
ENSG00000196975	ANXA4	572.81	0.29463	3.54408e-05
ENSG00000111224	PARP11	1028.12	0.245998	3.56724e-05
ENSG00000164483	SAMD3	800.055	0.20889	3.59836e-05
ENSG00000281162	LINC01127	202.337	-0.867214	3.61131e-05
ENSG00000102837	OLFM4	163.786	0.645316	3.68087e-05
ENSG00000117602	RCAN3	2931.19	-0.172519	3.76822e-05
ENSG00000128383	APOBEC3A	4045.9	0.632841	3.76822e-05
ENSG00000131652	THOC6	344.136	0.211805	3.78303e-05
ENSG00000261659		103.717	-0.266472	3.78835e-05
ENSG00000009307	CSDE1	10567.9	-0.128607	3.83192e-05
ENSG00000101347	SAMHD1	7288.34	0.273365	3.93453e-05
ENSG00000124134	KCNS1	13.2456	-1.24141	3.98182e-05
ENSG00000001036	FUCA2	430.716	0.240031	4.04649e-05
ENSG00000142731	PLK4	78.9987	0.350301	4.05063e-05
ENSG00000224789		32.2548	0.922368	4.06552e-05
ENSG00000138834	MAPK8IP3	4664.93	-0.191177	4.16965e-05
ENSG00000152102	FAM168B	2206.13	-0.162072	4.26546e-05
ENSG00000088833	NSFL1C	1904.27	-0.161388	4.27939e-05
ENSG00000158715	SLC45A3	233.832	-0.358967	4.41621e-05
ENSG00000139266	MARCHF9	709.72	-0.173971	4.52226e-05
ENSG00000198223	CSF2RA	1425.24	-0.276741	4.55304e-05
ENSG00000280153		329.687	-0.340921	4.55758e-05
ENSG00000187193	MT1X	148.558	0.537082	4.60454e-05
ENSG00000223914	LINC02471	9.82292	1.425	4.69066e-05
ENSG00000100979	PLTP	111.73	0.511622	4.69235e-05
ENSG00000091592	NLRP1	8393.77	-0.212217	4.69989e-05
ENSG00000204386	NEU1	1299.64	0.2896	4.73793e-05
ENSG00000178999	AURKB	44.1941	0.571665	4.83559e-05
ENSG00000177628	GBA	1036.43	0.305408	4.84835e-05
ENSG00000157827	FMNL2	340.619	0.66036	4.93587e-05
ENSG00000082293	COL19A1	501.803	-0.268174	4.93587e-05
ENSG00000132704	FCRL2	398.546	-0.436225	4.99705e-05
ENSG00000112742	TTK	60.3797	0.527881	5.00819e-05
ENSG00000138760	SCARB2	2591.15	0.461839	5.16614e-05
ENSG00000141096	DPEP3	100.129	-0.621339	5.18225e-05
ENSG00000062282	DGAT2	2532.03	-0.597506	5.18935e-05
ENSG00000163545	NUAK2	1915.3	-0.337123	5.20208e-05
ENSG00000136682	CBWD2	925.452	0.238601	5.21368e-05
ENSG00000128394	APOBEC3F	786.945	0.312659	5.3693e-05
ENSG00000154127	UBASH3B	1532.76	0.256075	5.43071e-05
ENSG00000080986	NDC80	169.249	0.314398	5.43071e-05
ENSG00000241351	IGKV3-11	159.468	0.468929	5.43071e-05
ENSG00000051108	HERPUD1	3396.76	-0.221777	5.50141e-05
ENSG00000272669		184.836	0.391543	5.50141e-05
ENSG00000165300	SLITRK5	29.8635	-0.534076	5.516e-05
ENSG00000223117	RN7SKP296	52.4335	-0.502343	5.52951e-05
ENSG00000204304	PBX2	3214.7	-0.164664	5.56318e-05
ENSG00000255355	PATL1-DT	136.802	0.762988	5.56318e-05
ENSG00000282508	LINC01002	429.937	-0.551834	5.58547e-05
ENSG00000243746	EEF1A1P10	46.2194	-0.392177	5.598e-05
ENSG00000118495	PLAGL1	760.912	-0.269386	5.69566e-05
ENSG00000122674	CCZ1	660.017	0.113301	5.70401e-05
ENSG00000072134	EPN2	388.099	-0.271567	5.87871e-05
ENSG00000134539	KLRD1	3215.69	0.330362	5.97902e-05
ENSG00000211644	IGLV1-51	95.2844	0.450703	6.07589e-05
ENSG00000211938	IGHV3-7	58.1052	0.498835	6.07589e-05
ENSG00000167768	KRT1	392.699	-0.870758	6.21061e-05
ENSG00000113716	HMGXB3	1775.66	0.170279	6.2136e-05
ENSG00000272666	KLHDC7B-DT	64.2321	0.589026	6.22393e-05
ENSG00000198795	ZNF521	24.1085	-0.473887	6.35992e-05
ENSG00000035499	DEPDC1B	42.6312	0.505359	6.50459e-05
ENSG00000231047	GCNT1P3	56.7869	-0.549806	6.61742e-05
ENSG00000137642	SORL1	25675.5	-0.290418	6.62823e-05
ENSG00000138385	SSB	1280.62	0.252366	6.77078e-05
ENSG00000111602	TIMELESS	342.545	0.216732	6.78926e-05
ENSG00000196678	ERI2	118.005	0.312102	7.01418e-05
ENSG00000146386	ABRACL	608.312	0.203564	7.01418e-05
ENSG00000115415	STAT1	14996.6	0.527975	7.03567e-05
ENSG00000117335	CD46	6101.25	-0.240457	7.05508e-05
ENSG00000166451	CENPN	128.959	0.298655	7.25623e-05
ENSG00000183762	KREMEN1	903.01	-0.559264	7.25858e-05
ENSG00000024526	DEPDC1	30.9219	0.68216	7.25858e-05
ENSG00000166619	BLCAP	2101.61	-0.105108	7.27927e-05
ENSG00000261385		17.8204	-0.546133	7.27927e-05
ENSG00000211893	IGHG2	1253.51	0.535779	7.28158e-05
ENSG00000183010	PYCR1	35.7756	0.706747	7.33645e-05
ENSG00000109390	NDUFC1	226.416	0.175845	7.33645e-05
ENSG00000093010	COMT	835.616	0.168252	7.33645e-05
ENSG00000142507	PSMB6	641.747	0.202313	7.35297e-05
ENSG00000273559	CWC25	1311.54	-0.183577	7.36685e-05
ENSG00000185666	SYN3	24.0232	-0.528584	7.41997e-05
ENSG00000122729	ACO1	464.098	-0.165088	7.43033e-05
ENSG00000102401	ARMCX3	959.867	0.199991	7.53966e-05
ENSG00000110046	ATG2A	5013.26	-0.410089	7.64378e-05
ENSG00000134690	CDCA8	51.868	0.461276	7.64874e-05
ENSG00000002919	SNX11	997.941	0.205661	7.73126e-05
ENSG00000146083	RNF44	3136.28	-0.223616	7.74744e-05
ENSG00000163661	PTX3	616.484	1.00551	7.77423e-05
ENSG00000130175	PRKCSH	3237.57	-0.170925	7.77423e-05
ENSG00000135077	HAVCR2	1448.02	0.655016	7.77423e-05
ENSG00000112419	PHACTR2	1608.13	0.196174	7.8016e-05
ENSG00000211648	IGLV1-47	80.0876	0.585305	7.84086e-05
ENSG00000169994	MYO7B	84.1896	-0.620754	7.91691e-05
ENSG00000129657	SEC14L1	10648.9	-0.308584	7.9649e-05
ENSG00000211651	IGLV1-44	97.1557	0.701892	7.9649e-05
ENSG00000224307	LINC02975	78.7317	-0.814635	8.03807e-05
ENSG00000266980		39.6627	0.54621	8.12603e-05
ENSG00000269981		259.891	-0.656434	8.33652e-05
ENSG00000204267	TAP2	1896.43	0.30446	8.42856e-05
ENSG00000136631	VPS45	576.557	0.13122	8.45777e-05
ENSG00000279108		51.1937	-0.380927	8.45777e-05
ENSG00000110435	PDHX	667.398	0.156242	8.46471e-05
ENSG00000167302	TEPSIN	1720.81	-0.165327	8.52046e-05
ENSG00000197226	TBC1D9B	3095.5	0.163006	8.78191e-05
ENSG00000198830	HMGN2	4370.34	0.208639	8.8005e-05
ENSG00000135148	TRAFD1	2226.32	0.327513	8.83696e-05
ENSG00000198771	RCSD1	5826.38	-0.192415	8.8573e-05
ENSG00000196850	PPTC7	2184.67	-0.140514	8.8573e-05
ENSG00000196787	H2AC11	985.904	0.389076	8.88479e-05
ENSG00000165806	CASP7	595.978	0.23669	9.15014e-05
ENSG00000130816	DNMT1	2526.81	0.137278	9.16608e-05
ENSG00000173638	SLC19A1	2083.99	-0.354605	9.17345e-05
ENSG00000006432	MAP3K9	297.178	-0.183147	9.17345e-05
ENSG00000272325	NUDT3	1611.41	-0.206024	9.20964e-05
ENSG00000171714	ANO5	36.0072	0.622709	9.20964e-05
ENSG00000115524	SF3B1	15328.1	-0.109281	9.23101e-05
ENSG00000225470	JPX	1076.34	0.198083	9.32385e-05
ENSG00000225828	FAM229A	545.421	-0.191291	9.3963e-05
ENSG00000116147	TNR	12.2424	-0.787793	9.40861e-05
ENSG00000135116	HRK	66.7154	-0.468114	9.46751e-05
ENSG00000148672	GLUD1	2640.74	0.126903	9.49537e-05
ENSG00000204351	SKIV2L	1874.49	-0.162941	9.6207e-05
ENSG00000087077	TRIP6	284.107	0.364589	9.74204e-05
ENSG00000226004	LINC02528	12.4663	1.15919	9.99313e-05
ENSG00000214797		71.9003	-0.490095	0.000100689
ENSG00000101412	E2F1	78.3236	0.454357	0.00010103
ENSG00000119698	PPP4R4	42.5073	-0.630314	0.000101273
ENSG00000134627	PIWIL4	175.362	0.323763	0.000101783
ENSG00000166086	JAM3	268.316	-0.333512	0.000101834
ENSG00000091039	OSBPL8	8629.53	-0.204866	0.000102311
ENSG00000203446	SUGCT-AS1	12.7036	1.24175	0.000102416
ENSG00000004700	RECQL	1558.12	0.167147	0.000103527
ENSG00000204516	MICB	584.977	0.248	0.000103642
ENSG00000182957	SPATA13	3356.61	0.166319	0.000103787
ENSG00000204592	HLA-E	54350.3	0.153808	0.000104677
ENSG00000161513	FDXR	123.423	0.304098	0.000105075
ENSG00000085999	RAD54L	18.3778	0.616783	0.00010511
ENSG00000155016	CYP2U1	272.506	-0.161178	0.000106103
ENSG00000018510	AGPS	1336.87	0.162128	0.00010697
ENSG00000128789	PSMG2	674.522	0.135411	0.000108543
ENSG00000115233	PSMD14	721.726	0.273847	0.000108612
ENSG00000180644	PRF1	4274.11	0.427542	0.000108612
ENSG00000163219	ARHGAP25	5123.87	-0.193175	0.000108684
ENSG00000138814	PPP3CA	1922.76	-0.194327	0.000109481
ENSG00000093134	VNN3P	1393.7	-0.817883	0.000109859
ENSG00000271461	CKAP2LP1	54.8279	-0.69215	0.000110058
ENSG00000124201	ZNFX1	6093.59	0.271654	0.000110936
ENSG00000093072	ADA2	2992.79	0.336078	0.000111428
ENSG00000105967	TFEC	3864.85	0.621926	0.000111785
ENSG00000185339	TCN2	173.602	0.714992	0.000111785
ENSG00000273382	TMEM167B-DT	69.386	-0.357225	0.000113188
ENSG00000104852	SNRNP70	6106.05	-0.164774	0.000113358
ENSG00000198934	MAGEE1	166.541	-0.251629	0.000113585
ENSG00000103489	XYLT1	2308.13	-0.180594	0.000114646
ENSG00000112308	C6orf62	10996.7	0.175674	0.000114708
ENSG00000079785	DDX1	1210.6	0.14134	0.000117301
ENSG00000070444	MNT	1899.93	-0.26416	0.000117365
ENSG00000141101	NOB1	669.489	0.168186	0.000117524
ENSG00000149532	CPSF7	2961.84	-0.0955036	0.000117565
ENSG00000179869	ABCA13	280.691	0.457322	0.000118055
ENSG00000073969	NSF	736.386	0.149813	0.000118131
ENSG00000204525	HLA-C	63508.3	0.181471	0.000118131
ENSG00000196531	NACA	5745.76	-0.163951	0.000123073
ENSG00000237886	NALT1	57.3545	-0.408405	0.000125552
ENSG00000108700	CCL8	176.827	1.94647	0.000125552
ENSG00000174123	TLR10	312.904	-0.349256	0.000126133
ENSG00000065559	MAP2K4	1210.57	-0.128366	0.000126133
ENSG00000143621	ILF2	1963.55	0.163428	0.000129607
ENSG00000136279	DBNL	10246.7	-0.190933	0.000130232
ENSG00000227502	MROCKI	356.717	1.4519	0.000131057
ENSG00000101439	CST3	2432.66	0.466712	0.000131057
ENSG00000169410	PTPN9	784.756	0.138128	0.000131432
ENSG00000259642	ST20-AS1	406.909	-0.374493	0.000131463
ENSG00000117461	PIK3R3	64.8128	0.357265	0.000131619
ENSG00000100473	COCH	32.7853	-0.463359	0.000131619
ENSG00000259225	LINC02345	11.4464	-0.936471	0.000133156
ENSG00000119421	NDUFA8	250.807	0.214985	0.00013347
ENSG00000071539	TRIP13	20.7742	0.531684	0.000135635
ENSG00000138279	ANXA7	2312.36	-0.124519	0.000136853
ENSG00000115523	GNLY	6646.85	0.331183	0.000137464
ENSG00000111912	NCOA7	1590.03	0.259757	0.000137999
ENSG00000220008	LINGO3	36.0588	-0.4295	0.00013986
ENSG00000176087	SLC35A4	1255.4	0.151207	0.000140704
ENSG00000283384		16.9592	0.775955	0.000141596
ENSG00000025293	PHF20	2723.08	-0.171	0.000141715
ENSG00000166557	TMED3	672.156	0.131857	0.000142709
ENSG00000100811	YY1	3031.94	-0.10835	0.000143018
ENSG00000156030	MIDEAS	3995.93	-0.181231	0.000143018
ENSG00000065526	SPEN	5031.23	-0.155457	0.000143969
ENSG00000240065	PSMB9	3054.19	0.284087	0.000144158
ENSG00000105374	NKG7	2121.13	0.421207	0.000144352
ENSG00000137841	PLCB2	4699.89	-0.279929	0.000144688
ENSG00000143771	CNIH4	734.583	0.165524	0.000145456
ENSG00000105726	ATP13A1	1921.31	0.145763	0.000146203
ENSG00000132792	CTNNBL1	1012.62	0.162329	0.000147406
ENSG00000100342	APOL1	884.031	0.416133	0.000147406
ENSG00000171606	ZNF274	2006.75	-0.163758	0.000148206
ENSG00000119041	GTF3C3	753.241	0.121352	0.00014899
ENSG00000277224	H2BC7	673.976	0.380531	0.000150273
ENSG00000135525	MAP7	70.0964	-0.409186	0.00015503
ENSG00000035664	DAPK2	1416	-0.317949	0.00015503
ENSG00000279410		118.343	-0.256015	0.000155936
ENSG00000162813	BPNT1	362.072	0.172694	0.00015651
ENSG00000166170	BAG5	1421.23	-0.107115	0.000156736
ENSG00000241666		88.6485	-0.376408	0.000157018
ENSG00000148660	CAMK2G	2201.15	-0.240916	0.000159322
ENSG00000007341	ST7L	530.992	0.148481	0.000159657
ENSG00000237973	MTCO1P12	115.354	-0.383625	0.000159657
ENSG00000113494	PRLR	80.0376	0.76752	0.000160084
ENSG00000175592	FOSL1	143.803	0.697248	0.000160084
ENSG00000211962	IGHV1-46	45.4952	0.501443	0.000160688
ENSG00000119686	FLVCR2	341.995	0.287409	0.000161533
ENSG00000224959	NA	83.8901	0.455134	0.000162097
ENSG00000198046	ZNF667	61.7069	-0.330679	0.00016217
ENSG00000082898	XPO1	4720.3	0.155459	0.000164498
ENSG00000106733	NMRK1	1239.53	0.162239	0.00016579
ENSG00000248309	MEF2C-AS1	91.7873	-0.311434	0.00016579
ENSG00000117408	IPO13	501.917	0.167156	0.00016579
ENSG00000173409	ARV1	153.949	0.206255	0.000166006
ENSG00000140398	NEIL1	318.099	-0.380116	0.000168391
ENSG00000229677		208.559	0.296621	0.000168391
ENSG00000160216	AGPAT3	2546.46	0.124805	0.000168559
ENSG00000167978	SRRM2	21061.2	-0.191572	0.000168891
ENSG00000232119	MCTS1	362.391	0.214505	0.000171321
ENSG00000116574	RHOU	748.994	0.412629	0.000171619
ENSG00000261371	PECAM1	5991.26	-0.437831	0.000171619
ENSG00000079385	CEACAM1	1409.89	0.562706	0.000171722
ENSG00000141298	SSH2	8333.98	-0.196962	0.000171897
ENSG00000164087	POC1A	52.7183	0.331544	0.000171897
ENSG00000165661	QSOX2	1178.96	-0.161974	0.000172146
ENSG00000189266	PNRC2	3498.26	0.150083	0.000172456
ENSG00000196562	SULF2	1732.05	-0.409364	0.00017296
ENSG00000143870	PDIA6	2700.06	0.300511	0.000173536
ENSG00000077380	DYNC1I2	1174.94	0.221414	0.00017386
ENSG00000142227	EMP3	2518.29	0.304713	0.000174266
ENSG00000253755	IGHGP	29.0172	1.06178	0.000174356
ENSG00000174697	LEP	31.7819	1.00219	0.00017489
ENSG00000145220	LYAR	523.385	0.183467	0.000175434
ENSG00000214548	MEG3	41.1468	-0.756276	0.00017549
ENSG00000179331	RAB39A	131.451	0.588356	0.000176552
ENSG00000204632	HLA-G	236.107	0.272675	0.000177533
ENSG00000145495	MARCHF6	5416.62	-0.123506	0.000179204
ENSG00000196233	LCOR	4439.58	-0.103402	0.000183699
ENSG00000083828	ZNF586	1292.62	-0.134027	0.000185843
ENSG00000182685	BRICD5	187.976	-0.269045	0.000187148
ENSG00000179044	EXOC3L1	62.6778	0.949467	0.0001874
ENSG00000076706	MCAM	37.765	-0.480614	0.000189445
ENSG00000173621	LRFN4	143.654	0.340209	0.000189489
ENSG00000126603	GLIS2	19.1591	-0.72449	0.000189489
ENSG00000258476	LINC02207	78.0934	-0.898109	0.000189982
ENSG00000119669	IRF2BPL	2144.52	-0.247037	0.000190215
ENSG00000273797		238.941	-0.299772	0.000190215
ENSG00000279529		335.321	-0.205786	0.000190215
ENSG00000146830	GIGYF1	3464.59	-0.137159	0.000191069
ENSG00000161692	DBF4B	215.768	0.285683	0.000191416
ENSG00000102445	RUBCNL	1760.31	-0.37996	0.000193009
ENSG00000117153	KLHL12	974.163	0.138164	0.000194163
ENSG00000213722	DDAH2	830.357	0.315724	0.000194163
ENSG00000205726	ITSN1	318.356	0.344911	0.000194262
ENSG00000087589	CASS4	1448.85	-0.427285	0.000194262
ENSG00000173480	ZNF417	910.228	-0.103458	0.000196898
ENSG00000120318	ARAP3	1716.11	-0.4688	0.000201078
ENSG00000120725	SIL1	432.035	0.137517	0.000201279
ENSG00000186283	TOR3A	740.642	0.19365	0.000201475
ENSG00000096996	IL12RB1	891.301	0.184674	0.000206904
ENSG00000126947	ARMCX1	63.4977	0.335256	0.000206906
ENSG00000183018	SPNS2	45.5227	-0.817204	0.000207364
ENSG00000117450	PRDX1	2396.78	0.329852	0.000208582
ENSG00000171115	GIMAP8	1225.43	0.220566	0.00020937
ENSG00000232587	EEF1A1P3	224.987	-0.23567	0.000209384
ENSG00000085840	ORC1	55.9727	0.42326	0.000214588
ENSG00000133808	NA	180.717	-0.529137	0.000217587
ENSG00000206341	HLA-H	1551.27	0.210033	0.000220728
ENSG00000149480	MTA2	2580.45	0.112195	0.000220767
ENSG00000137992	DBT	645.02	0.128467	0.000221429
ENSG00000169385	RNASE2	131.169	0.79186	0.000222219
ENSG00000268006	PTOV1-AS1	84.728	-0.271626	0.000223016
ENSG00000249437	NAIP	450.825	0.481579	0.000223417
ENSG00000159307	SCUBE1	33.7016	-0.556993	0.000223768
ENSG00000119729	RHOQ	3166.07	-0.262657	0.000224576
ENSG00000087191	PSMC5	1233.75	0.119044	0.000229039
ENSG00000042493	CAPG	2126.36	0.3229	0.000229039
ENSG00000198951	NAGA	948.707	0.205165	0.000231642
ENSG00000145016	RUBCN	3269.92	0.243329	0.000232308
ENSG00000266651		25.9528	-0.783234	0.000233349
ENSG00000181350	LRRC75A	384.987	-0.602153	0.000236644
ENSG00000036257	CUL3	2948.8	-0.1137	0.000237636
ENSG00000168010	ATG16L2	8240.8	-0.270859	0.000237636
ENSG00000121281	ADCY7	6385.89	0.158803	0.000240449
ENSG00000111707	SUDS3	1664.95	-0.0787251	0.000241517
ENSG00000163564	PYHIN1	1678.83	0.211622	0.00024231
ENSG00000137310	TCF19	219.852	0.265507	0.000245059
ENSG00000198924	DCLRE1A	216.833	0.225133	0.000245059
ENSG00000102053	ZC3H12B	85.2553	-0.284895	0.000245069
ENSG00000203644		296.888	-0.288059	0.000248208
ENSG00000123080	CDKN2C	122.011	0.35362	0.000249802
ENSG00000273749	CYFIP1	1260.41	0.279402	0.000253176
ENSG00000123810	B9D2	270.529	-0.223425	0.000253306
ENSG00000177842	ZNF620	111.161	0.240028	0.000255318
ENSG00000132275	RRP8	1030.38	-0.0994726	0.000255938
ENSG00000100647	SUSD6	7763.13	-0.253896	0.000263591
ENSG00000105514	RAB3D	2164.2	-0.350895	0.000263591
ENSG00000120509	PDZD11	149.979	0.212455	0.000263813
ENSG00000113845	TIMMDC1	858.176	0.151407	0.000266396
ENSG00000124562	SNRPC	463.257	0.202023	0.000267069
ENSG00000239713	APOBEC3G	2477.16	0.338368	0.000272886
ENSG00000267757	EML2-AS1	53.4571	-0.393735	0.000273625
ENSG00000197329	PELI1	5637.88	-0.294042	0.000274148
ENSG00000257027		1795.52	-0.238129	0.000274953
ENSG00000248208	WDR45P1	27.871	0.85171	0.000275996
ENSG00000196123	KIAA0895L	190.216	0.295556	0.000276165
ENSG00000239823		21.8677	-0.683017	0.000281136
ENSG00000171148	TADA3	1511.76	0.160287	0.000281389
ENSG00000117000	RLF	1965.88	-0.15471	0.000285748
ENSG00000137261	KIAA0319	130.92	0.486793	0.000285748
ENSG00000179348	GATA2	597.959	-0.346715	0.000287288
ENSG00000183421	RIPK4	17.1153	-0.615268	0.000288998
ENSG00000087263	OGFOD1	614.766	0.163712	0.000289259
ENSG00000106100	NOD1	836.675	0.152439	0.000290426
ENSG00000129353	SLC44A2	4689.13	-0.252489	0.000293129
ENSG00000179818	PCBP1-AS1	3262.74	-0.264772	0.000295516
ENSG00000186354	NA	82.7122	0.687518	0.000296134
ENSG00000122432	SPATA1	41.3898	0.340124	0.000298082
ENSG00000104324	CPQ	1293.02	-0.266542	0.000298082
ENSG00000225492	GBP1P1	183.945	1.11582	0.000300604
ENSG00000231528	FAM225A	11.1557	1.00223	0.000301427
ENSG00000124762	CDKN1A	3697.72	0.480257	0.000303933
ENSG00000280378		101.974	-0.237878	0.000306333
ENSG00000262222	NA	117.644	-0.496439	0.000306576
ENSG00000206190	ATP10A	1564.22	0.173285	0.00030748
ENSG00000198972	MIRLET7E	15.7371	-0.806232	0.000307534
ENSG00000226501	USF1P1	53.4639	-0.311205	0.00030769
ENSG00000186648	CARMIL3	73.9329	0.445332	0.000308554
ENSG00000170779	CDCA4	478.406	0.200337	0.000309735
ENSG00000170190	SLC16A5	724.028	-0.333731	0.000310156
ENSG00000197238	H4C11	107.291	0.378345	0.000312704
ENSG00000126822	PLEKHG3	3007.14	-0.396393	0.000312894
ENSG00000205336	ADGRG1	1284	0.412804	0.000314809
ENSG00000138639	ARHGAP24	428.802	-0.238147	0.000316878
ENSG00000189051	RNF222	13.4011	-0.684941	0.000318002
ENSG00000244607	CCDC13	72.456	-0.339282	0.00032067
ENSG00000135951	TSGA10	340.546	-0.148666	0.000322953
ENSG00000240864	IGKV1-16	36.3121	0.672714	0.000325696
ENSG00000136156	ITM2B	16903.3	-0.219281	0.000326838
ENSG00000237441	RGL2	2749.65	-0.205772	0.00032741
ENSG00000239839	DEFA3	1141.85	0.50738	0.00032994
ENSG00000229754	CXCR2P1	337.315	0.672364	0.000333406
ENSG00000089693	MLF2	1960.93	-0.147268	0.000333622
ENSG00000005471	ABCB4	186.79	-0.30972	0.000334813
ENSG00000163041	H3-3A	11622.3	-0.178141	0.000337828
ENSG00000177169	ULK1	2086.71	-0.262726	0.000340902
ENSG00000126458	RRAS	209.057	0.400685	0.000340902
ENSG00000142959	BEST4	32.6232	-0.363833	0.000340902
ENSG00000107262	BAG1	5043.91	-0.479027	0.000340902
ENSG00000012660	ELOVL5	3499.64	-0.141393	0.000341279
ENSG00000204514	ZNF814	805.278	-0.153908	0.000342317
ENSG00000065911	MTHFD2	1556.43	0.321598	0.000344949
ENSG00000183696	UPP1	3775.55	0.227097	0.000348458
ENSG00000112658	SRF	1469.03	0.190785	0.000348458
ENSG00000104081	BMF	1325.45	-0.351953	0.000348458
ENSG00000110955	ATP5F1B	4873.65	0.125192	0.000348458
ENSG00000171824	EXOSC10	1268.87	0.0924635	0.000349287
ENSG00000114405	C3orf14	29.3172	0.449483	0.000351027
ENSG00000274114	ALOX15P1	188.815	-0.224163	0.000351709
ENSG00000158482	SNX29P1	35.5579	-0.400406	0.00035272
ENSG00000147164	SNX12	787.895	0.185138	0.000354684
ENSG00000279886		33.1909	0.683984	0.000354747
ENSG00000154359	LONRF1	1044.54	-0.22888	0.00035672
ENSG00000143207	COP1	2910.27	-0.113694	0.00035672
ENSG00000259321		87.5063	0.343273	0.000362141
ENSG00000110756	HPS5	1338.81	0.215737	0.000363138
ENSG00000132294	EFR3A	2963.09	0.152595	0.000366662
ENSG00000141401	IMPA2	548.585	-0.60193	0.000367562
ENSG00000233013	FAM157B	283.953	-0.542184	0.000367562
ENSG00000111605	CPSF6	3552.59	-0.145435	0.000367562
ENSG00000154945	ANKRD40	867.089	0.158409	0.000367562
ENSG00000196547	MAN2A2	3505.52	-0.183771	0.000376209
ENSG00000102794	ACOD1	322.85	1.89071	0.000377986
ENSG00000158406	H4C8	1341.8	0.273888	0.000379887
ENSG00000197019	SERTAD1	619.908	0.319202	0.000379895
ENSG00000155660	PDIA4	1913.07	0.246265	0.000381412
ENSG00000066422	ZBTB11	2086.28	-0.0879967	0.000384222
ENSG00000166908	PIP4K2C	671.996	0.137368	0.000385886
ENSG00000117009	KMO	780.061	0.61392	0.000386569
ENSG00000101773	RBBP8	484.209	0.270339	0.000387788
ENSG00000163746	PLSCR2	65.6188	0.778714	0.000387788
ENSG00000196230	TUBB	4697.23	0.163215	0.000394659
ENSG00000107819	SFXN3	1283.51	0.172479	0.000395592
ENSG00000166526	ZNF3	841.327	-0.0942015	0.000397129
ENSG00000005700	IBTK	1453.95	0.173424	0.000397129
ENSG00000143889	HNRNPLL	1651.29	0.221389	0.000397897
ENSG00000133574	GIMAP4	5055.88	0.241489	0.000397897
ENSG00000010256	UQCRC1	1701.7	0.149155	0.000398544
ENSG00000092051	JPH4	8.53003	1.23809	0.000398731
ENSG00000005206	SPPL2B	1339.16	-0.192521	0.000399266
ENSG00000162772	ATF3	803.457	0.598928	0.000399721
ENSG00000188389	PDCD1	158.643	0.305074	0.00040903
ENSG00000099991	CABIN1	4037.32	-0.168371	0.00041364
ENSG00000196371	FUT4	767.454	0.231184	0.00041404
ENSG00000243772	KIR2DL3	41.5722	0.470488	0.000417701
ENSG00000116014	KISS1R	27.305	-0.608223	0.000418287
ENSG00000225889		719.859	-0.406053	0.000418287
ENSG00000196684	HSH2D	3521.9	0.315864	0.000418758
ENSG00000211941	IGHV3-11	45.0781	0.535423	0.000422226
ENSG00000127074	RGS13	17.0602	0.679774	0.00042413
ENSG00000136828	RALGPS1	442.209	-0.244411	0.000424537
ENSG00000167434	CA4	278.791	-0.843852	0.0004255
ENSG00000189077	TMEM120A	775.893	-0.223242	0.000427083
ENSG00000196664	TLR7	208.886	0.509539	0.000427083
ENSG00000175643	RMI2	91.7854	0.465173	0.000427083
ENSG00000175115	PACS1	5331.41	-0.173074	0.000427493
ENSG00000198886	MT-ND4	12498	-0.356634	0.000428446
ENSG00000260823		7.05608	1.40364	0.000429268
ENSG00000134107	BHLHE40	4714.07	-0.2999	0.00042976
ENSG00000228340	MIR646HG	158.531	-0.434471	0.000433363
ENSG00000154760	SLFN13	1595.37	0.192109	0.000437109
ENSG00000165025	SYK	4641.33	-0.276321	0.000437227
ENSG00000073737	DHRS9	575.886	0.663637	0.000437439
ENSG00000103196	CRISPLD2	882.461	-0.51535	0.000437451
ENSG00000151116	UEVLD	511.225	0.205022	0.000437555
ENSG00000133265	HSPBP1	309.241	0.209303	0.000439758
ENSG00000157978	LDLRAP1	3429.11	-0.151236	0.000444175
ENSG00000166947	EPB42	857.117	-0.653193	0.000444539
ENSG00000165916	PSMC3	942.51	0.193424	0.000446441
ENSG00000119718	EIF2B2	505.97	0.132226	0.000452524
ENSG00000132155	RAF1	5732.84	-0.147401	0.000455443
ENSG00000155111	CDK19	1051.38	-0.172757	0.000456076
ENSG00000223750	SIRPB3P	36.1846	-0.427527	0.000459199
ENSG00000255801		243.283	-0.610133	0.000466244
ENSG00000175040	CHST2	1268.1	0.251683	0.000466407
ENSG00000224093	BCAR3-AS1	22.8436	-0.533055	0.0004673
ENSG00000115590	IL1R2	1912.89	-0.705915	0.000470597
ENSG00000179218	CALR	8159.29	0.304191	0.000471771
ENSG00000059145	UNKL	1736.45	-0.19265	0.000482522
ENSG00000111371	SLC38A1	8994.73	-0.0888573	0.000482522
ENSG00000232442	MHENCR	516.271	-0.222693	0.000482522
ENSG00000103326	CAPN15	2508.58	0.207236	0.000483022
ENSG00000102390	PBDC1	243.384	0.196509	0.000488678
ENSG00000105397	TYK2	5710.07	-0.155372	0.000491157
ENSG00000172530	BANP	2657.81	-0.21442	0.000493967
ENSG00000177721	ANXA2R	650.569	-0.186694	0.000499255
ENSG00000060688	SNRNP40	857.805	0.109409	0.000504146
ENSG00000163918	RFC4	180.635	0.178349	0.000504146
ENSG00000125384	PTGER2	962.864	0.346302	0.000504165
ENSG00000163754	GYG1	988.588	0.171838	0.000512029
ENSG00000158480	SPATA2	539.07	-0.127096	0.000514225
ENSG00000279400	NA	27.1408	1.05234	0.000520326
ENSG00000246363	LINC02458	22.8832	-0.560135	0.000520326
ENSG00000173511	VEGFB	475.838	-0.163381	0.000521076
ENSG00000172183	ISG20	6063.68	0.288153	0.000524604
ENSG00000116133	DHCR24	159.356	0.288849	0.000527434
ENSG00000187621	TCL6	128.461	-0.325419	0.000531646
ENSG00000041357	PSMA4	1933.12	0.193598	0.000537418
ENSG00000010030	ETV7	354.197	0.945612	0.000537421
ENSG00000240403	KIR3DL2	88.5023	0.352778	0.000542771
ENSG00000280067		54.93	-0.38611	0.000544711
ENSG00000148110	MFSD14B	1549.39	0.126919	0.000549782
ENSG00000105875	WDR91	1151.43	-0.208963	0.000555667
ENSG00000244313		135.391	-0.193506	0.000557836
ENSG00000106868	SUSD1	730.385	0.210862	0.000560233
ENSG00000176049	JAKMIP2	677.821	0.45258	0.000561573
ENSG00000280035		306.345	-0.422852	0.000561573
ENSG00000134571	MYBPC3	397.347	0.360344	0.000580694
ENSG00000257242	LINC01619	687.285	-0.18147	0.000580694
ENSG00000121594	CD80	674.661	0.804906	0.000580694
ENSG00000055118	KCNH2	82.0458	-0.349512	0.000580809
ENSG00000238009		27.0552	-0.450072	0.00058724
ENSG00000177054	ZDHHC13	647.369	0.151272	0.000591803
ENSG00000165650	PDZD8	2015.31	-0.207006	0.000597046
ENSG00000105327	BBC3	472.023	-0.250541	0.000601481
ENSG00000142208	AKT1	3553.28	-0.147398	0.000608902
ENSG00000119013	NDUFB3	263.721	0.231403	0.000610638
ENSG00000092758	COL9A3	180.901	-0.414354	0.000610638
ENSG00000114450	GNB4	1527.93	0.278646	0.000612125
ENSG00000079999	KEAP1	988.094	0.214829	0.000620262
ENSG00000204642	HLA-F	9541.48	0.151198	0.000620262
ENSG00000125835	SNRPB	1975.04	0.176164	0.000621812
ENSG00000170271	FAXDC2	804.586	-0.630896	0.000621812
ENSG00000263335		308.29	-0.237465	0.00062249
ENSG00000154589	LY96	464.334	0.339018	0.000630668
ENSG00000132109	TRIM21	1568.02	0.32527	0.000630854
ENSG00000164430	CGAS	698.803	0.271631	0.000630854
ENSG00000134709	HOOK1	324.721	-0.162378	0.000636921
ENSG00000187957	DNER	32.7831	1.00143	0.000638494
ENSG00000143549	TPM3	8430.76	0.173692	0.000640957
ENSG00000156313	RPGR	641.48	-0.237898	0.000645497
ENSG00000103066	PLA2G15	347.43	0.270616	0.00064827
ENSG00000163947	ARHGEF3	2615.79	0.160628	0.000658921
ENSG00000064102	INTS13	432.659	0.150202	0.000664424
ENSG00000113368	LMNB1	1750.89	0.289378	0.000668081
ENSG00000196369	SRGAP2B	367.299	0.259806	0.000672233
ENSG00000104043	ATP8B4	983.334	0.362437	0.000672233
ENSG00000184005	ST6GALNAC3	142.92	-0.287531	0.000681107
ENSG00000110315	RNF141	1314.58	-0.300272	0.00068304
ENSG00000275126	H4C13	141.964	0.430005	0.00068304
ENSG00000230092		210.454	-0.160799	0.000684295
ENSG00000091490	SEL1L3	2152.74	-0.158436	0.000685523
ENSG00000148200	NR6A1	267.562	-0.422702	0.000693199
ENSG00000198574	SH2D1B	891.642	0.41219	0.000694699
ENSG00000122678	POLM	1613.08	-0.108258	0.000696683
ENSG00000106546	AHR	2260.12	0.280802	0.000696683
ENSG00000253701	NA	75.9713	-0.416145	0.000698256
ENSG00000165905	LARGE2	111.142	-0.385982	0.000698651
ENSG00000123836	PFKFB2	509.365	-0.25382	0.000701341
ENSG00000123989	CHPF	210.833	0.213919	0.000701341
ENSG00000136824	SMC2	454.056	0.201905	0.000710831
ENSG00000100911	PSME2	1971.73	0.300342	0.000716922
ENSG00000168496	FEN1	190.421	0.227233	0.000717584
ENSG00000179909	ZNF154	544.792	-0.121927	0.000720997
ENSG00000163788	SNRK	5119.97	-0.135775	0.000721108
ENSG00000112130	RNF8	362.778	0.151956	0.000721108
ENSG00000251661		267.228	0.236608	0.000721237
ENSG00000144283	PKP4	678.897	-0.220931	0.000727813
ENSG00000213085	CFAP45	121.309	-0.765635	0.00072834
ENSG00000218809		387.896	-0.60566	0.000733896
ENSG00000111678	C12orf57	1472.06	-0.26465	0.000734569
ENSG00000080819	CPOX	495.257	0.158145	0.000735279
ENSG00000162298	SYVN1	1128.74	-0.147454	0.000735915
ENSG00000168734	PKIG	280.823	-0.209763	0.000747067
ENSG00000125498	KIR2DL1	51.6602	0.418577	0.000749157
ENSG00000005059	MCUB	1494.91	0.122552	0.000754848
ENSG00000141012	GALNS	1517.1	-0.200059	0.000754848
ENSG00000175727	MLXIP	3366.86	-0.165024	0.000756953
ENSG00000119383	PTPA	1464.59	0.153551	0.000757972
ENSG00000123096	SSPN	64.3828	-0.369192	0.000758481
ENSG00000032389	EIPR1	559.898	0.131205	0.000774686
ENSG00000092200	RPGRIP1	68.2389	-0.794908	0.000775418
ENSG00000198712	MT-CO2	5721.73	-0.300143	0.000775418
ENSG00000175711	B3GNTL1	809.817	-0.245499	0.000783221
ENSG00000187116	LILRA5	2183.41	0.422512	0.000786517
ENSG00000253307		78.8376	-0.439408	0.000788309
ENSG00000257594	GALNT4	70.9591	0.340332	0.000795661
ENSG00000150782	IL18	235.066	0.407714	0.000803521
ENSG00000103042	SLC38A7	555.564	0.278933	0.000809826
ENSG00000282980		109.423	-0.274226	0.000809826
ENSG00000132424	PNISR	6616.84	-0.127171	0.000810921
ENSG00000135540	NHSL1	66.7971	0.420693	0.000810921
ENSG00000105492	SIGLEC6	26.9311	-0.546406	0.000816444
ENSG00000143106	PSMA5	1355.09	0.167418	0.000816726
ENSG00000238063	LINC01685	17.5937	-0.582219	0.000816726
ENSG00000213047	DENND1B	1404.84	0.185127	0.000816726
ENSG00000188396	DYNLT4	61.8443	-0.461645	0.000823439
ENSG00000022567	SLC45A4	2408.67	-0.311269	0.000825487
ENSG00000131153	GINS2	28.4181	0.535165	0.000828853
ENSG00000179958	DCTPP1	274.878	0.220478	0.000829431
ENSG00000100027	YPEL1	664.63	0.183532	0.000835512
ENSG00000100353	EIF3D	3511.06	-0.098947	0.000835512
ENSG00000137055	PLAA	815.3	0.142488	0.000841776
ENSG00000134318	ROCK2	1329.62	0.13449	0.000848584
ENSG00000087903	RFX2	464.395	-0.391698	0.000848584
ENSG00000140382	HMG20A	952.783	0.0935523	0.000848584
ENSG00000186567	CEACAM19	33.4394	-0.441786	0.000848703
ENSG00000146733	PSPH	98.9429	0.224676	0.000849448
ENSG00000013374	NUB1	2995.1	0.214371	0.000849448
ENSG00000141337	ARSG	1135.79	-0.260501	0.000849448
ENSG00000273284		326.091	-0.2573	0.000849448
ENSG00000100307	CBX7	4081.93	-0.172519	0.00085059
ENSG00000181026	AEN	1031.48	0.184391	0.000852206
ENSG00000214029	ZNF891	700.496	-0.14725	0.000856097
ENSG00000112787	FBRSL1	2480.16	-0.174623	0.000857903
ENSG00000168071	CCDC88B	6034	-0.247988	0.00087094
ENSG00000162929	SANBR	176.686	0.200614	0.000871966
ENSG00000186056	MATN1-AS1	399.939	-0.245814	0.000871966
ENSG00000166411	IDH3A	782.515	0.142028	0.000898708
ENSG00000170962	PDGFD	171.051	0.294075	0.000900201
ENSG00000184428	TOP1MT	264.25	-0.236504	0.000901924
ENSG00000227598		107.579	-0.28747	0.000907823
ENSG00000069702	TGFBR3	1742	0.209743	0.000910946
ENSG00000110063	DCPS	315.854	0.145721	0.000920183
ENSG00000204264	PSMB8	2210.41	0.189522	0.000921425
ENSG00000180739	S1PR5	902.816	0.311694	0.000929131
ENSG00000139567	ACVRL1	110.502	0.558897	0.000931821
ENSG00000186575	NF2	1290.78	0.102841	0.000934087
ENSG00000187688	TRPV2	1469.84	0.136832	0.00093419
ENSG00000269858	EGLN2	2312.27	-0.198617	0.00093547
ENSG00000127952	STYXL1	454.763	0.167999	0.000937819
ENSG00000273599		88.9239	-0.353652	0.000937819
ENSG00000168026	TTC21A	283.881	0.381879	0.000938879
ENSG00000100097	LGALS1	3167	0.419594	0.000951084
ENSG00000125651	GTF2F1	1213.14	0.1336	0.000951084
ENSG00000104889	RNASEH2A	128.66	0.216779	0.000956933
ENSG00000065060	UHRF1BP1	873.174	0.130992	0.000974436
ENSG00000203879	GDI1	2800	-0.115444	0.000974436
ENSG00000147459	DOCK5	7562.6	-0.36297	0.000974436
ENSG00000068784	SRBD1	867.362	0.14287	0.000977134
ENSG00000148719	DNAJB12	1588.8	-0.12681	0.000979532
ENSG00000150760	DOCK1	68.3299	0.307944	0.000987487
ENSG00000197992	CLEC9A	16.5687	-0.911494	0.000987487
ENSG00000109046	WSB1	7271.96	0.322979	0.000988353
ENSG00000283573		27.2369	0.937746	0.000995501
ENSG00000279620		219.912	-0.233592	0.000996219
ENSG00000073150	PANX2	244.758	-0.519989	0.00100572
ENSG00000178538	CA8	46.4029	-0.456217	0.00101056
ENSG00000074410	CA12	90.9902	1.00466	0.0010187
ENSG00000155093	PTPRN2	100.805	0.396061	0.00101901
ENSG00000082213	C5orf22	514.943	0.16361	0.00101901
ENSG00000164715	LMTK2	1743.72	-0.17987	0.00101957
ENSG00000159131	GART	1214.79	0.215269	0.00101957
ENSG00000145088	EAF2	280.026	0.252923	0.00101957
ENSG00000183323	CCDC125	630.104	-0.187383	0.00101957
ENSG00000009844	VTA1	1023.73	0.188174	0.00102136
ENSG00000051341	POLQ	107.445	0.381746	0.00102439
ENSG00000230724	LINC01001	301.239	-0.406018	0.00102538
ENSG00000181220	ZNF746	1760.72	-0.17248	0.00102632
ENSG00000146215	CRIP3	42.8517	-0.345049	0.00102697
ENSG00000152422	XRCC4	217.643	0.219587	0.00103833
ENSG00000135424	ITGA7	103.518	0.410695	0.00104924
ENSG00000147099	HDAC8	388.695	0.108918	0.00104924
ENSG00000180776	ZDHHC20	3571.91	0.129579	0.00105298
ENSG00000260461	NA	175.768	-0.260281	0.00105648
ENSG00000248477	NAIPP3	25.4847	0.494833	0.00105707
ENSG00000256262	USP30-AS1	147.883	0.258961	0.00106107
ENSG00000244620		43.3805	-0.411277	0.00106296
ENSG00000197119	SLC25A29	907.869	-0.396131	0.00106643
ENSG00000139579	NABP2	249.589	0.167271	0.00106643
ENSG00000178226	PRSS36	40.5418	-0.427593	0.00106827
ENSG00000137414	FAM8A1	2467.9	0.302438	0.00106827
ENSG00000150768	DLAT	513.057	0.102268	0.00107049
ENSG00000133488	SEC14L4	34.5189	-0.761817	0.00108313
ENSG00000117020	AKT3	2502.78	-0.123396	0.00108313
ENSG00000122705	CLTA	1627.05	0.25778	0.00108525
ENSG00000185721	DRG1	701.752	0.123251	0.00108684
ENSG00000221829	FANCG	284.495	0.140565	0.00108886
ENSG00000113732	ATP6V0E1	2717.88	0.17854	0.00110092
ENSG00000172379	ARNT2	173.389	1.17207	0.00110303
ENSG00000134333	LDHA	5265.91	0.216956	0.0011048
ENSG00000146067	FAM193B	3008.28	-0.123563	0.00110795
ENSG00000235151		38.5632	0.644849	0.00110911
ENSG00000274272		366.903	-0.268329	0.00110938
ENSG00000162512	SDC3	293.009	0.669618	0.00111756
ENSG00000123838	C4BPA	22.5843	-1.25301	0.00111847
ENSG00000137955	RABGGTB	1492.61	0.115344	0.00111998
ENSG00000116299	ELAPOR1	499.764	-0.393744	0.00112084
ENSG00000250771		539.287	0.862685	0.00112084
ENSG00000231826	LINC01819	49.3843	-0.584611	0.00112943
ENSG00000130584	ZBTB46	232.337	-0.445872	0.00113206
ENSG00000248527	MTATP6P1	465.12	-0.373391	0.00113471
ENSG00000134308	YWHAQ	2831.21	0.13966	0.00113883
ENSG00000136874	STX17	1013.38	0.116544	0.00113883
ENSG00000231160	KLF3-AS1	387.544	-0.208297	0.00114102
ENSG00000233431	LINC02596	33.4335	-1.32209	0.00114346
ENSG00000120805	ARL1	754.756	0.108396	0.00114916
ENSG00000011275	RNF216	3049.48	-0.0879787	0.00114964
ENSG00000103381	CPPED1	2349.61	-0.462783	0.00114964
ENSG00000119392	GLE1	1085.71	0.0940972	0.00115117
ENSG00000114904	NEK4	769.144	0.122074	0.00115696
ENSG00000156171	DRAM2	1276.01	0.154079	0.00116323
ENSG00000028116	VRK2	1201.6	0.216797	0.00116421
ENSG00000156709	AIFM1	330.1	0.17694	0.00116524
ENSG00000211668	IGLV2-11	65.8908	0.588396	0.00117838
ENSG00000175334	BANF1	888.496	0.17095	0.00117838
ENSG00000184489	PTP4A3	612.252	-0.401869	0.0011807
ENSG00000198113	TOR4A	1084.5	0.261771	0.00118093
ENSG00000270164	LINC01480	41.4179	-0.318811	0.00118809
ENSG00000149557	FEZ1	179.044	0.573505	0.00118809
ENSG00000175470	PPP2R2D	1784.13	-0.0956925	0.00119322
ENSG00000122122	SASH3	6173.66	0.165056	0.00120463
ENSG00000111540	RAB5B	3025.42	-0.108178	0.00120463
ENSG00000088992	TESC	1066.97	-0.547938	0.00120839
ENSG00000267676	THA1P	166.352	0.51107	0.00121118
ENSG00000163644	PPM1K	2797.85	0.230983	0.00122272
ENSG00000202019		32.4253	-0.832775	0.00122443
ENSG00000160883	HK3	2073.4	0.358383	0.00122573
ENSG00000124067	SLC12A4	835.464	-0.14455	0.00122788
ENSG00000100503	NIN	6358.82	-0.126179	0.00124484
ENSG00000100426	ZBED4	1400.9	-0.125361	0.00125329
ENSG00000130300	PLVAP	186.262	-0.620413	0.00126776
ENSG00000118162	KPTN	127.344	0.276199	0.00126858
ENSG00000090889	KIF4A	48.6005	0.474196	0.00127059
ENSG00000139174	PRICKLE1	87.0636	-0.296384	0.00127239
ENSG00000065600	PACC1	473.263	0.243767	0.00127484
ENSG00000253535	ADAM7-AS1	47.1106	-0.370062	0.00127617
ENSG00000171817	ZNF540	337.626	-0.162551	0.00128427
ENSG00000157554	ERG	35.5409	0.500105	0.00128427
ENSG00000198853	RUSC2	355.893	0.269634	0.00129222
ENSG00000244509	APOBEC3C	1810.09	0.180323	0.00129573
ENSG00000230753	ZNF341-AS1	12.8628	0.779752	0.00130987
ENSG00000084652	TXLNA	1752.67	0.154229	0.00131006
ENSG00000131016	AKAP12	205.231	-0.326612	0.00131171
ENSG00000165672	PRDX3	930.209	0.176587	0.00131702
ENSG00000123395	ATG101	399.75	0.232435	0.00132989
ENSG00000250929	LINC01181	35.5319	1.30794	0.00133186
ENSG00000092847	AGO1	2516.78	-0.145699	0.00134409
ENSG00000198740	ZNF652	2306.95	-0.173189	0.00134688
ENSG00000054219	LY75	543.749	-0.184071	0.00135648
ENSG00000118263	KLF7	2205.12	-0.241241	0.00135648
ENSG00000197385	ZNF860	67.0031	-0.321394	0.00135997
ENSG00000233875		102.813	0.460473	0.00136302
ENSG00000238311	SNORD13E	30.6687	-0.514752	0.00136399
ENSG00000137757	CASP5	332.688	0.639222	0.00136399
ENSG00000137726	FXYD6	77.1569	0.490832	0.00136699
ENSG00000224295	OLFM5P	25.2598	0.515006	0.00136953
ENSG00000137996	RTCA	851.757	0.111843	0.00137267
ENSG00000155561	NUP205	1744.5	0.110488	0.00137931
ENSG00000181467	RAP2B	3061.25	0.145084	0.0013906
ENSG00000176293	ZNF135	136.844	-0.188255	0.00139279
ENSG00000183474	GTF2H2C	260.125	0.133251	0.00139325
ENSG00000125900	SIRPD	69.7064	-0.470708	0.00139711
ENSG00000169375	SIN3A	3270.11	-0.142328	0.00139711
ENSG00000265828	MIR3939	47.9879	-0.332772	0.00140784
ENSG00000203797	DDO	13.7389	0.721882	0.00141194
ENSG00000275527		34.9138	-0.777848	0.00142541
ENSG00000130592	LSP1	14296.2	-0.184244	0.00143004
ENSG00000127824	TUBA4A	1828.2	-0.248057	0.00143584
ENSG00000215529	EFCAB8	104.814	-0.241963	0.00143716
ENSG00000146858	ZC3HAV1L	73.1032	0.394133	0.00143823
ENSG00000101003	GINS1	39.8261	0.352682	0.00144005
ENSG00000075239	ACAT1	308.301	0.186158	0.00144005
ENSG00000266017	MIR4477B	54.7492	0.454804	0.00144516
ENSG00000246763	RGMB-AS1	14.2187	-0.502849	0.00144923
ENSG00000182179	UBA7	2717.69	0.215279	0.00145217
ENSG00000136144	RCBTB1	802.073	0.1387	0.00146525
ENSG00000119707	RBM25	4110.33	-0.112858	0.00146525
ENSG00000215421	ZNF407	1780.03	-0.111406	0.00146953
ENSG00000133275	CSNK1G2	4471.76	-0.11339	0.00147042
ENSG00000260267		768.706	-0.150517	0.00147096
ENSG00000109445	ZNF330	587.276	0.13723	0.00147398
ENSG00000100403	ZC3H7B	1993.3	0.110064	0.00148366
ENSG00000144597	EAF1	1740.44	0.189279	0.0014862
ENSG00000267260		17.419	-0.408408	0.00148672
ENSG00000171649	ZIK1	250.515	-0.160727	0.0014909
ENSG00000122025	FLT3	89.7432	-0.492871	0.00149588
ENSG00000134153	EMC7	745.686	0.165972	0.00151762
ENSG00000251301	LINC02384	200.641	0.450253	0.00151932
ENSG00000033178	UBA6	2337.66	0.15873	0.00152426
ENSG00000082397	EPB41L3	2157.25	0.309514	0.00152706
ENSG00000127561	SYNGR3	80.3479	-0.300074	0.00153266
ENSG00000129465	RIPK3	716.413	0.169911	0.0015463
ENSG00000262766		122.599	-0.317729	0.00155731
ENSG00000179841	AKAP5	331.669	0.482195	0.00155911
ENSG00000160213	CSTB	2794.8	0.343197	0.00156385
ENSG00000198804	MT-CO1	67467.1	-0.255087	0.00156398
ENSG00000198131	ZNF544	739.498	-0.10297	0.00157508
ENSG00000233844	NA	41.0347	-0.325501	0.00157508
ENSG00000273729		298.597	-0.232015	0.00157508
ENSG00000160229	ZNF66	184.669	-0.192064	0.00158586
ENSG00000183570	PCBP3	131.87	-0.33729	0.00158586
ENSG00000269404	SPIB	220.55	-0.23381	0.00158671
ENSG00000227945	PTPRK-AS1	20.2511	-0.583437	0.00158705
ENSG00000176083	ZNF683	251.097	0.411034	0.00159262
ENSG00000118640	VAMP8	1329.04	0.212011	0.00159449
ENSG00000211669	IGLV3-10	22.3014	0.727588	0.00159542
ENSG00000132305	IMMT	1301.22	0.111088	0.00160319
ENSG00000228716	DHFR	343.09	0.195923	0.00160319
ENSG00000166046	TCP11L2	3704.81	-0.219235	0.00161128
ENSG00000109805	NCAPG	114.47	0.439482	0.00162316
ENSG00000115919	KYNU	3314.74	0.426775	0.00162316
ENSG00000157514	TSC22D3	7954.54	-0.26891	0.00163998
ENSG00000152253	SPC25	24.0349	0.565645	0.00164763
ENSG00000138286	FAM149B1	490.622	0.103619	0.00164823
ENSG00000188822	CNR2	334.489	-0.273955	0.0016486
ENSG00000260257		262.32	-0.161999	0.00166876
ENSG00000224699	LAMTOR5-AS1	358.176	-0.114745	0.00167637
ENSG00000114480	GBE1	1029.49	-0.311037	0.0016769
ENSG00000240563	L1TD1	15.981	0.752114	0.0016877
ENSG00000105085	MED26	346.202	-0.1395	0.00169175
ENSG00000135801	TAF5L	665.096	0.100838	0.00169557
ENSG00000124074	ENKD1	127.498	-0.186654	0.00169557
ENSG00000144635	DYNC1LI1	1276.57	-0.128189	0.0017074
ENSG00000239779	WBP1	447.859	-0.139328	0.00171115
ENSG00000135047	CTSL	6684.84	0.970666	0.00171115
ENSG00000172403	SYNPO2	83.8789	0.335275	0.00171554
ENSG00000103544	VPS35L	1217.69	0.111131	0.00171966
ENSG00000185482	STAC3	97.3556	0.42586	0.00171966
ENSG00000237181	PRKAR1B-AS1	186.384	0.268043	0.00171966
ENSG00000149196	HIKESHI	415.331	0.145906	0.00171966
ENSG00000081041	CXCL2	5069.86	0.785098	0.00171966
ENSG00000079691	CARMIL1	344.45	-0.180053	0.00171985
ENSG00000203760	CENPW	38.3057	0.372871	0.00172092
ENSG00000168434	COG7	532.157	0.10632	0.00173181
ENSG00000254685	FPGT	318.047	0.226759	0.00173468
ENSG00000105464	GRIN2D	16.3357	0.543106	0.0017363
ENSG00000121380	BCL2L14	34.6961	0.712947	0.0017438
ENSG00000176485	PLAAT3	169.581	0.258411	0.00176377
ENSG00000185418	TARS3	691.01	-0.127837	0.00176612
ENSG00000143486	EIF2D	846.045	-0.127035	0.00178083
ENSG00000162771	GARIN4	14.8766	0.830388	0.00178881
ENSG00000242299		72.4293	-0.290796	0.00178881
ENSG00000273151		159.532	0.305235	0.00179159
ENSG00000125505	MBOAT7	4766.68	-0.278115	0.00179241
ENSG00000168067	MAP4K2	2079.57	-0.112228	0.00179398
ENSG00000154262	ABCA6	63.589	0.445643	0.00180134
ENSG00000155115	GTF3C6	454.665	0.223497	0.00181605
ENSG00000108861	DUSP3	1202.79	0.194685	0.001819
ENSG00000278600		1514.65	-0.322145	0.00182572
ENSG00000134684	YARS1	1617.87	0.176258	0.00183511
ENSG00000124813	RUNX2	1221.51	-0.194101	0.00183631
ENSG00000197982	C1orf122	828.81	0.457586	0.00184592
ENSG00000207808	MIR27A	39.04	-0.466832	0.00187397
ENSG00000226942	IL9RP3	154.272	-0.251452	0.00187718
ENSG00000249763		10.5326	0.722856	0.00188047
ENSG00000197646	PDCD1LG2	95.3937	0.561179	0.00188304
ENSG00000121413	ZSCAN18	1157.4	-0.162671	0.00191335
ENSG00000133101	CCNA1	24.2658	0.665857	0.00191521
ENSG00000125166	GOT2	581.801	0.106148	0.00191674
ENSG00000198040	ZNF84	1075.28	-0.11124	0.0019306
ENSG00000105976	MET	605.737	0.968175	0.00193245
ENSG00000164109	MAD2L1	118.179	0.226597	0.00193245
ENSG00000163534	FCRL1	858.279	-0.445672	0.00193245
ENSG00000156675	RAB11FIP1	4006.52	-0.180499	0.00193876
ENSG00000139410	SDSL	272.895	0.468771	0.00194481
ENSG00000118816	CCNI	9430.08	-0.15304	0.00194481
ENSG00000158864	NDUFS2	963.361	0.0886834	0.00194541
ENSG00000151491	EPS8	110.159	0.360512	0.00195021
ENSG00000147649	MTDH	3277.65	0.0959201	0.00195206
ENSG00000139180	NDUFA9	572.212	0.12079	0.00195365
ENSG00000153933	DGKE	1101.23	-0.134414	0.00195861
ENSG00000204936	CD177	48.0759	0.862991	0.00196701
ENSG00000068383	INPP5A	996.933	-0.156557	0.00197627
ENSG00000110871	COQ5	308.146	0.161341	0.0019906
ENSG00000214022	REPIN1	3069.56	-0.16058	0.00199374
ENSG00000151176	PLBD2	824.922	0.224578	0.00199401
ENSG00000100225	FBXO7	8889.83	-0.406728	0.00199478
ENSG00000115902	SLC1A4	647.561	0.38722	0.0020016
ENSG00000180398	MCFD2	1103.26	0.0991016	0.0020016
ENSG00000108406	DHX40	1009.26	-0.143017	0.0020016
ENSG00000260228		52.6719	0.385813	0.00200198
ENSG00000159433	STARD9	603.662	-0.215153	0.00202198
ENSG00000231507	LINC01353	67.6693	-0.460734	0.00202341
ENSG00000174326	SLC16A11	49.8761	-0.378235	0.00202627
ENSG00000260086		37.1078	-0.49383	0.0020317
ENSG00000160211	G6PD	1584.3	-0.186822	0.00204314
ENSG00000213600		290.153	-0.208562	0.00204815
ENSG00000154330	PGM5	29.6465	-0.852898	0.00206057
ENSG00000179456	ZBTB18	2535.78	-0.18042	0.00206291
ENSG00000205808	PLPP6	450.455	-0.156673	0.00206291
ENSG00000279333		31.8502	-0.362646	0.00206439
ENSG00000218565		66.116	0.635337	0.00206849
ENSG00000250696		125.829	0.412782	0.00206905
ENSG00000170949	ZNF160	1236.67	-0.0981413	0.00207144
ENSG00000133393	CEP20	438.896	0.148552	0.0020741
ENSG00000196724	ZNF418	237.451	-0.137369	0.00207883
ENSG00000077152	UBE2T	45.2009	0.40404	0.00207883
ENSG00000143155	TIPRL	738.067	0.14107	0.00207883
ENSG00000173442	EHBP1L1	7745.85	-0.22579	0.00207883
ENSG00000198892	SHISA4	117.506	-0.543142	0.00208353
ENSG00000171992	SYNPO	136.452	-0.436844	0.00208537
ENSG00000178947	SMIM10L2A	61.484	-0.301773	0.00209211
ENSG00000138942	RNF185	1114.14	0.210211	0.00209334
ENSG00000121060	TRIM25	6180.03	0.318922	0.00209448
ENSG00000236514		34.4672	-0.334934	0.00209529
ENSG00000134061	CD180	296.202	0.437738	0.00210453
ENSG00000176542	USF3	2368.59	-0.173106	0.00210575
ENSG00000254632		26.9382	1.0333	0.00210796
ENSG00000136247	ZDHHC4	400.497	0.118365	0.00211018
ENSG00000156858	PRR14	1189.84	-0.112557	0.00213582
ENSG00000106367	AP1S1	185.053	0.280823	0.00213825
ENSG00000276105		20.7007	-0.473173	0.00214202
ENSG00000132341	RAN	2981.19	0.229913	0.002162
ENSG00000249459	ZNF286B	126.259	-0.168191	0.00216305
ENSG00000145685	LHFPL2	1654.96	0.712785	0.00216305
ENSG00000167208	SNX20	3191.77	0.213293	0.00217088
ENSG00000134802	SLC43A3	2201.23	0.579797	0.00217088
ENSG00000160223	ICOSLG	244.662	-0.328159	0.00217088
ENSG00000151687	ANKAR	395.281	-0.140751	0.00217961
ENSG00000188404	SELL	13774.7	0.259856	0.00219279
ENSG00000137563	GGH	53.1225	0.310259	0.00219504
ENSG00000205659	LIN52	248.137	0.128253	0.00219926
ENSG00000196262	PPIA	8756.59	0.166385	0.00220068
ENSG00000132470	ITGB4	28.8161	-0.709399	0.00220068
ENSG00000141551	CSNK1D	6581.62	-0.11494	0.00221764
ENSG00000013275	PSMC4	1140.23	0.208538	0.00221824
ENSG00000164305	CASP3	1072.04	0.14884	0.00222053
ENSG00000166145	SPINT1	237.023	-0.338833	0.00222135
ENSG00000128335	APOL2	3265.33	0.290812	0.00222135
ENSG00000196150	ZNF250	687.822	-0.170835	0.00222697
ENSG00000167850	CD300C	395.282	0.388544	0.00223327
ENSG00000147044	CASK	1277.81	-0.0992099	0.00223327
ENSG00000136997	MYC	2165.95	0.221961	0.00228406
ENSG00000160233	LRRC3	95.121	0.331425	0.00228424
ENSG00000174021	GNG5	688.49	0.209472	0.00228424
ENSG00000279447		41.3228	-0.63205	0.00228424
ENSG00000120053	GOT1	199.913	0.199639	0.00228555
ENSG00000072571	HMMR	105.506	0.437605	0.00228671
ENSG00000100003	SEC14L2	181.117	-0.309258	0.00229164
ENSG00000124831	LRRFIP1	6920.49	-0.167649	0.00229164
ENSG00000189430	NCR1	507.221	0.310829	0.00229213
ENSG00000115561	CHMP3	1546.88	-0.101095	0.00229213
ENSG00000227076		35.3943	-0.547957	0.00229213
ENSG00000100218	RSPH14	10.7153	-0.725736	0.00229374
ENSG00000161914	ZNF653	183.365	-0.182915	0.00231195
ENSG00000108829	LRRC59	1401.65	0.162776	0.00233618
ENSG00000120217	CD274	2369.61	0.641862	0.00236059
ENSG00000130414	NDUFA10	2111.85	-0.0719648	0.00236438
ENSG00000078098	FAP	78.9363	1.21199	0.0023655
ENSG00000162366	PDZK1IP1	966.505	-0.660342	0.00236982
ENSG00000114520	SNX4	515.608	0.130351	0.00237243
ENSG00000277117		221.07	-0.329641	0.00237388
ENSG00000106009	BRAT1	1179.55	-0.130052	0.00237687
ENSG00000124243	BCAS4	954.835	-0.158679	0.00237687
ENSG00000251127		18.2289	0.846441	0.00237687
ENSG00000080189	SLC35C2	2465.86	-0.0976671	0.00238725
ENSG00000125144	MT1G	47.9813	1.2719	0.00239138
ENSG00000204308	RNF5	609.154	0.14779	0.00239913
ENSG00000215252	GOLGA8B	1481.48	-0.150511	0.00239913
ENSG00000050438	SLC4A8	317.805	0.212006	0.00240835
ENSG00000198805	PNP	1793.16	0.404878	0.00240835
ENSG00000229816	DDX50P1	116.044	-0.200572	0.00240835
ENSG00000116539	ASH1L	6610.13	-0.0827849	0.00240835
ENSG00000183207	RUVBL2	609.899	0.164998	0.00241476
ENSG00000279155		12.5502	-0.761557	0.00241788
ENSG00000129472	RAB2B	1241.42	-0.36134	0.00243677
ENSG00000226964	RHEBP2	16.9728	0.401663	0.00243742
ENSG00000121039	RDH10	191.188	0.203142	0.00243802
ENSG00000131979	GCH1	2712.66	0.396789	0.00244083
ENSG00000187164	SHTN1	385.618	0.256611	0.00244347
ENSG00000163736	PPBP	4420.55	-0.491482	0.00244653
ENSG00000258831		30.0161	-0.919635	0.00244653
ENSG00000138663	COPS4	590.06	0.142934	0.00244823
ENSG00000100997	ABHD12	788.413	0.161907	0.00245363
ENSG00000141076	UTP4	730.722	0.167463	0.00245497
ENSG00000166794	PPIB	3057.66	0.17566	0.00245787
ENSG00000280206		326.203	-0.210145	0.00246265
ENSG00000179021	C3orf38	1046.73	0.132323	0.00249031
ENSG00000155393	HEATR3	596.381	0.147154	0.00249177
ENSG00000137478	FCHSD2	2569.83	-0.167113	0.00249268
ENSG00000179361	ARID3B	1397.12	-0.118704	0.00249268
ENSG00000160877	NACC1	1486.19	0.226366	0.00251161
ENSG00000111837	MAK	156.529	-0.507021	0.00251686
ENSG00000164111	ANXA5	5514.39	0.400847	0.00253732
ENSG00000165934	CPSF2	1828.07	0.142344	0.00254962
ENSG00000167114	SLC27A4	407.467	0.151512	0.00256309
ENSG00000203721	LINC00862	92.1238	-0.370668	0.00256309
ENSG00000105048	TNNT1	13.3207	0.963819	0.00257695
ENSG00000108622	ICAM2	1334.73	0.157421	0.0025771
ENSG00000142156	COL6A1	89.7369	-0.320347	0.0025771
ENSG00000253540	FAM86HP	108.047	-0.228663	0.00260248
ENSG00000003056	M6PR	3859.61	0.22647	0.0026034
ENSG00000150540	HNMT	1115.99	0.527354	0.00260534
ENSG00000186665	C17orf58	47.4917	0.343578	0.00260534
ENSG00000142039	CCDC97	1469.61	0.157969	0.00261887
ENSG00000135046	ANXA1	6894.96	0.25076	0.00262005
ENSG00000181638	ZFP41	470.106	-0.121561	0.00264321
ENSG00000144736	SHQ1	481.916	0.134777	0.00264432
ENSG00000133816	MICAL2	3571.81	-0.310823	0.00264432
ENSG00000005302	MSL3	2954.33	0.144063	0.00264524
ENSG00000112293	GPLD1	51.8715	-0.316756	0.00264524
ENSG00000162745	OLFML2B	211.565	0.924347	0.00264527
ENSG00000279727	LINC02033	193.807	0.266403	0.00264938
ENSG00000140931	CMTM3	1737.92	0.157445	0.00264988
ENSG00000172594	SMPDL3A	363.729	0.448575	0.00265658
ENSG00000227039	ITGB2-AS1	1097.64	-0.346496	0.00266059
ENSG00000236700	LINC01010	48.7172	0.913993	0.00266451
ENSG00000124374	PAIP2B	276.51	-0.147047	0.00266546
ENSG00000128604	IRF5	1360.05	0.248175	0.00266546
ENSG00000167325	RRM1	538.332	0.13287	0.00266647
ENSG00000232629	HLA-DQB2	77.4568	-0.284898	0.00267143
ENSG00000281100		293.574	0.235218	0.00267143
ENSG00000100298	APOBEC3H	77.7027	0.387176	0.00267219
ENSG00000169490	TM2D2	567.256	0.199946	0.00268942
ENSG00000133321	PLAAT4	1688.84	0.204378	0.00269669
ENSG00000136295	TTYH3	3210.91	0.286583	0.00271261
ENSG00000163516	ANKZF1	1394.04	-0.125344	0.00271336
ENSG00000090989	EXOC1	1516.79	0.128704	0.0027143
ENSG00000147677	EIF3H	3150.06	-0.0928039	0.00273666
ENSG00000135452	TSPAN31	532.531	0.125878	0.002738
ENSG00000222112	RN7SKP16	184.163	-0.280426	0.00275476
ENSG00000169248	CXCL11	25.905	1.87834	0.00276601
ENSG00000189180	ZNF33A	2628.01	-0.113726	0.00276932
ENSG00000123728	RAP2C	3195.08	0.196894	0.00276932
ENSG00000234219	CDCA4P4	113.131	-0.244249	0.00276932
ENSG00000181894	ZNF329	420.305	-0.11716	0.00277826
ENSG00000173198	CYSLTR1	811.677	0.259961	0.00277826
ENSG00000172757	CFL1	7715.69	0.166733	0.00278566
ENSG00000109099	PMP22	115.843	-0.53562	0.00278996
ENSG00000243438	LARP1BP2	13.7667	-0.656048	0.00278996
ENSG00000181619	GPR135	130.026	-0.202791	0.00278996
ENSG00000113369	ARRDC3	7999.49	0.207415	0.00279429
ENSG00000184271	POU6F1	653.476	-0.153262	0.00279507
ENSG00000182287	AP1S2	2533.49	0.273059	0.00279772
ENSG00000023697	DERA	325.173	0.141501	0.00280084
ENSG00000152503	TRIM36	132.059	0.564922	0.00280196
ENSG00000178445	GLDC	11.7036	0.767334	0.00282029
ENSG00000171204	TMEM126B	561.585	0.157668	0.00283433
ENSG00000105612	DNASE2	732.439	0.221084	0.00283433
ENSG00000124508	BTN2A2	1242.83	0.270396	0.00283433
ENSG00000122008	POLK	1353.35	0.131211	0.00283694
ENSG00000211611	IGKV6-21	12.6676	0.947994	0.00285712
ENSG00000152620	NADK2	465.657	0.119529	0.00288828
ENSG00000068912	ERLEC1	751.843	0.126854	0.00288913
ENSG00000116786	PLEKHM2	3884.27	0.159598	0.00292118
ENSG00000243290	IGKV1-12	40.7646	0.529645	0.00292118
ENSG00000115295	CLIP4	1820.89	0.0962104	0.00292734
ENSG00000279430		68.5284	-0.576685	0.00292734
ENSG00000130939	UBE4B	1852.6	-0.105409	0.00292739
ENSG00000140406	TLNRD1	1838.41	0.215663	0.00292739
ENSG00000185000	DGAT1	863.134	-0.182871	0.00292739
ENSG00000066056	TIE1	16.1462	-0.615137	0.00292979
ENSG00000113300	CNOT6	1377.34	0.12277	0.00292979
ENSG00000265625		239.863	-0.225148	0.00293481
ENSG00000153767	GTF2E1	549.069	0.229511	0.00293547
ENSG00000170298	LGALS9B	27.3261	0.548237	0.00294024
ENSG00000124357	NAGK	5405.4	0.265249	0.00297997
ENSG00000214626	POLR3DP1	29.2714	-0.399883	0.00300685
ENSG00000140199	SLC12A6	7185.78	-0.176791	0.00301105
ENSG00000074842	MYDGF	820.742	0.196293	0.00302884
ENSG00000259062	ACTN1-DT	54.4329	-0.288488	0.00302884
ENSG00000232528		183.685	-0.436854	0.003043
ENSG00000070759	TESK2	433.391	-0.156993	0.00304993
ENSG00000138413	IDH1	810.305	0.257216	0.00305231
ENSG00000105676	ARMC6	424.851	0.151025	0.00305231
ENSG00000279415		79.2296	-0.25834	0.00305231
ENSG00000163050	COQ8A	1069.51	-0.260938	0.00305604
ENSG00000134072	CAMK1	311.156	0.303656	0.00306887
ENSG00000129682	FGF13	51.6939	0.54118	0.00307133
ENSG00000140995	DEF8	1885.82	-0.219194	0.00308276
ENSG00000153093	ACOXL	22.806	0.596303	0.00308721
ENSG00000142599	RERE	3015.13	-0.168494	0.00308761
ENSG00000242372	EIF6	814.444	0.200668	0.00308825
ENSG00000049449	RCN1	440.977	0.217698	0.00309957
ENSG00000168913	ENHO	8.4706	-0.887071	0.00310237
ENSG00000106348	IMPDH1	2468.1	-0.289863	0.00310349
ENSG00000241772		86.1607	-0.262473	0.00310467
ENSG00000142230	SAE1	914.278	0.101431	0.00313521
ENSG00000240875	LINC00886	69.2127	-0.233541	0.00315388
ENSG00000279619		14.6216	-0.477506	0.00315388
ENSG00000196263	ZNF471	53.2684	-0.253082	0.00315991
ENSG00000134827	TCN1	82.8081	0.56505	0.00315991
ENSG00000237989	LINC01679	61.6112	0.325729	0.00315991
ENSG00000113758	DBN1	506.859	0.2983	0.00315991
ENSG00000180917	CMTR2	974.88	0.191901	0.00315991
ENSG00000237596		14.9084	1.00688	0.00316465
ENSG00000279283		196.445	-0.275688	0.00316543
ENSG00000197880	MDS2	64.33	-0.337971	0.003169
ENSG00000231721	LINC-PINT	3654.32	-0.120509	0.00317007
ENSG00000257950	P2RX5-TAX1BP3	89.6366	-0.2585	0.00319728
ENSG00000251072	LMNB1-DT	13.2175	0.598809	0.00319728
ENSG00000213714	FAM209B	39.182	0.335474	0.00320012
ENSG00000175215	CTDSP2	6076.17	-0.0986951	0.00321135
ENSG00000166704	ZNF606	599.371	-0.114252	0.00321678
ENSG00000222365	SNORD12B	111.089	-0.299788	0.0032362
ENSG00000069966	GNB5	1550.89	-0.123324	0.00324548
ENSG00000143553	SNAPIN	322.1	0.162937	0.00327353
ENSG00000141552	ANAPC11	495.428	0.166934	0.00327353
ENSG00000137814	HAUS2	492.647	0.104804	0.00328132
ENSG00000269069		126.816	-0.24916	0.00328132
ENSG00000123329	ARHGAP9	6430.33	-0.147895	0.00329143
ENSG00000159479	MED8	673.411	0.157203	0.00329757
ENSG00000164465	DCBLD1	199.058	0.179645	0.00329757
ENSG00000119772	DNMT3A	2523.02	-0.131184	0.00331109
ENSG00000143545	RAB13	348.818	0.36337	0.00331696
ENSG00000135625	EGR4	16.072	0.98018	0.00331696
ENSG00000182885	ADGRG3	5095.02	-0.340113	0.00333185
ENSG00000105355	PLIN3	1441.43	0.177368	0.00333347
ENSG00000158109	TPRG1L	1297.28	-0.118969	0.00333724
ENSG00000067606	PRKCZ	585.749	-0.16246	0.00333724
ENSG00000167085	PHB1	1161.43	0.19541	0.00333724
ENSG00000131149	GSE1	2078.37	-0.138445	0.0033543
ENSG00000013016	EHD3	325.212	-0.232945	0.00338207
ENSG00000136003	ISCU	2060.54	-0.151687	0.00339192
ENSG00000100387	RBX1	1075.36	0.165434	0.00340279
ENSG00000181938	GINS3	50.5538	0.265231	0.0034085
ENSG00000115355	CCDC88A	2509.49	0.238002	0.00341328
ENSG00000276097		17.721	-0.487265	0.00341328
ENSG00000261026		469.482	0.690933	0.00341328
ENSG00000085063	CD59	1541.75	0.176504	0.00343445
ENSG00000235655	H3P6	1835.37	-0.186553	0.00344086
ENSG00000261226		113.282	-0.360986	0.0034537
ENSG00000197536	IRF1-AS1	3549.35	0.214952	0.00346413
ENSG00000156650	KAT6B	1471.98	-0.131125	0.00346919
ENSG00000084764	MAPRE3	99.9059	-0.2671	0.00348745
ENSG00000214407	LINC02085	22.2275	0.673056	0.0034905
ENSG00000004660	CAMKK1	838.212	-0.379469	0.00349313
ENSG00000143952	VPS54	805.507	0.111174	0.00353011
ENSG00000180104	EXOC3	2271.12	-0.0968196	0.00353517
ENSG00000151445	VIPAS39	692.027	0.132834	0.00355045
ENSG00000259416	LINC02883	37.0061	-0.381327	0.0035528
ENSG00000176490	DIRAS1	28.1925	-0.382217	0.00357741
ENSG00000130787	HIP1R	2384.67	-0.15201	0.00361095
ENSG00000184992	BRI3BP	453.465	-0.188058	0.00363649
ENSG00000138018	SELENOI	848.536	0.110077	0.00364185
ENSG00000277476		481.788	-0.136124	0.00364518
ENSG00000176871	WSB2	1314.18	0.227151	0.00365395
ENSG00000117500	TMED5	3240.35	0.199937	0.0036673
ENSG00000198821	CD247	4142.16	0.103058	0.00368415
ENSG00000095002	MSH2	818.404	0.0992189	0.00369195
ENSG00000244682	FCGR2C	1245.51	0.443746	0.00369195
ENSG00000138688	KIAA1109	8281.83	0.142335	0.00369593
ENSG00000165406	MARCHF8	5202.62	-0.352165	0.00372534
ENSG00000099326	MZF1	927.872	-0.106607	0.00372643
ENSG00000109920	FNBP4	3603.83	-0.065734	0.00372664
ENSG00000148400	NOTCH1	7406.82	-0.186377	0.00373005
ENSG00000167483	NIBAN3	883.646	-0.400065	0.00373801
ENSG00000101608	MYL12A	4965.67	0.160923	0.00373801
ENSG00000242861		171.178	-0.274236	0.00373801
ENSG00000256594		1893.87	-0.159117	0.00373801
ENSG00000211890	IGHA2	704.707	0.393945	0.00377442
ENSG00000180867	PDIA3P1	86.4399	0.186902	0.00377563
ENSG00000189060	H1-0	907.764	0.542031	0.00380861
ENSG00000268615		8.24589	-0.688015	0.00381652
ENSG00000115548	KDM3A	3250.67	-0.158472	0.00385289
ENSG00000170390	DCLK2	28.2488	-0.415465	0.00385289
ENSG00000138231	DBR1	464.114	0.12465	0.00386367
ENSG00000182648	RNF32-DT	61.0835	-0.215851	0.00386577
ENSG00000198786	MT-ND5	8985.11	-0.313756	0.00387449
ENSG00000116191	RALGPS2	1342.42	-0.280319	0.00387457
ENSG00000091129	NRCAM	142.28	-0.372797	0.00387457
ENSG00000261801	LOXL1-AS1	171.514	-0.18819	0.00391392
ENSG00000177156	TALDO1	4512.77	-0.179783	0.00391414
ENSG00000163513	TGFBR2	9934.45	-0.100606	0.00394262
ENSG00000100983	GSS	494.667	0.121477	0.00394896
ENSG00000177096	PHETA2	96.8629	0.299179	0.00395707
ENSG00000183579	ZNRF3	56.4541	-0.261321	0.00395907
ENSG00000167595	PROSER3	452.058	-0.157822	0.00395907
ENSG00000125877	ITPA	518.99	0.121451	0.00396427
ENSG00000196821	ILRUN	3332.04	0.143448	0.00396427
ENSG00000133318	RTN3	2854.89	-0.212437	0.00397674
ENSG00000149929	HIRIP3	144.69	0.20439	0.0039868
ENSG00000232869	TRBV29-1	111.909	-0.200827	0.00400403
ENSG00000175197	DDIT3	1315.76	0.216544	0.00400904
ENSG00000154889	MPPE1	1498.6	-0.202046	0.00401549
ENSG00000147383	NSDHL	188.728	0.218655	0.00401891
ENSG00000197037	ZSCAN25	1232.03	-0.0815435	0.00402607
ENSG00000198417	MT1F	97.9069	0.465927	0.00404839
ENSG00000239203		20.0824	0.369689	0.00404839
ENSG00000107864	CPEB3	325.645	0.162483	0.0040502
ENSG00000116906	GNPAT	918.643	0.0784115	0.00406558
ENSG00000237172	B3GNT9	127.348	-0.176341	0.00407777
ENSG00000067057	PFKP	1578.74	0.131694	0.0040779
ENSG00000240230	COX19	1110.73	-0.115522	0.00411527
ENSG00000047365	ARAP2	5020.76	0.153076	0.00412562
ENSG00000076513	ANKRD13A	4740.58	-0.171492	0.00412562
ENSG00000261416	CORO1A-AS1	93.3521	-0.247896	0.00413309
ENSG00000036565	SLC18A1	10.7596	-0.90003	0.00413482
ENSG00000174437	ATP2A2	3080.59	0.136417	0.00413482
ENSG00000260803		29.1238	-0.320612	0.0041375
ENSG00000117560	FASLG	258.133	0.576629	0.00413848
ENSG00000181444	ZNF467	786.726	-0.393376	0.0041485
ENSG00000175216	CKAP5	1103.79	0.135996	0.00415646
ENSG00000188785	ZNF548	833.941	-0.0960453	0.00417728
ENSG00000254858	MPV17L2	90.4949	0.200203	0.00419435
ENSG00000183604	SMG1P5	824.062	-0.122056	0.0041961
ENSG00000120658	ENOX1	9.72761	-0.811834	0.00420433
ENSG00000104529	EEF1D	10351.5	-0.110101	0.00420694
ENSG00000168016	TRANK1	9140.15	0.229571	0.00421547
ENSG00000272282	LINC02084	99.2306	0.238942	0.00421547
ENSG00000237398	HLA-DPA3	11.8703	0.883938	0.00423437
ENSG00000158156	XKR8	845.263	-0.283401	0.00426361
ENSG00000047621	C12orf4	564.551	0.163219	0.00428363
ENSG00000105173	CCNE1	40.0637	0.28807	0.00429172
ENSG00000012779	ALOX5	4300.1	-0.289192	0.0043043
ENSG00000105707	HPN	127.683	0.933641	0.00432878
ENSG00000245904	BTG1-DT	247.17	-0.183702	0.00433175
ENSG00000164989	CCDC171	101.848	-0.193327	0.00433853
ENSG00000225313		11.0625	-0.573872	0.00436439
ENSG00000132963	POMP	919.79	0.195449	0.00436656
ENSG00000259070	LINC00639	18.7017	-0.558524	0.00436656
ENSG00000215388	ACTG1P3	118.684	-0.164489	0.00436656
ENSG00000105705	SUGP1	916.862	-0.0874549	0.00436842
ENSG00000188895	MSL1	4605.62	-0.151159	0.00436944
ENSG00000257839	PHLDA1-DT	24.3616	0.362549	0.004378
ENSG00000278637	H4C1	126.87	0.364308	0.004378
ENSG00000116977	LGALS8	2787.89	0.149707	0.00439148
ENSG00000165997	ARL5B	2741.71	0.21738	0.00440289
ENSG00000243566	UPK3B	119.007	-0.300242	0.00441243
ENSG00000134697	GNL2	879.045	0.139408	0.00441243
ENSG00000131462	TUBG1	170.92	0.215507	0.00441625
ENSG00000180304	OAZ2	2963.79	-0.21554	0.00442107
ENSG00000145244	CORIN	28.3336	-0.517161	0.00442107
ENSG00000099840	IZUMO4	88.5261	-0.243891	0.00442659
ENSG00000077721	UBE2A	1183.51	0.118758	0.00442865
ENSG00000115718	PROC	10.5513	-0.708019	0.00442865
ENSG00000119535	CSF3R	29709.1	-0.54372	0.00442865
ENSG00000132591	ERAL1	347.601	0.120899	0.00443486
ENSG00000101986	ABCD1	704.925	0.187251	0.00443486
ENSG00000273783		39.0681	-0.361465	0.00444324
ENSG00000176170	SPHK1	1004.01	0.512235	0.00446141
ENSG00000178718	RPP25	75.9963	0.299092	0.00446541
ENSG00000228253	MT-ATP8	353.118	-0.327233	0.00448568
ENSG00000183978	COA3	280.267	0.173331	0.00448568
ENSG00000264456		176.207	0.373515	0.00448568
ENSG00000154222	CC2D1B	2095.16	0.0799664	0.00448765
ENSG00000205903	ZNF316	3131.46	-0.245858	0.00450818
ENSG00000013810	TACC3	2811.68	-0.157485	0.00450818
ENSG00000153162	BMP6	128.628	-0.509383	0.00451689
ENSG00000105352	CEACAM4	552.39	-0.527962	0.00451999
ENSG00000198189	HSD17B11	2121.32	-0.144541	0.00452532
ENSG00000178074	C2orf69	466.979	0.115973	0.00453119
ENSG00000265195	MIR4312	125.115	-0.310828	0.00453883
ENSG00000118557	PMFBP1	45.0396	0.342086	0.00454279
ENSG00000198393	ZNF26	1253.63	-0.084845	0.00454925
ENSG00000145882	PCYOX1L	828.029	-0.105434	0.00458573
ENSG00000213699	SLC35F6	1142.81	0.152926	0.00459114
ENSG00000004799	PDK4	638.919	-0.450114	0.00460439
ENSG00000211625	IGKV3D-20	17.3025	0.748982	0.00460547
ENSG00000144648	ACKR2	59.9659	-0.440719	0.00462297
ENSG00000135953	MFSD9	356.879	0.140911	0.00462485
ENSG00000100982	PCIF1	1739.68	-0.115572	0.00462924
ENSG00000135686	KLHL36	3679.85	-0.0863795	0.004647
ENSG00000198763	MT-ND2	6601.57	-0.295062	0.00464935
ENSG00000246596		474.873	-0.11668	0.00464935
ENSG00000143847	PPFIA4	55.6216	-0.383765	0.00465164
ENSG00000138614	INTS14	544.67	0.110766	0.00465164
ENSG00000261150	EPPK1	521.303	-0.26373	0.00468553
ENSG00000147905	ZCCHC7	1576.55	-0.113988	0.00470682
ENSG00000138463	SLC49A4	832.641	-0.230693	0.00470696
ENSG00000211663	IGLV3-19	72.7403	0.539664	0.00473929
ENSG00000148730	EIF4EBP2	3579.93	-0.0953883	0.00477575
ENSG00000091140	DLD	1536.01	0.134754	0.00477575
ENSG00000273272		201.205	0.415877	0.00477575
ENSG00000184840	TMED9	1610.63	0.16401	0.00477586
ENSG00000234782	TPT1P9	17.7748	-0.435102	0.00479199
ENSG00000253276	CCDC71L	1054.42	0.28263	0.00479407
ENSG00000129007	CALML4	40.7387	0.305302	0.00483021
ENSG00000251149	MTND5P5	21.8807	-0.449441	0.00483419
ENSG00000273361		29.7874	-0.380348	0.00484672
ENSG00000133731	IMPA1	712.852	0.127095	0.00485914
ENSG00000224373	IGHV4-59	79.3424	0.384003	0.00486642
ENSG00000168061	SAC3D1	98.622	0.228076	0.00487239
ENSG00000152749	GPR180	365.671	0.152104	0.00489041
ENSG00000099901	RANBP1	544.712	0.164908	0.00490505
ENSG00000147813	NAPRT	936.449	-0.189438	0.00492186
ENSG00000145337	PYURF	559.156	0.157769	0.00492453
ENSG00000198502	HLA-DRB5	1140.22	0.22233	0.00493433
ENSG00000250011	HMGB1P3	33.0969	0.363667	0.00493795
ENSG00000162711	NLRP3	1542.77	0.288449	0.00494082
ENSG00000166734	GOLM2	2546.3	-0.107082	0.00495319
ENSG00000090266	NDUFB2	606.324	0.15332	0.00498281
ENSG00000197903	H2BC12	1592.09	0.237587	0.00500558
ENSG00000144935	TRPC1	170.78	-0.196342	0.00501261
ENSG00000267547		27.6149	0.399528	0.00501261
ENSG00000267288		57.0767	0.501262	0.00501261
ENSG00000196465	MYL6B	69.2908	0.267624	0.00501825
ENSG00000169245	CXCL10	459.525	1.52654	0.00502992
ENSG00000152527	PLEKHH2	55.4015	-0.385243	0.00503581
ENSG00000239480		16.8606	-0.466089	0.00503581
ENSG00000241939	RN7SL517P	161.745	-0.228854	0.00504206
ENSG00000198522	GPN1	453.464	0.113814	0.00504206
ENSG00000102172	SMS	1157.97	0.166095	0.00504762
ENSG00000278969		31.3153	0.638893	0.00504762
ENSG00000241868	RN7SL434P	34.631	-0.290662	0.00506013
ENSG00000232381	OR52U1P	34.028	0.403374	0.0050712
ENSG00000259673	IQCH-AS1	198.862	-0.15534	0.0050712
ENSG00000231991	ANXA2P2	16.484	0.43128	0.0050712
ENSG00000108424	KPNB1	6431.12	0.156384	0.00509184
ENSG00000068831	RASGRP2	6522.55	-0.146263	0.0051254
ENSG00000270882	H4C14	31.7705	0.361459	0.00512642
ENSG00000268575		383.256	-0.129469	0.00513693
ENSG00000170802	FOXN2	2188.24	0.15614	0.00515124
ENSG00000163751	CPA3	143.724	-0.291114	0.00516974
ENSG00000142347	MYO1F	13757.1	-0.19939	0.00518351
ENSG00000128594	LRRC4	708.418	-0.456012	0.00519462
ENSG00000141699	RETREG3	2514.06	0.0699124	0.00519981
ENSG00000248593	DSTNP2	64.9833	0.210822	0.00521353
ENSG00000227920		296.345	-0.205678	0.00521701
ENSG00000231233	CFAP58-DT	277.491	0.408563	0.00522165
ENSG00000261270		107.53	-0.254188	0.00522735
ENSG00000161551	ZNF577	413.513	-0.108507	0.00524073
ENSG00000160410	SHKBP1	3686.35	-0.152443	0.00524715
ENSG00000162413	KLHL21	3590.59	-0.199456	0.00525606
ENSG00000182158	CREB3L2	1588.6	0.15161	0.00525606
ENSG00000175066	GK5	1310.21	0.151912	0.00526157
ENSG00000137168	PPIL1	225.13	0.309059	0.00526308
ENSG00000211955	IGHV3-33	116.838	0.338412	0.00526308
ENSG00000167740	CYB5D2	209.909	-0.166127	0.00526308
ENSG00000165629	ATP5F1C	1423.57	0.143919	0.00526308
ENSG00000126216	TUBGCP3	1261.02	-0.10891	0.00526382
ENSG00000151893	CACUL1	2761.88	-0.139701	0.00526557
ENSG00000171456	ASXL1	3192.38	-0.0781115	0.00526557
ENSG00000216813		21.4101	0.315841	0.00526557
ENSG00000073060	SCARB1	294.494	-0.345914	0.00529792
ENSG00000144724	PTPRG	13.4868	-0.539762	0.00529792
ENSG00000221944	TIGD1	538.945	-0.234448	0.00532946
ENSG00000229023	RAB1AP1	164.289	0.450536	0.00532946
ENSG00000061936	SFSWAP	2406.36	-0.0708615	0.00533619
ENSG00000169891	REPS2	958.643	-0.292146	0.00533619
ENSG00000198888	MT-ND1	7271.14	-0.344053	0.00533619
ENSG00000055163	CYFIP2	10311.8	-0.146808	0.00533619
ENSG00000011426	ANLN	116.947	0.374208	0.00533619
ENSG00000124713	GNMT	53.209	-0.278152	0.00537022
ENSG00000179094	PER1	2813.97	-0.394584	0.00538655
ENSG00000101447	FAM83D	56.7258	0.278389	0.00538908
ENSG00000141425	RPRD1A	1038.78	-0.0877599	0.00542201
ENSG00000124228	DDX27	1315.3	-0.0995856	0.00543677
ENSG00000196954	CASP4	4458.5	0.193033	0.00545225
ENSG00000109107	ALDOC	257.187	-0.265223	0.00545225
ENSG00000168288	MMADHC	1667.04	0.10486	0.00546598
ENSG00000113712	CSNK1A1	4169.28	0.0720887	0.00546717
ENSG00000130254	SAFB2	2591.9	-0.0994106	0.00546927
ENSG00000136026	CKAP4	2093.18	0.337774	0.00546927
ENSG00000259097		23.3184	-0.38537	0.00546927
ENSG00000137135	ARHGEF39	16.0641	0.468131	0.00547012
ENSG00000029153	ARNTL2	150.822	0.390802	0.00548346
ENSG00000251230	MIR3945HG	733.599	0.593243	0.00549238
ENSG00000077984	CST7	1392.5	0.297196	0.00549238
ENSG00000067221	STOML1	242.921	0.191876	0.0055093
ENSG00000114573	ATP6V1A	2728.03	-0.199638	0.00552234
ENSG00000168918	INPP5D	8304.2	-0.136209	0.00552425
ENSG00000084676	NCOA1	3303.39	-0.151131	0.00553508
ENSG00000076258	FMO4	90.2906	0.198141	0.00553611
ENSG00000162817	C1orf115	54.6985	-0.297624	0.00554188
ENSG00000163931	TKT	5590.91	-0.2562	0.00560966
ENSG00000117054	ACADM	663.704	0.128058	0.00561789
ENSG00000279117		718.218	-0.215199	0.00561789
ENSG00000076984	MAP2K7	1608.08	-0.139525	0.00563407
ENSG00000128342	LIF	543.727	0.807694	0.00563407
ENSG00000047249	ATP6V1H	1133.74	0.140411	0.00563705
ENSG00000100897	DCAF11	2039.61	0.14912	0.00565511
ENSG00000163395	IGFN1	106.529	1.25398	0.00565519
ENSG00000158470	B4GALT5	4110.43	0.299814	0.00568971
ENSG00000074370	ATP2A3	8967.06	-0.128711	0.005693
ENSG00000166340	TPP1	4164.51	0.217481	0.00570464
ENSG00000181218	H2AW	208.086	0.281575	0.00570464
ENSG00000266097	MIR5192	29.5268	0.338968	0.00572924
ENSG00000152932	RAB3C	70.3206	-0.766775	0.00573437
ENSG00000253408	IKBKB-DT	35.3311	-0.509086	0.00573437
ENSG00000164051	CCDC51	120.697	0.211342	0.00573437
ENSG00000211664	IGLV2-18	8.15152	1.0217	0.00574189
ENSG00000089639	GMIP	6226.01	-0.0977539	0.00574189
ENSG00000126698	DNAJC8	1773.09	0.122606	0.00574189
ENSG00000117984	CTSD	6585.44	0.341203	0.00575367
ENSG00000241889		23.2193	-0.477898	0.00575367
ENSG00000279394		150.614	-0.356242	0.00575367
ENSG00000105186	ANKRD27	1185.94	0.0884725	0.00576535
ENSG00000248969		44.8493	-0.321584	0.00580396
ENSG00000175395	ZNF25	367.77	0.133825	0.00580998
ENSG00000168350	DEGS2	19.4094	-0.471622	0.00581061
ENSG00000254985	RSF1-IT2	81.734	-0.182608	0.0058149
ENSG00000134574	DDB2	724.395	0.174644	0.0058149
ENSG00000197976	AKAP17A	3578.54	-0.118535	0.00582503
ENSG00000030582	GRN	7432.29	0.29218	0.00582915
ENSG00000264112		693.899	-0.18237	0.00584484
ENSG00000270030	NA	51.6543	0.708674	0.00585196
ENSG00000181826	RELL1	788.352	-0.261228	0.00587835
ENSG00000275379	H3C11	347.043	0.273352	0.00589533
ENSG00000104951	IL4I1	839.692	0.824473	0.00590532
ENSG00000100462	PRMT5	567.98	0.211144	0.00592638
ENSG00000175920	DOK7	17.2768	-0.574316	0.00592638
ENSG00000224638	NA	42.0597	-0.325492	0.00595146
ENSG00000174132	FAM174A	182.763	-0.210825	0.0059554
ENSG00000255050		12.4411	-0.62134	0.00595717
ENSG00000260233	ZNRD2-DT	191.788	-0.191075	0.00596087
ENSG00000102349	KLF8	127.251	-0.338742	0.00596087
ENSG00000179082	LINC02913	139.606	-0.402796	0.00596919
ENSG00000277258	PCGF2	8.63035	0.762894	0.00597001
ENSG00000012223	LTF	1078.62	0.375424	0.00597069
ENSG00000106305	AIMP2	256.858	0.236005	0.00600465
ENSG00000152127	MGAT5	3144.76	-0.156147	0.00600819
ENSG00000223820	CFL1P1	26.4024	-0.307965	0.00600819
ENSG00000169826	CSGALNACT2	2736.48	0.147359	0.00602552
ENSG00000163156	SCNM1	655.86	0.124299	0.00603498
[truncated: 1,810 more rows]
