# Supplementary material for: Influenza coinfection inhibits control of mycobacterial infection in a human challenge model
Source: Nat Commun. 2026 Jun 11;17:4884. doi: 10.1038/s41467-026-72363-2 (PMC13261052; doi:10.1038/s41467-026-72363-2)
Supplement: Supplementary file 12 — Supplementary Data 10 [file 41467_2026_72363_MOESM12_ESM.xlsx]

## Sheet: Supplementary Data 10
Ingenuity Canonical Pathways	-log(B-H p-value)	adj. p	Ratio	z-score	Molecules
Role of Pattern Recognition Receptors in Recognition of Bacteria and Viruses	2.22	0.0060256	0.028		LEP,MYD88,OAS2,OAS3
Role of Hypercytokinemia/hyperchemokinemia in the Pathogenesis of Influenza	2.16	0.00691831	0.0448		MYD88,OAS2,OAS3
