# Supplementary material for: Influenza coinfection inhibits control of mycobacterial infection in a human challenge model
Source: Nat Commun. 2026 Jun 11;17:4884. doi: 10.1038/s41467-026-72363-2 (PMC13261052; doi:10.1038/s41467-026-72363-2)
Supplement: Supplementary file 13 — Supplementary Data 11 [file 41467_2026_72363_MOESM13_ESM.xlsx]

## Sheet: Supplementary Data 11
Ingenuity Canonical Pathways	-log(B-H p-value)	adj. p	Ratio	z-score	Molecules
Multiple Sclerosis Signaling Pathway	10.9	1.25893e-11	0.224	2.771	C1QA,C1QB,C1QC,C3,CLCF1,CXCL1,CXCL8,DUSP6,FAS,GRIN3A,HLA-C,HLA-DMA,HLA-DMB,HLA-DOB,HLA-DPA1,HLA-DPB1,HLA-DQB1,HLA-DQB2,HLA-DRB1,HLA-G,IFNGR1,IL12B,IL13,IL1B,IL2,IL2RA,IL36G,LIF,LTA,MAPK13,MMP9,NLRP12,NLRP3,P2RX4,PARP11,PARP15,PARP3,PPARG,STAT1,TLR7,TLR8,TLR9,TNFSF10,TNFSF13B,TNFSF14,TNFSF8,TNFSF9
Pathogen Induced Cytokine Storm Signaling Pathway	8.76	1.7378e-09	0.17	-0.525	C3,CD163,CIITA,CKLF,CLCF1,COL19A1,COL1A1,COL7A1,CXCL1,CXCL10,CXCL2,CXCL3,CXCL6,CXCL8,CXCR3,FTH1,GSDMD,HLA-DMA,HLA-DMB,HLA-DOB,HLA-DPA1,HLA-DPB1,HLA-DQB1,HLA-DQB2,HLA-DRB1,HMGCR,IFNGR1,IL12B,IL13,IL1B,IL1R1,IL1RL2,IL2,IL36G,IRF9,LIF,LTA,MAPK13,MAPK6,NLRC3,NLRC4,NLRP12,NLRP3,NOD1,SOCS3,STAT1,STAT3,STX11,TLR7,TLR8,TLR9,TNFRSF10B,TNFSF10,TNFSF13B,TNFSF14,TNFSF8,TNFSF9,TRADD
Macrophage Classical Activation Signaling Pathway	7.45	3.54813e-08	0.206	2.137	CIITA,CLCF1,CXCL10,CXCL8,GBP2,HLA-DMA,HLA-DMB,HLA-DOB,HLA-DPA1,HLA-DPB1,HLA-DQB1,HLA-DQB2,HLA-DRB1,IFNGR1,IL12B,IL13,IL1B,IL2,IL36G,IRAK1,IRF8,IRF9,LIF,LTA,MERTK,PPARG,SOCS1,SOCS3,STAT1,STAT2,STAT3,TLR9,TNFSF10,TNFSF13B,TNFSF14,TNFSF8,TNFSF9
Role of Pattern Recognition Receptors in Recognition of Bacteria and Viruses	5.86	1.38038e-06	0.205	-0.258	C1QA,C1QB,C1QC,C3,C5AR1,CLCF1,CXCL8,IL12B,IL13,IL1B,IL2,IL36G,LIF,LTA,NLRC4,NLRP3,NOD1,OAS1,OAS3,PIK3C2B,PIK3R5,PRKCI,TLR7,TLR8,TLR9,TNFSF10,TNFSF13B,TNFSF14,TNFSF8,TNFSF9
TREM1 Signaling	5.8	1.58489e-06	0.278	-1.342	AKT3,CIITA,CXCL3,CXCL8,FCGR2B,IL1B,IRAK1,ITGA5,ITGB1,LAT2,NLRC3,NLRC4,NLRP12,NLRP3,NOD1,STAT3,TLR7,TLR8,TLR9,TREM1
Th1 and Th2 Activation Pathway	5.23	5.88844e-06	0.186		ACVR1,ACVR1B,ACVR2A,CD28,CD4,CXCR3,HLA-DMA,HLA-DMB,HLA-DOB,HLA-DPA1,HLA-DPB1,HLA-DQB1,HLA-DQB2,HLA-DRB1,ICOS,IFNGR1,IKZF1,IL12B,IL13,IL2,IL27,IL2RA,JAK3,LTA,NOTCH3,PIK3C2B,PIK3R5,SOCS1,SOCS3,STAT1,STAT3
Th1 Pathway	5.23	5.88844e-06	0.214	2.4	CD28,CD4,CXCR3,HLA-DMA,HLA-DMB,HLA-DOB,HLA-DPA1,HLA-DPB1,HLA-DQB1,HLA-DQB2,HLA-DRB1,ICOS,IFNGR1,IL12B,IL2,IL27,JAK3,LTA,NOTCH3,PIK3C2B,PIK3R5,SOCS1,SOCS3,STAT1,STAT3
Cardiac Hypertrophy Signaling (Enhanced)	5.01	9.77237e-06	0.125	-1.941	ACE,ACVR1,ACVR1B,ACVR2A,AKT3,CACNA2D3,CACNG6,CLCF1,CXCL8,EDNRB,EIF4E,FGFR1,FGFRL1,GNA12,GNA15,GNB5,GNG7,HDAC4,HDAC6,IFNLR1,IL12B,IL13,IL1B,IL1R1,IL1RL2,IL2,IL2RA,IL31RA,IL36G,IL9R,ITGA5,ITGA6,ITGA7,ITGA9,ITGAV,ITGB1,LIF,LTA,MAP3K12,MAP3K20,MAP3K3,MAP3K4,MAP3K5,MAPK13,MEF2C,MKNK1,MPPE1,NFAT5,PDE6B,PDK1,PIK3C2B,PIK3R5,PLCB3,PLCL2,PLD6,PRKCI,PTK2,RALA,RAP1A,SMPDL3A,STAT3,TNFSF10,TNFSF13B,TNFSF14,TNF…
Antigen Presentation Pathway	4.68	2.0893e-05	0.342		CD74,CIITA,HLA-C,HLA-DMA,HLA-DMB,HLA-DOB,HLA-DPA1,HLA-DPB1,HLA-DQB1,HLA-DQB2,HLA-DRB1,HLA-G,TAP2
Caveolar-mediated Endocytosis Signaling	4.34	4.57088e-05	0.24		ABL1,ACTA2,CAVIN1,COPG2,DNM2,DYRK3,FLNA,FLNB,FYN,HLA-C,HLA-G,ITGA5,ITGA6,ITGA7,ITGA9,ITGAV,ITGB1,PTPN1
Role Of Osteoblasts In Rheumatoid Arthritis Signaling Pathway	3.95	0.000112202	0.152	-0.174	AKT3,BCL2,CLCF1,COL1A1,CTSL,CXCL8,IL12B,IL13,IL1B,IL2,IL36G,JAK3,LEF1,LIF,LTA,MMP1,MMP10,MMP14,MMP19,MMP9,PIK3C2B,PIK3R5,SMAD1,SMAD6,SMURF2,STAT1,STAT2,STAT3,TCF7,TNFSF10,TNFSF13B,TNFSF14,TNFSF8,TNFSF9
IL-4 Signaling	3.87	0.000134896	0.211		AKT3,HLA-DMA,HLA-DMB,HLA-DOB,HLA-DPA1,HLA-DPB1,HLA-DQB1,HLA-DQB2,HLA-DRB1,HMGA1,JAK3,NFAT5,NR3C1,PIK3C2B,PIK3R5,RALA,RAP1A,SOCS1,SYNJ2
Wound Healing Signaling Pathway	3.87	0.000134896	0.147	-1.859	ACTA2,ACVR1,ACVR1B,ACVR2A,CLCF1,COL19A1,COL1A1,COL7A1,CXCL8,IFNGR1,IL12B,IL13,IL1B,IL1R1,IL1RL2,IL2,IL36G,ITGA6,ITGB1,LAMB3,LIF,LTA,MMP1,MMP10,MMP9,PDGFB,RALA,RAP1A,STAT1,TNFSF10,TNFSF13B,TNFSF14,TNFSF8,TNFSF9,TRADD
Th2 Pathway	3.87	0.000134896	0.18	2.138	ACVR1,ACVR1B,ACVR2A,CD28,CD4,HLA-DMA,HLA-DMB,HLA-DOB,HLA-DPA1,HLA-DPB1,HLA-DQB1,HLA-DQB2,HLA-DRB1,ICOS,IKZF1,IL12B,IL13,IL2,IL2RA,JAK3,NOTCH3,PIK3C2B,PIK3R5,SOCS3
Granulocyte Adhesion and Diapedesis	3.69	0.000204174	0.161		ACKR3,C5AR1,CCR2,CDH5,CKLF,CLDN7,CXCL1,CXCL10,CXCL2,CXCL3,CXCL6,CXCL8,CXCR3,HRH1,IL1B,IL1R1,IL1RL2,IL36G,ITGB1,MMP1,MMP10,MMP14,MMP19,MMP9,SDC2,SDC4,SELL,SELPLG
Axonal Guidance Signaling	3.5	0.000316228	0.116		ABL1,ABLIM1,ACE,ADAM10,ADAM17,ADAM19,ADAM32,ADAM9,ADAMTS10,ADAMTS17,AKT3,CRK,EFNB1,EFNB2,EIF4E,EPHA4,FES,FYN,GNA12,GNA15,GNAL,GNAO1,GNB5,GNG7,ITGA5,ITGA6,ITGA7,ITGA9,ITGAV,ITGB1,KIF7,MET,MKNK1,MMP1,MMP10,MMP14,MMP9,NFAT5,NRP1,PDGFB,PIK3C2B,PIK3R5,PLCB3,PLCL2,PRKCI,PTK2,RALA,RAP1A,RGS3,ROBO3,SDC2,SEMA3C,SEMA3G,SEMA4C,SEMA6B,SRGAP1,TUBA1C
Interferon Signaling	3.5	0.000316228	0.306	1	BCL2,IFI35,IFI6,IFITM1,IFNGR1,IRF9,MED14,OAS1,SOCS1,STAT1,STAT2
Ephrin Receptor Signaling	3.42	0.000380189	0.149	-2.837	ABL1,ADAM10,AKT3,CRK,EFNB1,EFNB2,EPHA4,FYN,GNA12,GNA15,GNAL,GNAO1,GNB5,GNG7,GRIN3A,ITGA5,ITGA6,ITGA7,ITGA9,ITGAV,ITGB1,PDGFB,PTK2,PTPN13,RALA,RAP1A,RAPGEF1,RGS3,SDC2,STAT3
MSP-RON Signaling In Macrophages Pathway	3.42	0.000380189	0.181	-1.964	CIITA,HLA-DMA,HLA-DMB,HLA-DOB,HLA-DPA1,HLA-DPB1,HLA-DQB1,HLA-DQB2,HLA-DRB1,IFNGR1,IL12B,PIK3C2B,PIK3R5,RALA,RAP1A,SBNO2,SOCS1,SOCS3,ST14,STAT1,STAT3
Agranulocyte Adhesion and Diapedesis	3.38	0.000416869	0.15		ACKR3,ACTA2,C5AR1,CCR2,CDH5,CKLF,CLDN7,CXCL1,CXCL10,CXCL2,CXCL3,CXCL6,CXCL8,CXCR3,HRH1,IL1B,IL1R1,IL36G,ITGA5,ITGB1,MMP1,MMP10,MMP14,MMP19,MMP9,MYO10,SDC4,SELL,SELPLG
Death Receptor Signaling	3.2	0.000630957	0.191	1.414	ACTA2,BCL2,BIRC2,CASP10,CASP2,CRADD,DIABLO,FAS,LMNA,MAP3K5,PARP11,PARP15,PARP3,TNFRSF10A,TNFRSF10B,TNFRSF25,TNFSF10,TRADD
HMGB1 Signaling	3.2	0.000630957	0.157	-0.728	AKT3,CLCF1,CXCL8,IFNGR1,IL12B,IL13,IL1B,IL1R1,IL2,IL36G,KAT7,LIF,LTA,MAPK13,PIK3C2B,PIK3R5,RALA,RAP1A,RHOF,SERPINE1,TNFSF10,TNFSF13B,TNFSF14,TNFSF8,TNFSF9
Neuroinflammation Signaling Pathway	3.14	0.000724436	0.127	-0.174	ACVR1,ACVR1B,ACVR2A,AKT3,BACE1,BCL2,BIRC2,CXCL10,CXCL8,FAS,GRIN3A,HLA-C,HLA-DMA,HLA-DMB,HLA-DOB,HLA-DPA1,HLA-DPB1,HLA-DQB1,HLA-DQB2,HLA-DRB1,HLA-G,IFNGR1,IL12B,IL1B,IL1R1,IRAK1,JAK3,MAPK13,MAPK6,MMP9,NFAT5,NLRP3,PIK3C2B,PIK3R5,SLC6A12,STAT1,TLR7,TLR8,TLR9
Osteoarthritis Pathway	3.14	0.000724436	0.138	-1.706	ANKH,ANXA5,CASP10,CASP2,CXCL8,FGFR1,HDAC4,HTRA1,IL1B,IL1R1,IL1RL2,ITGA5,ITGA6,ITGA7,ITGA9,ITGAV,ITGB1,LEF1,MEF2C,MMP1,MMP10,MMP9,PPARG,S100A9,S1PR3,SDC4,SLC39A8,SMAD1,SMAD6,SMAD7,SPHK1,TCF7
Role of Hypercytokinemia/hyperchemokinemia in the Pathogenesis of Influenza	3.08	0.000831764	0.2	1	CXCL10,CXCL3,CXCL8,IFNLR1,IL12B,IL13,IL1B,IL36G,IRF9,NLRP3,OAS1,OAS3,STAT1,STAT2,TLR7,TLR9
Type I Diabetes Mellitus Signaling	2.93	0.0011749	0.125	-1.069	BCL2,CD28,FAS,HLA-C,HLA-DMA,HLA-DMB,HLA-DOB,HLA-DPA1,HLA-DPB1,HLA-DQB1,HLA-DQB2,HLA-DRB1,HLA-G, HSPD1, IFNGR1, IL12B, IL1B,IL1R1,IL2,IRAK1,LTA,MAP3K5,MAPK13,SOCS1,SOCS2,SOCS3,STAT1,TRADD,TRAJ25,TRBJ1-2,TRBJ1-3,TRBJ1-4,TRBJ1-5,TRBJ1-6,TRBJ2-7,TRGC1,TRGC2,TRGJP2
Complement System	2.91	0.00123027	0.278	-1.265	C1QA,C1QB,C1QC,C3,C4BPA,C5AR1,CD46,CFB,CFH,SERPING1
Role of JAK1 and JAK3 in γc Cytokine Signaling	2.86	0.00138038	0.209		FES,IL2,IL2RA,IL9R,JAK3,PIK3C2B,PIK3R5,PTK2B,RALA,RAP1A,SOCS1,SOCS3,STAT1,STAT3
HGF Signaling	2.8	0.00158489	0.16	-1.5	AKT3,ELK3,ITGA5,ITGA6,ITGA7,ITGA9,ITGAV,ITGB1,MAP3K12,MAP3K3,MAP3K4,MAP3K5,MET,PIK3C2B,PIK3R5,PRKCI,PTK2,RALA,RAP1A,RAPGEF1,STAT3
Glucocorticoid Receptor Signaling	2.6	0.00251189	0.105		AKT3,ANXA1,ARG2,BCL2,CD163,CXCL3,CXCL8,DNAH1,FKBP4,GTF2A2,HLA-C,HLA-DMA,HLA-DMB,HLA-DOB,HLA-DPA1,HLA-DPB1,HLA-DQB1,HLA-DQB2,HLA-DRB1,HLA-G, HSP90AA1, HSPA4, IFNLR1,IL13, IL1B,IL1R1,IL1RL2, IL2,IL2RA,IL31RA,IL9R,JAK3,KRT81,KRT86, MAPK13,MED14,MMP1,MMP9, NCOR2, NDUFS5, NDUFV1 ,NFAT5,NR3C1,PIK3C2B,PIK3R5,PPARG,PTGES3,RALA,RAP1A,RXRA,SERPINE1,STAT1,STAT3,TAF13,TAF4,TAF4B,VIPR1
Leukocyte Extravasation Signaling	2.54	0.00288403	0.138	-2.041	ABL1,ACTA2,CD44,CDH5,CLDN7,CRK,CTNND1,ITGB1,ITK,MAP3K4,MAPK13,MMP1,MMP10,MMP14,MMP19,MMP9,PIK3C2B,PIK3R5,PRKCI,PTK2,PTK2B,RAP1A,SELPLG,TEC,TIMP1,VAV3
T Cell Receptor Signaling	2.54	0.00288403	0.113	0.949	AKT3,CD28,CD4,DUSP6,FYB1,FYN,HLA-C,HLA-DMA,HLA-DMB,HLA-DOB,HLA-DPA1,HLA-DPB1,HLA-DQB1,HLA-DQB2,HLA-DRB1,HLA-G, ICOS, IL2, ITGB1, ITK, LEF1, MALT1, MAPK13,NFAT5,PDK1,PIK3C2B,PIK3R5,PTK2B,PTPN7,RALA,RAP1A,TCF7,TRAJ25,TRBJ1-2,TRBJ1-3,TRBJ1-4,TRBJ1-5,TRBJ1-6,TRBJ2-7,TRGC1,TRGC2,TRGJP2,VAV3
IL-17 Signaling	2.54	0.00288403	0.14	-1	AKT3,CLCF1,CXCL1,CXCL3,CXCL8,HSP90AA1,IL12B,IL13,IL1B,IL2,IL36G,LIF,LTA,MAPK13,MMP9,PIK3C2B,PIK3R5,RALA,RAP1A,SRSF1,TNFSF10,TNFSF13B,TNFSF14,TNFSF8,TNFSF9
Pulmonary Fibrosis Idiopathic Signaling Pathway	2.54	0.00288403	0.118	-3.124	ACTA2,ACVR1,ACVR1B,ACVR2A,ADAM10,AKT3,BCL2,COL19A1,COL1A1,COL7A1,EFNB2,FGFR1,FGFRL1,GNA12,IL13,IL1B,ITGAV,ITGB1,LEF1,MAPK13,MMP1,MMP10,MMP14,MMP19,MMP9,MUC1,NOTCH3,PDGFB,PIK3C2B,PIK3R5,PTK2,PTK2B,RALA,RAP1A,SERPINE1,STAT3,TCF7,TP53
IL-15 Production	2.5	0.00316228	0.158	-1.606	ABL1,DDR1,DYRK3,DYRK4,EPHA4,ERBB3,FES,FGFR1,FYN,ITK,JAK3,MERTK,MET,PRKCI,PTK2,PTK2B,STAT1,TEC,TYRO3
T Cell Exhaustion Signaling Pathway	2.45	0.00354813	0.114	0.229	ACVR1,ACVR1B,ACVR2A,AKT3,BATF,CD28,HLA-C,HLA-DMA,HLA-DMB,HLA-DOB,HLA-DPA1,HLA-DPB1,HLA-DQB1,HLA-DQB2,HLA-DRB1,HLA-G,IL12B,IRF9,JAK3,MGAT5,NFAT5,PDK1,PIK3C2B,PIK3R5,PTPA,RALA,RAP1A,STAT1,STAT2,STAT3,TCF7,TRAJ25,TRBJ1-2,TRBJ1-3,TRBJ1-4,TRBJ1-5,TRBJ1-6,TRBJ2-7,TRGC1,TRGC2,TRGJP2
Coronavirus Pathogenesis Pathway	2.43	0.00371535	0.134	-1.877	ABL1,ACE,ADAM17,ADAM9,BCL2,CCR2,CTSL,CXCL8,E2F6,EIF4E,FURIN,HDAC4,HDAC6,IL1B,IRF9,MAPK13,NLRP3,OAS1,OAS3,SERPINE1,STAT1,STAT2,STAT3,TLR7,TP53,ZC3HAV1
TEC Kinase Signaling	2.43	0.00371535	0.112	-0.655	ACTA2,FAS,FYN,GNA12,GNA15,GNAL,GNAO1,GNB5,GNG7,ITGA5,ITGA6,ITGA7,ITGA9,ITGAV,ITGB1,ITK,JAK3,PIK3C2B,PIK3R5,PRKCI,PTK2,PTK2B,RHOF,STAT1,STAT2,STAT3,TEC,TNFRSF10A,TNFRSF10B,TNFRSF25,TNFSF10,TRAJ25,TRBJ1-2,TRBJ1-3,TRBJ1-4,TRBJ1-5,TRBJ1-6,TRBJ2-7,TRGC1,TRGC2,TRGJP2,VAV3
Airway Pathology in Chronic Obstructive Pulmonary Disease	2.43	0.00371535	0.159		CLCF1,CXCL1,CXCL3,CXCL8,IL12B,IL13,IL1B,IL2,IL36G,LIF,LTA,MMP1,MMP9,TNFSF10,TNFSF13B,TNFSF14,TNFSF8,TNFSF9
STAT3 Pathway	2.34	0.00457088	0.148	-2	BCL2,FGFR1,IFNLR1,IL1B,IL1R1,IL1RL2,IL2RA,IL31RA,IL9R,MAP3K12,MAP3K20,MAPK13,PDGFB,RALA,RAP1A,SOCS1,SOCS2,SOCS3,STAT3,TNFRSF11A
TGF-β Signaling	2.34	0.00457088	0.167	-0.535	ACVR1,ACVR1B,ACVR2A,BCL2,MAPK13,PMEPA1,RALA,RAP1A,SERPINE1,SKI,SMAD1,SMAD6,SMAD7,SMURF2,TGIF1,VDR
Paxillin Signaling	2.33	0.00467735	0.16	-1.941	ACTA2,ARF6,CRK,ITGA5,ITGA6,ITGA7,ITGA9,ITGAV,ITGB1,MAPK13,PIK3C2B,PIK3R5,PTK2,PTK2B,PTPN12,RALA,RAP1A
Erythropoietin Signaling Pathway	2.28	0.00524807	0.137	-1.877	AKT3,BIRC2,CLCF1,CXCL8,IL12B,IL13,IL1B,IL2,IL36G,LIF,LTA,PIK3C2B,PIK3R5,PRKCI,RALA,RAP1A,TNFSF10,TNFSF13B,TNFSF14,TNFSF8,TNFSF9,TP53,TRPC3
Role Of Osteoclasts In Rheumatoid Arthritis Signaling Pathway	2.23	0.00588844	0.116	-2.785	ADAM10,ADAM17,ADAM19,ADAM32,ADAM9,AKT3,BCL2,BIRC2,COL19A1,COL1A1,COL7A1,FCGR2B,FCGR2C,IL1B,IL1R1,IL1RL2,ITGA5,MAP3K5,MAPK13,MMP1,MMP10,MMP14,MMP19,MMP9,PIK3C2B,PIK3R5,PTK2B,PTPN1,RALA,RAP1A,RHOF,TEC,TNFRSF11A,VAV3
Inhibition of Matrix Metalloproteases	2.23	0.00588844	0.237	1.414	ADAM10,ADAM17,MMP1,MMP10,MMP14,MMP19,MMP9,SDC2,TIMP1
Natural Killer Cell Signaling	2.18	0.00660693	0.13	-1	AKT3,COL1A1,FYN,HLA-C,HLA-G,HSPA4,IL12B,IL2,ITGB1,JAK3,LAIR1,MAP3K12,MAP3K3,MAP3K4,MAP3K5,MAPK13,NFAT5,PIK3C2B,PIK3R5,PTK2B,PVR,RALA,RAP1A,TNFSF10,VAV3
Acute Phase Response Signaling	2.13	0.0074131	0.13	-1.698	AKT3,C1QA,C1QB,C1QC,C3,C4BPA,CFB,HMOX2,IL1B,IL1R1,IL36G,IRAK1,MAP3K5,MAPK13,NR3C1,RALA,RAP1A,SERPINE1,SERPING1,SOCS1,SOCS2,SOCS3,STAT3,TRADD
Hepatic Cholestasis	2.1	0.00794328	0.13		ABCB1,ATP8B1,CLCF1,CXCL8,IL12B,IL13,IL1B,IL1R1,IL1RL2,IL2,IL36G,IRAK1,LIF,LTA,MAP3K4,NR1H2,PRKCI,RXRA,SLC4A2,TNFSF10,TNFSF13B,TNFSF14,TNFSF8, TNFSF9
Virus Entry via Endocytic Pathways	2.08	0.00831764	0.155		ABL1,ACTA2,AP1S2,DNM2,FLNA,FLNB,FYN,HLA-C,HLA-G,ITGA5,ITGB1,PIK3C2B,PIK3R5,PRKCI,RALA,RAP1A
CTLA4 Signaling in Cytotoxic T Lymphocytes	2.08	0.00831764	0.108	-0.164	AHR,AKT3,AP1S2,CD28,FYB1,FYN,HLA-C,HLA-DMA,HLA-DMB,HLA-DOB,HLA-DPA1,HLA-DPB1,HLA-DQB1,HLA-DQB2,HLA-DRB1,HLA-G, IL2, ITGB1, ITK, MALT1, MAPK13, NFAT5,PIK3C2B,PIK3R5,PLD3,PLD6,PTPA,RALA,RAP1A,TRAJ25,TRBJ1-2,TRBJ1-3,TRBJ1-4,TRBJ1-5,TRBJ1-6,TRBJ2-7,TRGC1,TRGC2,TRGJP2,VAV3
PEDF Signaling	2.08	0.00831764	0.167	-1.069	AKT3,ARHGAP22,BCL2,FAS,MAPK13,PIK3C2B,PIK3R5,PPARG,RALA,RAP1A,TCF12,TCF7,TP53,ZEB1
Cholesterol Biosynthesis I	2.07	0.00851138	0.385	-1.342	CYP51A1,EBP,MSMO1,SC5D,SQLE
Cholesterol Biosynthesis II (via 24,25-dihydrolanosterol)	2.07	0.00851138	0.385	-1.342	CYP51A1,EBP,MSMO1,SC5D,SQLE
Cholesterol Biosynthesis III (via Desmosterol)	2.07	0.00851138	0.385	-1.342	CYP51A1,EBP,MSMO1,SC5D,SQLE
Dendritic Cell Maturation	2.07	0.00851138	0.106	1.616	AKT3,CD58,COL1A1,FCGR2B,FCGR2C,HLA-C,HLA-DMA,HLA-DMB,HLA-DOB,HLA-DPA1,HLA-DPB1,HLA-DQB1,HLA-DQB2,HLA-DRB1,HLA-G, IL12B, IL1B, IL1RL2, IL32,IL36G,IRF8,LTA,LY75,MAPK13,PIK3C2B,PIK3R5,PLCB3,PLCL2,STAT1,STAT2,TLR9,TRAJ25,TRBJ1-2,TRBJ1-3,TRBJ1-4,TRBJ1-5,TRBJ1-6,TRBJ2-7,TRGC1,TRGC2,TRGJP2
Purine Ribonucleosides Degradation to Ribose-1-phosphate	2.05	0.00891251	0.5		ADA2,LACC1,PGM2L1,PNP
Neuregulin Signaling	2.05	0.00891251	0.148	-2.333	ADAM17,AKT3,CDK5R1,CRK,ERBB3,EREG,ERRFI1,HSP90AA1,ITGA5,ITGA6,ITGA7,ITGA9,ITGAV,ITGB1,PRKCI,RALA,RAP1A
Hepatic Fibrosis / Hepatic Stellate Cell Activation	2.02	0.00954993	0.126		ACTA2,BCL2,COL19A1,COL1A1,COL7A1,CXCL3,CXCL8,CXCR3,EDNRB,FAS,FGFR1,IFNGR1,IL1B,IL1R1,IL1RL2,MET,MMP1,MMP9,MYO10,PDGFB,SERPINE1,SMAD7,STAT1,TIMP1
Hepatic Fibrosis Signaling Pathway	2	0.01	0.104	-2.137	ACTA2,ACVR1,ACVR1B,ACVR2A,AKT3,BCL2,CACNA2D3,CACNG6,CCDC88A,COL1A1,CXCL8,FGFR1,FTH1,IL1B,IL1R1,IL1RL2,IL36G,IRAK1,ITGA5,ITGA6,ITGA7,ITGA9,ITGAV,ITGB1,LEF1,MAPK13,MMP1,PDGFB,PDK1,PIK3C2B,PIK3R5,PPARG,PRKCI,PTK2,RALA,RAP1A,RHOF,SERPINE1,SMAD7,STAT3,TCF7,TIMP1,TRADD
Sphingosine-1-phosphate Signaling	1.98	0.0104713	0.145	-2.324	ACER3,AKT3,ASAH1,CASP10,CASP2,GNA12,PDGFB,PIK3C2B,PIK3R5,PLCB3,PLCL2,PTK2,PTK2B,RHOF,S1PR3,SMPD3,SPHK1
Regulation Of The Epithelial Mesenchymal Transition By Growth Factors Pathway	1.98	0.0104713	0.125	-2.041	AKT3,DOCK10,FGFR1,FGFRL1,JAK3,LTA,MAPK13,MET,MMP1,MMP9,PARD6G,PDGFB,PIK3C2B,PIK3R5,RALA,RAP1A,STAT3,TNFSF10,TNFSF13B,TNFSF14,TNFSF8,TNFSF9,ZEB1,ZEB2
Role of IL-17A in Psoriasis	1.96	0.0109648	0.357	-2.236	CXCL1,CXCL3,CXCL6,CXCL8,S100A9
Colanic Acid Building Blocks Biosynthesis	1.96	0.0109648	0.357	1.342	GALK1,GALT,GMDS,MPI,UGDH
IL-9 Signaling	1.96	0.0109648	0.229	0.378	IL9R,JAK3,PIK3C2B,PIK3R5,SOCS2,SOCS3,STAT1,STAT3
Systemic Lupus Erythematosus In T Cell Signaling Pathway	1.94	0.0114815	0.103	1.768	AKT3,CASP10,CASP2,CD28,CD44,CREM,FAS,GNA12,HLA-C,HLA-DMA,HLA-DMB,HLA-DOB,HLA-DPA1,HLA-DPB1,HLA-DQB1,HLA-DQB2,HLA-DRB1,HLA-G, ICOS, IL12B, IL2,PDK1,PIK3C2B,PIK3R5,PTK2,PTPA,RALA,RAP1A,RHOF,S1PR3,SELPLG,STAT3,TRAJ25,TRBJ1-2,TRBJ1-3,TRBJ1-4,TRBJ1-5,TRBJ1-6,TRBJ2-7,TRGC1,TRGC2,TRGJP2
Superpathway of Cholesterol Biosynthesis	1.92	0.0120226	0.25	-1.134	CYP51A1,EBP,HADHA,HMGCR,MSMO1,SC5D,SQLE
Role of NFAT in Regulation of the Immune Response	1.9	0.0125893	0.104	0	AKAP5,AKT3,CD28,CD4,FCGR2B,FCGR2C,FYN,GNA12,GNA15,GNAL,GNAO1,GNB5,GNG7,HLA-DMA,HLA-DMB,HLA-DOB,HLA-DPA1,HLA-DPB1,HLA-DQB1,HLA-DQB2,HLA-DRB1,ITK,KPNA1,MEF2C,NFAT5,PIK3C2B,PIK3R5,PLCB3,RALA,RAP1A,TRAJ25,TRBJ1-2,TRBJ1-3,TRBJ1-4,TRBJ1-5,TRBJ1-6,TRBJ2-7,TRGC1,TRGC2,TRGJP2
Crosstalk between Dendritic Cells and Natural Killer Cells	1.86	0.0138038	0.154	2.53	ACTA2,CD209,CD28,CD69,FAS,HLA-C,HLA-DRB1,HLA-G,IL12B,IL2,LTA,TLR7,TLR9,TNFSF10
Sperm Motility	1.85	0.0141254	0.115	-0.816	ABHD3,ABL1,CACNA1G,DDR1,DYRK3,DYRK4,EPHA4,ERBB3,FES,FGFR1,FYN,GNA12,GNA15,GNAL,GNAO1,GNB5,GNG7,ITK,JAK3,MERTK,MET,PLCB3,PLCL2,PRKCI,PTK2,PTK2B,TEC,TYRO3
B Cell Development	1.84	0.0144544	0.216		HLA-DMA,HLA-DMB,HLA-DOB,HLA-DPA1,HLA-DPB1,HLA-DQB1,HLA-DQB2,HLA-DRB1
JAK/STAT Signaling	1.84	0.0144544	0.159	-0.832	AKT3,JAK3,PIK3C2B,PIK3R5,PTPN1,RALA,RAP1A,SOCS1,SOCS2,SOCS3,STAT1,STAT2,STAT3
Epithelial Adherens Junction Signaling	1.8	0.0158489	0.128	-0.894	ACVR1,ACVR1B,ACVR2A,AKT3,CRK,CTNND1,FGFR1,FYN,LEF1,MET,NECTIN3,NOTCH3,PTPA,RACGAP1,RALA,RAP1A,RAPGEF1,TCF7,YWHAE,YWHAG
Arsenate Detoxification I (Glutaredoxin)	1.78	0.0165959	0.6		GSTO1,LACC1,PNP
RAC Signaling	1.72	0.0190546	0.131	-2.496	ABI2,CD44,CDK5R1,ITGA5,ITGA6,ITGA7,ITGA9,ITGAV,ITGB1,PIK3C2B,PIK3R5,PIP4K2B,PRKCI,PTK2,PTK2B,RALA,RAP1A,SH3RF1
IL-8 Signaling	1.67	0.0213796	0.117	-2.065	AKT3,BCL2,CXCL1,CXCL8,GNA12,GNA15,GNAL,GNAO1,GNB5,GNG7,IRAK1,ITGAV,MMP9,PIK3C2B,PIK3R5,PLD3,PLD6,PRKCI,PTK2,PTK2B,RAB11FIP2,RALA,RAP1A,RHOF
PKCθ Signaling in T Lymphocytes	1.61	0.0245471	0.102	1.342	CACNA1G,CACNA2D3,CACNG6,CD28,CD4,FYN,HLA-DMA,HLA-DMB,HLA-DOB,HLA-DPA1,HLA-DPB1,HLA-DQB1,HLA-DQB2,HLA-DRB1, IL2, MALT1, MAP3K12, MAP3K3,MAP3K4,MAP3K5,NFAT5,PIK3C2B,PIK3R5,RALA,RAP1A,TRAJ25,TRBJ1-2,TRBJ1-3,TRBJ1-4,TRBJ1-5,TRBJ1-6,TRBJ2-7,TRGC1,TRGC2,TRGJP2,VAV3
Human Embryonic Stem Cell Pluripotency	1.61	0.0245471	0.123		ACVR1,AKT3,FGFR1,FGFRL1,GNA12,GNA15,GNAL,GNAO1,GNB5,GNG7,LEF1,PDGFB,PIK3C2B,PIK3R5,S1PR3,SMAD1,SMAD6,SMAD7,SPHK1,TCF7
p38 MAPK Signaling	1.58	0.0263027	0.133	-1.069	ATF1,DUSP10,EEF2K,FAS,IL1B,IL1R1,IL1RL2,IL36G,IRAK1,MAP3K5,MAPK13,MEF2C,MKNK1,STAT1,TP53,TRADD
Xanthine and Xanthosine Salvage	1.58	0.0263027	1		LACC1,PNP
IL-2 Signaling	1.5	0.0316228	0.164	-0.632	AKT3,IL2,IL2RA,JAK3,PIK3C2B,PIK3R5,PTK2B,RALA,RAP1A,SOCS1
Prolactin Signaling	1.5	0.0316228	0.143	-1.155	FYN,NR3C1,PIK3C2B,PIK3R5,PRKCI,RALA,RAP1A,SOCS1,SOCS2,SOCS3,STAT1,STAT3,TCF7
G Protein Signaling Mediated by Tubby	1.48	0.0331131	0.186		ABL1,GNA12,GNA15,GNAL,GNAO1,GNB5,GNG7,PLCB3
HIF1α Signaling	1.46	0.0346737	0.113	-2.711	AKT3,EGLN1,EIF4E,ELOC,HSP90AA1,HSPA4,MET,MKNK1,MMP1,MMP10,MMP14,MMP19,MMP9,NAA10,PDGFB,PIK3C2B,PIK3R5,PRKCI,RALA,RAP1A,SERPINE1,STAT3,TP53
Ephrin B Signaling	1.46	0.0346737	0.153	-1.667	EFNB1,EFNB2,GNA12,GNA15,GNAL,GNAO1,GNB5,GNG7,PTK2,RGS3,VAV3
IGF-1 Signaling	1.43	0.0371535	0.135	-2.309	AKT3,GRB10,PIK3C2B,PIK3R5,PRKCI,PTK2,RALA,RAP1A,SOCS1,SOCS2,SOCS3,STAT3,YWHAE,YWHAG
IL-7 Signaling Pathway	1.43	0.0371535	0.151	-0.905	AKT3,BCL2,FYN,JAK3,MAPK13,MET,PIK3C2B,PIK3R5,PTK2,SOCS1,STAT1
Role of Osteoblasts, Osteoclasts and Chondrocytes in Rheumatoid Arthritis	1.41	0.0389045	0.11		ADAM17,AKT3,BCL2,BIRC2,COL1A1,DKK3,IL1B,IL1R1,IL1RL2,IL36G,ITGA5,LEF1,MAP3K5,MMP1,MMP14,NFAT5,PIK3C2B,PIK3R5,PTK2B,SMAD1,SMAD6,TCF7,TNFRSF11A,TRADD
Xenobiotic Metabolism General Signaling Pathway	1.41	0.0389045	0.123	-1	AHR,AKT3,GSTK1,GSTO1,MAP3K12,MAP3K3,MAP3K4,MAP3K5,MAPK13,NQO1,NR1H2,PIK3C2B,PIK3R5,PRKCI,RALA,RAP1A,RXRA
IL-6 Signaling	1.38	0.0416869	0.125	-2.5	ABCB1,AKT3,COL1A1,CXCL8,IL1B,IL1R1,IL1RL2,IL36G,MAPK13,PIK3C2B,PIK3R5,RALA,RAP1A,SOCS1,SOCS3,STAT3
Role of Macrophages, Fibroblasts and Endothelial Cells in Rheumatoid Arthritis	1.38	0.0416869	0.1		AKT3,C5AR1,CXCL8,DKK3,GNAO1,IL1B,IL1R1,IL1RL2,IL32,IL36G,IRAK1,LEF1,LTA,MMP1,NFAT5,PDGFB,PIK3C2B,PIK3R5,PLCB3,PLCL2,PRKCI,RALA,RAP1A,SOCS1,SOCS3,STAT3,TCF7,TLR7,TLR8,TLR9,TNFSF13B,TRADD
Adenine and Adenosine Salvage III	1.38	0.0416869	0.429		ADA2,LACC1,PNP
Role Of Chondrocytes In Rheumatoid Arthritis Signaling Pathway	1.36	0.0436516	0.121	-1.698	CXCL8,IL1B,IL1R1,IL1RL2,IL36G,IRAK1,ITGA5,ITGB1,LTA,MAPK13,MMP1,MMP10,MMP14,MMP19,MMP9,NLRP3,STAT3
PDGF Signaling	1.35	0.0446684	0.14	-1.155	ABL1,CRK,JAK3,PDGFB,PIK3C2B,PIK3R5,RALA,RAP1A,SPHK1,STAT1,STAT3,SYNJ2
Xenobiotic Metabolism Signaling	1.34	0.0457088	0.103		ABCB1,AHR,ALDH1A2,ALDH4A1,CAT,CES4A,GSTK1,GSTO1,HDAC4,HS3ST1,HSP90AA1,IL1B,MAP3K12,MAP3K3,MAP3K4,MAP3K5,MAPK13,NCOR2,NQO1,PIK3C2B,PIK3R5,PRKCI,PTGES3,PTPA,RALA,RAP1A,RXRA,SULT1B1
UVA-Induced MAPK Signaling	1.34	0.0457088	0.134	-0.378	MAPK13,PARP11,PARP15,PARP3,PIK3C2B,PIK3R5,PLCB3,PLCL2,RALA,RAP1A,SMPD3,STAT1,TP53
Altered T Cell and B Cell Signaling in Rheumatoid Arthritis	1.31	0.0489779	0.101		CD28,FAS,HLA-DMA,HLA-DMB,HLA-DOB,HLA-DPA1,HLA-DPB1,HLA-DQB1,HLA-DQB2,HLA-DRB1,IL12B,IL1B,IL2,IL36G,LTA,TLR7,TLR8,TLR9,TNFSF13B,TRAJ25,TRBJ1-2,TRBJ1-3,TRBJ1-4,TRBJ1-5,TRBJ1-6,TRBJ2-7,TRGC1,TRGC2,TRGJP2
