# Supplementary material for: Influenza coinfection inhibits control of mycobacterial infection in a human challenge model
Source: Nat Commun. 2026 Jun 11;17:4884. doi: 10.1038/s41467-026-72363-2 (PMC13261052; doi:10.1038/s41467-026-72363-2)
Supplement: Supplementary file 14 — Supplementary Data 12 [file 41467_2026_72363_MOESM14_ESM.xlsx]

## Sheet: Supplementary Data 12
Ingenuity Canonical Pathways	-log(B-H p-value)	adj. p	Ratio	z-score	Molecules
Systemic Lupus Erythematosus In B Cell Signaling Pathway	23.6	2.51189e-24	0.127	3.638	FASLG,IFIH1,IFIT2,IFIT3,IGHA1,IGHG1,IGHG2,IGHG4,IGHV1-46,IGHV3-11,IGHV3-73,IGHV6-1,IGKC,IGKV1-12,IGKV1-16,IGKV1-17,IGKV1-27,IGKV1-39,IGKV1-5,IGKV1-6,IGKV1-9,IGKV1D-13,IGKV1D-39,IGKV2-30,IGKV3-15,IGKV3-20,IGKV3D-20,IGKV4-1,IGKV6-21,IGLC2,IGLC3,IGLV1-40,IGLV1-44,IGLV1-47,IGLV2-11,IGLV2-18, IGLV2-8,IGLV3-1,IGLV3-10,IGLV3-19,IGLV3-21,IGLV3-25,IGLV5-45,IGLV6-57,IGLV7-46,IGLV8-61, IRF7,ISG15,LEP, LIF,L…
IL-15 Signaling	21.8	1.58489e-22	0.162		GZMB,IGHA1,IGHG1,IGHG2,IGHG4,IGHV1-46,IGHV3-11,IGHV3-73,IGHV6-1,IGKC,IGKV1-12,IGKV1-16,IGKV1-17,IGKV1-27,IGKV1-39,IGKV1-5,IGKV1-6, IGKV1-9,IGKV1D-13,IGKV1D-39,IGKV2-30,IGKV3-15,IGKV3-20,IGKV3D-20,IGKV4-1,IGKV6-21,IGLC2,IGLC3,IGLV1-40,IGLV1-44,IGLV1-47,IGLV2-11,IGLV2-18,IGLV2-8,IGLV3-1,IGLV3-10,IGLV3-19 ,IGLV3-21,IGLV3-25,IGLV5-45,IGLV6-57,IGLV7-46,IGLV8-61
Communication between Innate and Adaptive Immune Cells	17	1e-17	0.106		CD80,CXCL10,IGHA1,IGHG1,IGHG2,IGHG4,IGHV1-46,IGHV3-11,IGHV3-73,IGHV6-1,IGKC,IGKV1-12,IGKV1-16,IGKV1-17,IGKV1-27,IGKV1-39,IGKV1-5,IGKV1-6,IGKV1-9,IGKV1D-13,IGKV1D-39,IGKV2-30,IGKV3-15,IGKV3-20,IGKV3D-20,IGKV4-1,IGKV6-21,IGLC2,IGLC3,IGLV1-40,IGLV1-44,IGLV1-47,IGLV2-11,IGLV2-18,IGLV2-8,IGLV3-1,IGLV3-10,IGLV3-19,IGLV3-21,IGLV3-25,IGLV5-45,IGLV6-57,IGLV7-46,IGLV8-61,JCHAIN,TLR3,TLR7,TNFRSF17,TNFSF13B
B Cell Receptor Signaling	16.4	3.98107e-17	0.117		IGHA1,IGHG1,IGHG2,IGHG4,IGHV1-46,IGHV3-11,IGHV3-73,IGHV6-1,IGKC,IGKV1-12,IGKV1-16,IGKV1-17,IGKV1-27,IGKV1-39,IGKV1-5,IGKV1-6,IGKV1-9,IGKV1D-13,IGKV1D-39,IGKV2-30,IGKV3-15,IGKV3-20,IGKV3D-20,IGKV4-1,IGKV6-21,IGLC2,IGLC3,IGLV1-40,IGLV1-44,IGLV1-47,IGLV2-11,IGLV2-18,IGLV2-8,IGLV3-1,IGLV3-10,IGLV3-19,IGLV3-21,IGLV3-25,IGLV5-45,IGLV6-57,IGLV7-46,IGLV8-61,JCHAIN
Kinetochore Metaphase Signaling Pathway	7.88	1.31826e-08	0.159	2	AURKB,BIRC5,BUB1,CDC20,CDK1,CENPA,ESPL1,KIF2C,NEK2,NUF2,PLK1,PTTG1,SKA1,SPC24,SPC25,TTK,ZWINT
Role of Hypercytokinemia/hyperchemokinemia in the Pathogenesis of Influenza	7.88	1.31826e-08	0.188	3.873	CXCL10,DDX58,EIF2AK2,IFIT2,IFIT3,IRF7,ISG15,MX1,OAS1,OAS2,OAS3,STAT1,STAT2,TLR3,TLR7
Interferon Signaling	6.71	1.94984e-07	0.278	3.162	IFI35,IFI6,IFIT3,IFITM1,IFITM3,ISG15,MX1,OAS1,STAT1,STAT2
Role of Pattern Recognition Receptors in Recognition of Bacteria and Viruses	6.71	1.94984e-07	0.123	3	C1QA,C1QB,C1QC,DDX58,EIF2AK2,FASLG,IFIH1,IRF7,LEP,LIF,OAS1,OAS2,OAS3,PTX3,TLR3,TLR7,TNFSF10,TNFSF13B
Pathogen Induced Cytokine Storm Signaling Pathway	6.29	5.12861e-07	0.0792	2.294	AIM2,CCL8,CCR1,CCR5,COL13A1,COL17A1,COL4A3,COL4A4,CXCL10,CXCL11,CXCL2,DDX58,DHX58,FASLG,GZMB,IFIH1,IL1R2,IL1RAP,IRF7,LEP,LIF,STAT1,TLR3,TLR7,TNFSF10, TNFSF13B, ZBP1
Multiple Sclerosis Signaling Pathway	3.75	0.000177828	0.081	4.123	C1QA,C1QB,C1QC,FASLG,GRIN2D,GRIN3A,LEP,LIF,PARP12,PARP14,PARP9,RNF213,STAT1,TLR3,TLR7,TNFSF10,TNFSF13B
Activation of IRF by Cytosolic Pattern Recognition Receptors	3.48	0.000331131	0.143	1.667	DDX58,DHX58,IFIH1,IFIT2,IRF7,ISG15,STAT1,STAT2,ZBP1
Primary Immunodeficiency Signaling	3.33	0.000467735	0.157		IGHA1,IGHG1,IGHG2,IGHG4,IGKC,IGLC2,IGLC3,JCHAIN
Estrogen-mediated S-phase Entry	3.28	0.000524807	0.231	2.449	CCNA1,CCNA2,CDC25A,CDK1,E2F7,E2F8
Pathogenesis of Multiple Sclerosis	3.13	0.00074131	0.444		CCR1,CCR5,CXCL10,CXCL11
Mitotic Roles of Polo-Like Kinase	2.69	0.00204174	0.125	1.134	CCNB2,CDC20,CDC25A,CDK1,ESPL1,PKMYT1,PLK1,PTTG1
Coronavirus Pathogenesis Pathway	2.58	0.00263027	0.0722	-3.051	BST2,CTSL,DDX58,E2F7,E2F8,FASLG,IRF7,OAS1,OAS2,OAS3,STAT1,STAT2,TLR3,TLR7
Role of PKR in Interferon Induction and Antiviral Response	2.41	0.00389045	0.0833	3	ATF3,CASP5,DDX58,EIF2AK2,FASLG,IFIH1,MARCO,PDGFRB,STAT1,STAT2,TLR3
Macrophage Classical Activation Signaling Pathway	2.39	0.0040738	0.0722	3.051	ACOD1,CD80,CXCL10,CXCL11,FASLG,LEP,LIF,PARP14,PARP9,STAT1,STAT2,TNFSF10,TNFSF13B
Ribonucleotide Reductase Signaling Pathway	2.1	0.00794328	0.071	2.309	BIRC5,CDC25A,CDK1,E2F7,E2F8,FOXM1,let-7,MET,PARP12,PARP14,PARP9,RRM2
Cyclins and Cell Cycle Regulation	1.99	0.0102329	0.0952	2.828	CCNA1,CCNA2,CCNB2,CDC25A,CDK1,E2F7,E2F8,MYT1
Salvage Pathways of Pyrimidine Deoxyribonucleotides	1.83	0.0147911	0.333		APOBEC3A,TK1,TYMP
Wound Healing Signaling Pathway	1.82	0.0151356	0.0588	1.069	COL13A1,COL17A1,COL4A3,COL4A4,FASLG,IL1R2,IL1RAP,ITGB4,LEP,LIF,MMP8,STAT1,TNFSF10,TNFSF13B
Airway Pathology in Chronic Obstructive Pulmonary Disease	1.82	0.0151356	0.0796		FASLG,FGF13,GZMB,LEP,LIF,MMP8,ORM1,TNFSF10,TNFSF13B
Hepatic Fibrosis / Hepatic Stellate Cell Activation	1.77	0.0169824	0.0632		CCR5,COL13A1,COL17A1,COL4A3,COL4A4,FASLG,IL1R2,IL1RAP,LEP,MET,PDGFRB,STAT1
Complement System	1.77	0.0169824	0.139	1.342	C1QA,C1QB,C1QC,C4BPA,SERPING1
Salvage Pathways of Pyrimidine Ribonucleotides	1.72	0.0190546	0.0833	2.121	APOBEC3A,CDK1,CMPK2,EIF2AK2,MAK,NEK2,PLK1,TTK
Role of CHK Proteins in Cell Cycle Checkpoint Control	1.62	0.0239883	0.103	-2	CDC25A,CDK1,CLSPN,E2F7,E2F8,PLK1
Granulocyte Adhesion and Diapedesis	1.62	0.0239883	0.0632		CCL8,CCR1,CCR5,CSF3R,CXCL10,CXCL11,CXCL2,IL1R2,IL1RAP,MMP8,SDC3
Phagosome Formation	1.57	0.0269153	0.0404	2.2	ADGRE3,CCR1,CCR5,CMKLR1,CX3CR1,FFAR2,FFAR3,GPR157,GPR162,HCAR1,IGHA1,IGHG1,IGHG2,IGHG4,IGKC,IGLC2,IGLC3,ITGB4,JCHAIN,KISS1R,MARCKS,MARCO,S1PR3,SPHK1,SUCNR1,TLR3,TLR7
Pyridoxal 5'-phosphate Salvage Pathway	1.4	0.0398107	0.0923	1.633	CDK1,EIF2AK2,MAK,NEK2,PLK1,TTK
