# Supplementary material for: Influenza coinfection inhibits control of mycobacterial infection in a human challenge model
Source: Nat Commun. 2026 Jun 11;17:4884. doi: 10.1038/s41467-026-72363-2 (PMC13261052; doi:10.1038/s41467-026-72363-2)
Supplement: Supplementary file 15 — Supplementary Data 13 [file 41467_2026_72363_MOESM15_ESM.xlsx]

## Sheet: Supplementary Data 13
Ensembl ID	Gene Symbol	Gene cluster	p-value	R-squared	p.valor_beta0	p.valor_Infected.PostvsInfected.Pre	p.valor_Uninfected.PrevsInfected.Pre	p.valor_Uninfected.PostvsInfected.Pre	p.valor_Time	p.valor_TimexInfected.Post	p.valor_TimexUninfected.Pre	p.valor_TimexUninfected.Post	p.valor_Time2	p.valor_Time2xInfected.Post	p.valor_Time2xUninfected.Pre	p.valor_Time2xUninfected.Post	beta0	betaInfected.PostvsInfected.Pre	betaUninfected.PrevsInfected.Pre	betaUninfected.PostvsInfected.Pre	betaTime	betaTimexInfected.Post	betaTimexUninfected.Pre	betaTimexUninfected.Post	betaTime2	betaTime2xInfected.Post	betaTime2xUninfected.Pre	betaTime2xUninfected.Post	Infected.Pre_beta0	Infected.Pre_beta1	Infected.Pre_beta2	Infected.Post_beta0	Infected.Post_beta1	Infected.Post_beta2	Uninfected.Pre_beta0	Uninfected.Pre_beta1	Uninfected.Pre_beta2	Uninfected.Post_beta0	Uninfected.Post_beta1	Uninfected.Post_beta2
ENSG00000165949	IFI27	1	3.1821e-176	0.775416	2.25728e-70	4.23144e-57	NA	2.92761e-68	7.23731e-05	NA	NA	NA	NA	0.0427063	NA	NA	3.83173	4.86522	0	4.81928	-0.0328913	0	0	0	0	-0.00118942	0	0	3.83173	-0.0328913	0	8.69695	-0.0328913	-0.00118942	3.83173	-0.0328913	0	8.65101	-0.0328913	0
ENSG00000160932	LY6E	1	1.02782e-124	0.795493	1.80525e-144	3.27893e-27	NA	3.27893e-27	0.000373863	4.72223e-07	0.0057498	0.00337682	NA	9.58451e-05	0.0021702	0.00534334	7.59098	2.07792	0	2.07792	-0.0250884	-0.219482	-0.0941111	-0.124517	0	0.00639179	0.00444244	0.00451235	7.59098	-0.0250884	0	9.6689	-0.244571	0.00639179	7.59098	-0.119199	0.00444244	9.6689	-0.149605	0.00451235
ENSG00000121858	TNFSF10	1	3.21419e-96	0.752478	2.82711e-158	2.75455e-16	NA	3.3489e-19	1.96605e-16	3.8949e-05	NA	0.00416823	4.65345e-12	NA	0.000739016	NA	7.84451	1.03816	0	1.15978	-0.16413	-0.0370936	0	-0.0254918	0.0050978	0	0.000969467	0	7.84451	-0.16413	0.0050978	8.88267	-0.201223	0.0050978	7.84451	-0.16413	0.00606727	9.0043	-0.189622	0.0050978
ENSG00000185885	IFITM1	1	1.24076e-94	0.75001	6.79895e-178	1.74752e-13	NA	1.74752e-13	8.73219e-08	6.98414e-05	1.539e-07	4.56903e-07	NA	0.000574445	2.92928e-06	2.65256e-05	8.46077	0.90415	0	0.90415	-0.0272051	-0.120468	-0.129708	-0.155026	0	0.00395945	0.00485969	0.00487384	8.46077	-0.0272051	0	9.36492	-0.147673	0.00395945	8.46077	-0.156913	0.00485969	9.36492	-0.182231	0.00487384
ENSG00000122952	ZWINT	1	6.58028e-84	0.689845	1.54469e-137	1.01405e-16	NA	1.01405e-16	NA	0.011755	NA	0.00576784	1.14666e-14	0.0263688	0.00100224	0.00296364	3.69463	0.882441	0	0.882441	0	-0.0657479	0	-0.0722542	-0.0016673	0.00229404	0.00080789	0.00308661	3.69463	0	-0.0016673	4.57707	-0.0657479	0.000626738	3.69463	0	-0.000859408	4.57707	-0.0722542	0.00141931
ENSG00000276043	UHRF1	1	2.73438e-79	0.705414	2.44102e-106	2.30117e-20	NA	2.07869e-15	4.60892e-13	NA	7.03553e-14	0.0338217	4.83123e-10	0.00699817	1.01841e-12	0.00373656	3.95658	1.15086	0	1.15975	-0.185949	0	0.276212	0.0877449	0.00645604	-0.000976585	-0.0112512	-0.0047854	3.95658	-0.185949	0.00645604	5.10743	-0.185949	0.00547946	3.95658	0.090263	-0.00479518	5.11632	-0.0982037	0.00167064
ENSG00000177294	FBXO39	1	1.77096e-76	0.668205	2.94398e-109	7.0253e-32	NA	3.63778e-32	NA	6.8156e-09	NA	1.43563e-07	NA	NA	NA	NA	3.48185	1.94984	0	1.96238	0	-0.0512693	0	-0.0459216	0	0	0	0	3.48185	0	0	5.43169	-0.0512693	0	3.48185	0	0	5.44422	-0.0459216	0
ENSG00000278463	H2AC4	1	1.70486e-75	0.676528	6.6879e-121	7.23412e-11	NA	7.23412e-11	0.000147343	0.00966432	NA	0.0467489	0.00421667	0.00304219	NA	0.0117176	4.84062	0.903417	0	0.903417	-0.0912269	0.104123	0	0.079744	0.00264603	-0.00463766	0	-0.00393372	4.84062	-0.0912269	0.00264603	5.74404	0.0128964	-0.00199162	4.84062	-0.0912269	0.00264603	5.74404	-0.0114829	-0.00128769
ENSG00000276410	H2BC3	1	4.76272e-74	0.684219	8.95864e-123	1.12857e-19	NA	9.33052e-18	4.04316e-11	NA	NA	NA	2.40348e-07	0.0223908	NA	0.00150271	4.66952	1.06776	0	0.997069	-0.125809	0	0	0	0.00380421	-0.000733804	0	-0.0010344	4.66952	-0.125809	0.00380421	5.73728	-0.125809	0.00307041	4.66952	-0.125809	0.00380421	5.66659	-0.125809	0.00276982
ENSG00000136514	RTP4	1	8.49047e-74	0.666925	5.01896e-126	5.72493e-29	NA	3.31385e-30	8.07175e-14	2.32729e-07	NA	2.58693e-06	2.24307e-10	NA	NA	NA	4.79198	1.45875	0	1.50485	0.137458	-0.0405409	0	-0.0365935	-0.00432713	0	0	0	4.79198	0.137458	-0.00432713	6.25073	0.0969173	-0.00432713	4.79198	0.137458	-0.00432713	6.29683	0.100865	-0.00432713
ENSG00000274997	H2AC12	1	2.3831e-72	0.664749	1.83387e-137	8.79151e-21	NA	5.5238e-19	5.05045e-08	NA	NA	NA	3.50012e-05	0.0253841	NA	9.39997e-05	5.39375	1.05087	0	0.98833	-0.095968	0	0	0	0.00282411	-0.000671581	0	-0.00119689	5.39375	-0.095968	0.00282411	6.44462	-0.095968	0.00215253	5.39375	-0.095968	0.00282411	6.38208	-0.095968	0.00162722
ENSG00000119922	IFIT2	1	7.95109e-72	0.700659	2.88257e-151	2.53952e-18	NA	8.28431e-28	NA	1.38934e-05	7.80304e-11	NA	1.47793e-18	NA	NA	NA	8.32173	1.67195	0	1.75231	0	-0.0531702	0.0644466	0	-0.00248563	0	0	0	8.32173	0	-0.00248563	9.99367	-0.0531702	-0.00248563	8.32173	0.0644466	-0.00248563	10.074	0	-0.00248563
ENSG00000134321	RSAD2	1	1.9038e-71	0.726148	1.24029e-85	1.58727e-25	NA	1.58727e-25	4.35302e-05	0.00101614	NA	0.00539308	2.572e-05	0.0139989	0.0411904	0.0392171	6.31881	3.51369	0	3.51369	0.210167	-0.288967	0	-0.243576	-0.00847366	0.00833474	0.00116972	0.0069748	6.31881	0.210167	-0.00847366	9.8325	-0.0787994	-0.000138919	6.31881	0.210167	-0.00730394	9.8325	-0.0334093	-0.00149886
ENSG00000133106	EPSTI1	1	5.82176e-71	0.685292	4.40907e-134	1.38404e-25	NA	1.38404e-25	4.01926e-06	4.8704e-05	0.018071	0.000181284	3.82083e-05	0.00135567	0.0471593	0.00294344	6.75056	1.86538	0	1.86538	0.156225	-0.207128	-0.0922709	-0.190194	-0.00557227	0.00637129	0.00331259	0.00590041	6.75056	0.156225	-0.00557227	8.61594	-0.0509027	0.000799016	6.75056	0.0639539	-0.00225968	8.61594	-0.0339688	0.000328144
ENSG00000273703	H2BC14	1	6.86982e-70	0.651331	9.35689e-137	5.44565e-24	NA	3.1628e-17	2.06293e-16	NA	NA	NA	NA	NA	NA	0.00288165	4.86052	1.0049	0	0.979346	-0.0363805	0	0	0	0	0	0	-0.000929363	4.86052	-0.0363805	0	5.86542	-0.0363805	0	4.86052	-0.0363805	0	5.83987	-0.0363805	-0.000929363
ENSG00000157456	CCNB2	1	1.2733e-69	0.651417	2.62878e-101	1.10308e-24	NA	3.03866e-20	0.00306365	NA	NA	NA	5.66741e-06	NA	NA	0.0186717	3.24452	0.962539	0	1.00889	0.0510626	0	0	0	-0.00310871	0	0	-0.000695346	3.24452	0.0510626	-0.00310871	4.20706	0.0510626	-0.00310871	3.24452	0.0510626	-0.00310871	4.25341	0.0510626	-0.00380406
ENSG00000168078	PBK	1	5.51474e-69	0.649182	1.58233e-38	8.14434e-27	NA	1.37193e-20	NA	NA	NA	0.0118352	9.24304e-12	NA	NA	NA	1.51053	1.49895	0	1.53348	0	0	0	-0.0299834	-0.00181488	0	0	0	1.51053	0	-0.00181488	3.00948	0	-0.00181488	1.51053	0	-0.00181488	3.04401	-0.0299834	-0.00181488
ENSG00000184357	H1-5	1	2.09672e-68	0.652479	6.12833e-158	7.73488e-23	NA	1.84741e-21	2.05143e-09	NA	NA	NA	2.91247e-07	0.00956028	NA	0.000988186	6.70531	1.0604	0	1.01543	-0.100389	0	0	0	0.00333629	-0.000732078	0	-0.000936593	6.70531	-0.100389	0.00333629	7.76571	-0.100389	0.00260421	6.70531	-0.100389	0.00333629	7.72074	-0.100389	0.0023997
ENSG00000237649	KIFC1	1	5.03297e-67	0.665984	1.22885e-113	3.98183e-21	NA	5.28858e-22	NA	NA	NA	NA	0.0429542	0.0474817	0.0136997	0.000131989	3.55954	1.11556	0	1.14762	0	0	0	0	-0.000505089	-0.000706591	-0.000803034	-0.00140264	3.55954	0	-0.000505089	4.6751	0	-0.00121168	3.55954	0	-0.00130812	4.70716	0	-0.00190772
ENSG00000089685	BIRC5	1	5.63377e-67	0.695152	1.00072e-83	2.54714e-23	NA	8.70389e-19	1.51695e-14	NA	NA	NA	NA	NA	NA	0.0162789	3.33681	1.39543	0	1.41459	-0.0511814	0	0	0	0	0	0	-0.00109444	3.33681	-0.0511814	0	4.73224	-0.0511814	0	3.33681	-0.0511814	0	4.75141	-0.0511814	-0.00109444
ENSG00000276368	H2AC14	1	2.09266e-66	0.676397	1.29904e-114	2.31099e-20	NA	8.13196e-19	0.000850295	NA	NA	NA	0.0207154	0.0225834	0.0210484	1.19183e-05	5.47427	1.43269	0	1.35793	-0.0789477	0	0	0	0.00218786	-0.00104239	-0.000899724	-0.00205477	5.47427	-0.0789477	0.00218786	6.90696	-0.0789477	0.00114547	5.47427	-0.0789477	0.00128814	6.8322	-0.0789477	0.000133094
ENSG00000277224	H2BC7	1	1.64123e-65	0.645571	2.05802e-184	2.00625e-05	NA	2.00625e-05	2.60531e-18	0.00298341	3.19495e-06	0.0210567	2.13508e-14	0.00110544	NA	0.0418642	6.69959	0.330595	0	0.330595	-0.131895	0.0695324	0.0170323	0.0537472	0.00431218	-0.00295742	0	-0.00182721	6.69959	-0.131895	0.00431218	7.03019	-0.0623623	0.00135477	6.69959	-0.114862	0.00431218	7.03019	-0.0781475	0.00248497
ENSG00000141664	ZCCHC2	1	1.07737e-63	0.6528	2.96897e-225	7.58743e-24	NA	9.27397e-28	NA	3.19926e-17	NA	2.10151e-09	NA	NA	NA	NA	8.0471	0.839853	0	0.936834	0	-0.0420066	0	-0.0282582	0	0	0	0	8.0471	0	0	8.88695	-0.0420066	0	8.0471	0	0	8.98393	-0.0282582	0
ENSG00000124256	ZBP1	1	3.90201e-63	0.653069	4.42943e-168	6.80764e-21	NA	1.94583e-22	0.0492022	4.99091e-06	0.0056052	0.00330699	0.00270608	NA	NA	NA	7.31648	1.00213	0	1.05302	0.0294617	-0.0333837	0.0151495	-0.0210893	-0.00169394	0	0	0	7.31648	0.0294617	-0.00169394	8.31861	-0.003922	-0.00169394	7.31648	0.0446112	-0.00169394	8.36951	0.00837239	-0.00169394
ENSG00000171848	RRM2	1	1.48233e-62	0.676606	6.3465e-98	2.28273e-18	NA	2.41229e-15	6.46322e-10	NA	NA	NA	7.96625e-07	NA	0.0258633	0.00328115	4.74068	1.28742	0	1.32867	-0.175344	0	0	0	0.00541865	0	-0.000991656	-0.00140943	4.74068	-0.175344	0.00541865	6.0281	-0.175344	0.00541865	4.74068	-0.175344	0.00442699	6.06934	-0.175344	0.00400922
ENSG00000134326	CMPK2	1	1.84666e-62	0.708719	3.16978e-95	1.17242e-19	NA	1.17242e-19	0.00758237	0.00214484	0.0479927	0.0128676	0.00247777	0.0113016	0.0329626	0.0453043	6.15585	2.45646	0	2.45646	0.14073	-0.245602	-0.122393	-0.198052	-0.00643091	0.00794482	0.00566446	0.00625484	6.15585	0.14073	-0.00643091	8.61231	-0.104872	0.00151392	6.15585	0.0183367	-0.000766447	8.61231	-0.0573226	-0.000176066
ENSG00000274641	H2BC17	1	5.10512e-62	0.664767	1.24941e-123	2.42842e-06	NA	2.42842e-06	6.94408e-09	0.0129845	NA	0.0363219	3.55287e-06	0.00852909	NA	0.0138431	5.29527	0.672346	0	0.672346	-0.151317	0.10623	0	0.0893116	0.00462156	-0.00436818	0	-0.00408494	5.29527	-0.151317	0.00462156	5.96762	-0.0450874	0.000253382	5.29527	-0.151317	0.00462156	5.96762	-0.0620057	0.000536625
ENSG00000146670	CDCA5	1	5.24737e-62	0.653602	2.34932e-108	1.32409e-26	NA	1.52648e-17	NA	NA	NA	0.00553915	3.56433e-09	NA	NA	NA	3.30786	1.1379	0	1.12732	0	0	0	-0.0236955	-0.0010544	0	0	0	3.30786	0	-0.0010544	4.44576	0	-0.0010544	3.30786	0	-0.0010544	4.43518	-0.0236955	-0.0010544
ENSG00000131153	GINS2	1	7.18659e-62	0.627745	3.4108e-116	9.13349e-13	NA	1.81448e-10	5.1472e-16	NA	NA	0.00133227	9.86456e-12	NA	NA	NA	3.60702	0.572828	0	0.663677	-0.143893	0	0	-0.0229975	0.00456146	0	0	0	3.60702	-0.143893	0.00456146	4.17985	-0.143893	0.00456146	3.60702	-0.143893	0.00456146	4.2707	-0.166891	0.00456146
ENSG00000093009	CDC45	1	1.19151e-61	0.629208	7.845e-76	1.23936e-20	NA	1.004e-16	7.87223e-10	NA	NA	NA	2.91927e-06	NA	NA	0.0021369	2.81657	1.10765	0	1.13515	-0.144834	0	0	0	0.00427092	0	0	-0.00123915	2.81657	-0.144834	0.00427092	3.92423	-0.144834	0.00427092	2.81657	-0.144834	0.00427092	3.95172	-0.144834	0.00303177
ENSG00000205413	SAMD9	1	3.40927e-61	0.641534	9.06218e-192	1.95331e-20	NA	3.77964e-21	1.56086e-12	1.48528e-08	NA	4.0293e-05	2.82312e-13	NA	NA	NA	8.53497	0.846104	0	0.866363	0.0956455	-0.0333564	0	-0.0236416	-0.00377948	0	0	0	8.53497	0.0956455	-0.00377948	9.38107	0.0622891	-0.00377948	8.53497	0.0956455	-0.00377948	9.40133	0.0720039	-0.00377948
ENSG00000111335	OAS2	1	1.90359e-60	0.676499	3.16794e-135	1.64882e-23	NA	1.64882e-23	1.35113e-08	2.36738e-05	0.0117642	0.000209503	9.11447e-08	0.000832209	0.0121217	0.00282083	7.31503	1.87453	0	1.87453	0.208837	-0.230676	-0.10503	-0.201051	-0.0078535	0.00710661	0.00448299	0.00632961	7.31503	0.208837	-0.0078535	9.18955	-0.0218385	-0.000746897	7.31503	0.103807	-0.00337052	9.18955	0.00778602	-0.0015239
ENSG00000135114	OASL	1	3.00969e-60	0.663541	4.35139e-122	2.52004e-19	NA	2.35406e-23	2.46699e-08	0.00187124	NA	5.7202e-05	8.25333e-09	0.0381849	NA	NA	6.64842	1.89617	0	1.78321	0.16131	-0.172878	0	-0.044449	-0.00641733	0.00441577	0	0	6.64842	0.16131	-0.00641733	8.54459	-0.0115679	-0.00200155	6.64842	0.16131	-0.00641733	8.43163	0.116861	-0.00641733
ENSG00000185507	IRF7	1	7.9888e-60	0.641651	1.03265e-156	1.45774e-21	NA	1.45774e-21	5.83204e-08	0.000115203	0.000780785	7.37636e-05	1.68505e-07	0.00221475	0.00146036	0.0014421	7.37421	1.31943	0	1.31943	0.148541	-0.156719	-0.105582	-0.161304	-0.00574093	0.00485484	0.00427995	0.0050613	7.37421	0.148541	-0.00574093	8.69364	-0.00817848	-0.000886084	7.37421	0.0429592	-0.00146097	8.69364	-0.0127632	-0.000679627
ENSG00000122643	NT5C3A	1	1.22964e-59	0.649821	3.25356e-192	1.18674e-12	NA	4.67695e-15	0.000479964	0.000225841	NA	NA	0.0464671	NA	NA	0.000366507	7.4292	0.541784	0	0.548555	-0.0390019	-0.018631	0	0	0.000850736	0	0	-0.000695819	7.4292	-0.0390019	0.000850736	7.97098	-0.0576329	0.000850736	7.4292	-0.0390019	0.000850736	7.97775	-0.0390019	0.000154916
ENSG00000154839	SKA1	1	3.16022e-59	0.60337	5.13358e-97	2.72832e-18	NA	2.3263e-15	3.66976e-05	NA	0.000287103	NA	NA	NA	NA	2.48276e-05	2.97704	0.894834	0	0.907189	-0.019642	0	-0.0292693	0	0	0	0	-0.00143853	2.97704	-0.019642	0	3.87187	-0.019642	0	2.97704	-0.0489113	0	3.88423	-0.019642	-0.00143853
ENSG00000071539	TRIP13	1	1.19557e-58	0.607685	1.48229e-124	2.14489e-13	NA	3.80055e-09	NA	NA	NA	0.000784022	4.07497e-20	NA	NA	NA	3.05818	0.541827	0	0.553574	0	0	0	-0.0231852	-0.0013651	0	0	0	3.05818	0	-0.0013651	3.60001	0	-0.0013651	3.05818	0	-0.0013651	3.61175	-0.0231852	-0.0013651
ENSG00000196141	SPATS2L	1	1.46618e-58	0.649937	7.94956e-104	1.01621e-24	NA	1.01621e-24	1.93966e-07	3.62583e-06	NA	0.0002435	1.71995e-06	0.000191719	NA	0.00339602	4.85792	1.99629	0	1.99629	0.159493	-0.240455	0	-0.188099	-0.00562582	0.00740821	0	0.00576814	4.85792	0.159493	-0.00562582	6.85421	-0.0809628	0.00178239	4.85792	0.159493	-0.00562582	6.85421	-0.0286069	0.000142321
ENSG00000176890	TYMS	1	1.8019e-58	0.653577	1.27159e-91	1.39494e-20	NA	1.35176e-15	4.08628e-06	NA	NA	NA	0.00226013	NA	NA	0.00233887	4.11262	1.27234	0	1.27417	-0.121959	0	0	0	0.00312111	0	0	-0.00137753	4.11262	-0.121959	0.00312111	5.38496	-0.121959	0.00312111	4.11262	-0.121959	0.00312111	5.38679	-0.121959	0.00174358
ENSG00000166451	CENPN	1	1.48089e-57	0.622572	6.80167e-187	4.27246e-10	NA	2.4842e-10	5.47171e-17	0.0146583	0.0102616	0.00062421	3.30215e-20	NA	NA	NA	4.64619	0.302636	0	0.307246	0.0678646	-0.0085839	-0.00694032	-0.0121495	-0.00285259	0	0	0	4.64619	0.0678646	-0.00285259	4.94883	0.0592807	-0.00285259	4.64619	0.0609243	-0.00285259	4.95344	0.0557151	-0.00285259
ENSG00000152778	IFIT5	1	4.06903e-57	0.654126	8.72821e-149	3.23083e-19	NA	3.23083e-19	5.98243e-05	0.00131452	NA	0.00615721	2.39068e-05	0.0238661	NA	0.0479234	7.19175	1.34778	0	1.34778	0.0964173	-0.132371	0	-0.112388	-0.00393857	0.00357564	0	0.00312488	7.19175	0.0964173	-0.00393857	8.53954	-0.0359532	-0.000362934	7.19175	0.0964173	-0.00393857	8.53954	-0.0159707	-0.000813696
ENSG00000278272	NA	1	1.26879e-56	0.621424	3.6545e-134	8.95352e-24	NA	1.64743e-22	NA	NA	NA	NA	NA	0.000523641	0.00188582	3.31505e-09	5.09814	1.49308	0	1.43726	0	0	0	0	0	-0.00114504	-0.000928882	-0.00203338	5.09814	0	0	6.59122	0	-0.00114504	5.09814	0	-0.000928882	6.5354	0	-0.00203338
ENSG00000145386	CCNA2	1	2.40797e-56	0.606472	1.03508e-109	9.80202e-28	NA	4.80475e-28	4.99918e-06	5.57959e-10	NA	1.85586e-10	0.0014551	NA	NA	NA	3.49811	1.25171	0	1.26189	0.0711966	-0.0438501	0	-0.0452044	-0.00184682	0	0	0	3.49811	0.0711966	-0.00184682	4.74983	0.0273465	-0.00184682	3.49811	0.0711966	-0.00184682	4.76	0.0259922	-0.00184682
ENSG00000132274	TRIM22	1	5.51839e-56	0.644004	7.43764e-209	3.70625e-19	NA	3.70625e-19	NA	0.000676149	0.00015728	3.63453e-06	NA	0.0180195	0.000342057	0.000251339	8.99322	0.960997	0	0.960997	0	-0.0896802	-0.0807537	-0.124008	0	0.00239444	0.00315472	0.00374934	8.99322	0	0	9.95421	-0.0896802	0.00239444	8.99322	-0.0807537	0.00315472	9.95421	-0.124008	0.00374934
ENSG00000076382	SPAG5	1	6.3574e-56	0.614171	9.40481e-174	5.13243e-13	NA	2.01651e-08	2.41751e-15	NA	8.98717e-10	2.05566e-08	3.25944e-14	0.0323624	NA	NA	4.621	0.389993	0	0.325331	0.075341	0	-0.020907	-0.0246805	-0.00274671	-0.000347198	0	0	4.621	0.075341	-0.00274671	5.01099	0.075341	-0.00309391	4.621	0.0544339	-0.00274671	4.94633	0.0506604	-0.00274671
ENSG00000185745	IFIT1	1	1.43593e-55	0.669134	1.77273e-113	2.13951e-17	NA	2.11489e-26	NA	0.000144597	NA	NA	1.00748e-12	NA	6.76687e-09	NA	7.19351	2.37798	0	2.46055	0	-0.0690761	0	0	-0.00295199	0	0.00356286	0	7.19351	0	-0.00295199	9.57149	-0.0690761	-0.00295199	7.19351	0	0.000610877	9.65406	0	-0.00295199
ENSG00000278588	H2BC10	1	1.54707e-55	0.611788	8.94725e-155	6.41152e-05	NA	6.41152e-05	8.38559e-13	0.00251675	NA	0.0127548	3.15546e-10	0.00111431	NA	0.00414172	6.09529	0.424954	0	0.424954	-0.142458	0.0972366	0	0.0798382	0.00476959	-0.00407336	0	-0.00357155	6.09529	-0.142458	0.00476959	6.52025	-0.0452212	0.000696224	6.09529	-0.142458	0.00476959	6.52025	-0.0626196	0.00119804
ENSG00000170312	CDK1	1	1.88273e-55	0.635024	1.01187e-90	3.09294e-20	NA	3.45574e-17	1.4906e-05	0.000317568	4.12325e-06	3.41174e-09	8.53729e-05	NA	NA	NA	3.36225	1.24804	0	1.12443	0.085733	-0.0333054	-0.0355119	-0.057927	-0.0028776	0	0	0	3.36225	0.085733	-0.0028776	4.61029	0.0524276	-0.0028776	3.36225	0.0502211	-0.0028776	4.48668	0.027806	-0.0028776
ENSG00000089127	OAS1	1	2.42176e-55	0.677183	2.34324e-135	2.24914e-20	NA	9.32886e-31	NA	0.000398017	NA	NA	0.00136058	NA	0.000111261	NA	6.84833	1.86323	0	1.93636	0	-0.0449977	0	0	-0.000874764	0	0.00162305	0	6.84833	0	-0.000874764	8.71156	-0.0449977	-0.000874764	6.84833	0	0.000748289	8.78468	0	-0.000874764
ENSG00000167900	TK1	1	2.83628e-55	0.638211	2.06056e-95	1.37441e-16	NA	8.3737e-17	6.91709e-07	0.00289911	NA	0.00388195	1.61976e-05	NA	NA	NA	3.76702	1.18132	0	1.19101	-0.106256	-0.0281415	0	-0.0273091	0.00349554	0	0	0	3.76702	-0.106256	0.00349554	4.94834	-0.134398	0.00349554	3.76702	-0.106256	0.00349554	4.95803	-0.133565	0.00349554
ENSG00000137965	IFI44	1	2.85006e-54	0.67565	1.66431e-135	2.69837e-24	NA	8.71612e-25	NA	1.95927e-09	NA	0.00042663	NA	NA	NA	NA	6.63337	2.30769	0	2.34053	0	-0.0768502	0	-0.043518	0	0	0	0	6.63337	0	0	8.94106	-0.0768502	0	6.63337	0	0	8.9739	-0.043518	0
ENSG00000119917	IFIT3	1	9.65488e-54	0.63324	1.71541e-123	7.78459e-19	NA	4.60319e-26	0.0175226	0.000487496	NA	NA	0.000177312	NA	8.56816e-06	NA	7.88081	1.93145	0	1.86898	0.073848	-0.0485726	0	0	-0.00455959	0	0.00205131	0	7.88081	0.073848	-0.00455959	9.81226	0.0252753	-0.00455959	7.88081	0.073848	-0.00250828	9.74979	0.073848	-0.00455959
ENSG00000225964	NRIR	1	7.4949e-53	0.631044	1.27148e-101	1.77447e-23	NA	2.90942e-25	NA	6.1272e-06	NA	0.0026575	NA	NA	NA	NA	3.75889	1.91566	0	2.01392	0	-0.0481684	0	-0.0310509	0	0	0	0	3.75889	0	0	5.67454	-0.0481684	0	3.75889	0	0	5.77281	-0.0310509	0
ENSG00000112984	KIF20A	1	5.74925e-52	0.608417	2.79909e-46	1.78757e-20	NA	7.93637e-18	0.000640532	NA	NA	NA	3.11389e-07	NA	NA	NA	2.09151	1.29665	0	1.1878	0.0876778	0	0	0	-0.00522494	0	0	0	2.09151	0.0876778	-0.00522494	3.38816	0.0876778	-0.00522494	2.09151	0.0876778	-0.00522494	3.2793	0.0876778	-0.00522494
ENSG00000132530	XAF1	1	2.181e-50	0.649502	5.25302e-128	9.68892e-21	NA	9.68892e-21	6.48034e-09	0.000222628	0.0197925	0.000220235	4.83175e-08	0.00233209	0.0250143	0.00159461	7.46191	1.93827	0	1.93827	0.241456	-0.226026	-0.109528	-0.2262	-0.00907211	0.00728866	0.00451284	0.00756605	7.46191	0.241456	-0.00907211	9.40017	0.0154306	-0.00178346	7.46191	0.131928	-0.00455927	9.40017	0.0152558	-0.00150606
ENSG00000184979	USP18	1	2.13642e-49	0.641742	2.07517e-65	1.38905e-19	NA	2.11443e-20	1.21962e-06	9.39623e-06	NA	0.00182358	7.20742e-07	NA	NA	NA	3.97933	2.17683	0	2.23682	0.168545	-0.0686485	0	-0.0472499	-0.00651803	0	0	0	3.97933	0.168545	-0.00651803	6.15617	0.0998962	-0.00651803	3.97933	0.168545	-0.00651803	6.21616	0.121295	-0.00651803
ENSG00000111331	OAS3	1	1.53247e-48	0.66811	3.96055e-108	2.11517e-19	NA	2.11517e-19	8.99723e-08	0.000128035	0.0123002	0.000414046	9.34188e-08	0.00204139	0.00693879	0.00193391	7.41016	2.43873	0	2.43873	0.290729	-0.30941	-0.155213	-0.28429	-0.0116703	0.00973147	0.0071863	0.00978332	7.41016	0.290729	-0.0116703	9.84889	-0.0186809	-0.00193887	7.41016	0.135516	-0.00448404	9.84889	0.00643898	-0.00188702
ENSG00000167513	CDT1	1	2.44254e-48	0.609621	4.76365e-89	4.70819e-19	NA	3.07883e-16	2.16584e-06	NA	NA	NA	0.000411208	NA	NA	0.0417066	3.59565	1.08923	0	1.17841	-0.113852	0	0	0	0.0032903	0	0	-0.000809672	3.59565	-0.113852	0.0032903	4.68487	-0.113852	0.0032903	3.59565	-0.113852	0.0032903	4.77406	-0.113852	0.00248063
ENSG00000138180	CEP55	1	3.46321e-48	0.610047	2.15748e-74	2.6625e-20	NA	8.86681e-19	NA	NA	NA	NA	NA	0.000473626	0.000472673	8.83988e-10	2.55703	1.40169	0	1.33478	0	0	0	0	0	-0.00119654	-0.0014439	-0.00240591	2.55703	0	0	3.95873	0	-0.00119654	2.55703	0	-0.0014439	3.89181	0	-0.00240591
ENSG00000137628	DDX60	1	2.8528e-46	0.639981	5.15492e-137	1.94406e-19	NA	1.94406e-19	8.25681e-08	0.000386161	0.00801296	0.000184899	6.94985e-07	0.00486622	0.0146373	0.00216635	7.10241	1.55404	0	1.55404	0.185645	-0.181904	-0.104775	-0.192012	-0.00686409	0.0056407	0.0041285	0.00615647	7.10241	0.185645	-0.00686409	8.65645	0.00374161	-0.00122339	7.10241	0.0808702	-0.00273559	8.65645	-0.00636678	-0.000707619
ENSG00000130589	HELZ2	1	3.78956e-46	0.611126	2.33698e-164	1.64756e-09	NA	1.64756e-09	0.00021043	0.0130445	0.000146781	0.00598242	1.89526e-05	0.0392402	0.000653718	0.0315942	8.72674	0.815864	0	0.815864	0.10564	-0.106195	-0.127778	-0.117828	-0.00493484	0.00346174	0.00489682	0.00361132	8.72674	0.10564	-0.00493484	9.54261	-0.000555368	-0.0014731	8.72674	-0.0221387	-3.80254e-05	9.54261	-0.0121887	-0.00132352
ENSG00000138035	PNPT1	1	2.11441e-43	0.61028	7.64184e-155	1.08501e-12	NA	3.15621e-12	2.83543e-05	4.1381e-05	NA	0.000571763	2.7184e-07	NA	NA	NA	6.47953	0.766922	0	0.748582	0.0672307	-0.0294775	0	-0.0245863	-0.00318379	0	0	0	6.47953	0.0672307	-0.00318379	7.24646	0.0377532	-0.00318379	6.47953	0.0672307	-0.00318379	7.22812	0.0426444	-0.00318379
ENSG00000157601	MX1	1	6.8675e-43	0.660106	1.6041e-117	1.12674e-15	NA	1.12674e-15	4.1768e-06	0.000323244	0.0199613	0.00117355	7.14713e-07	0.00248649	0.00848696	0.00284446	7.91034	1.97215	0	1.97215	0.23112	-0.270627	-0.134588	-0.243353	-0.0100596	0.00891115	0.0065403	0.00878713	7.91034	0.23112	-0.0100596	9.8825	-0.0395062	-0.00114845	7.91034	0.0965325	-0.0035193	9.8825	-0.0122321	-0.00127248
ENSG00000138642	HERC6	1	4.19896e-42	0.612429	3.07065e-122	4.66271e-14	NA	4.66271e-14	6.82512e-08	0.0122005	0.00537607	0.00483047	1.47717e-07	0.0452679	0.0140752	0.0278429	6.30745	1.36366	0	1.36366	0.203902	-0.138656	-0.120085	-0.156302	-0.00796306	0.00434501	0.00452953	0.00477947	6.30745	0.203902	-0.00796306	7.67111	0.0652461	-0.00361805	6.30745	0.0838168	-0.00343353	7.67111	0.0476001	-0.00318359
ENSG00000187608	ISG15	1	2.60311e-38	0.65719	1.25061e-89	2.66154e-18	NA	4.82178e-18	0.00510084	6.57745e-06	NA	0.000351978	0.00505485	NA	NA	NA	6.66211	2.49409	0	2.47023	0.113191	-0.0829598	0	-0.0650272	-0.00431079	0	0	0	6.66211	0.113191	-0.00431079	9.1562	0.0302316	-0.00431079	6.66211	0.113191	-0.00431079	9.13234	0.0481641	-0.00431079
ENSG00000138646	HERC5	1	1.61799e-37	0.62163	1.21663e-146	7.58929e-18	NA	4.9007e-18	NA	2.6177e-11	NA	3.82155e-05	NA	NA	NA	NA	6.99989	1.69672	0	1.70865	0	-0.0787121	0	-0.0466019	0	0	0	0	6.99989	0	0	8.6966	-0.0787121	0	6.99989	0	0	8.70853	-0.0466019	0
ENSG00000137959	IFI44L	1	5.1971e-37	0.621616	1.00427e-72	3.07923e-18	NA	3.07923e-18	0.00136527	0.00246976	NA	0.00760015	0.00456229	0.0248168	NA	0.0408852	6.39719	3.44463	0	3.44463	0.202244	-0.329501	0	-0.289682	-0.00690812	0.00939732	0	0.00855051	6.39719	0.202244	-0.00690812	9.84182	-0.127257	0.0024892	6.39719	0.202244	-0.00690812	9.84182	-0.0874385	0.00164239
ENSG00000081041	CXCL2	2	0	0.914826	4.6347e-90	5.28869e-09	NA	5.28869e-09	4.12686e-62	0.00555831	1.41361e-17	9.68773e-18	9.88508e-51	0.0248682	3.77364e-10	2.9149e-12	4.26339	1.0729	0	1.0729	0.991189	-0.158493	-0.413626	-0.543129	-0.0324054	0.00500688	0.0123465	0.0166685	4.26339	0.991189	-0.0324054	5.33629	0.832695	-0.0273985	4.26339	0.577563	-0.0200588	5.33629	0.448059	-0.0157368
ENSG00000232810	TNF	2	0	0.918351	2.84272e-141	1.13928e-05	NA	0.0038213	2.51058e-70	NA	5.51803e-26	3.6915e-19	2.87235e-62	NA	3.60135e-15	8.12715e-12	6.0447	0.394308	0	0.392498	0.678365	0	-0.400729	-0.415729	-0.0234736	0	0.0116694	0.0117443	6.0447	0.678365	-0.0234736	6.43901	0.678365	-0.0234736	6.0447	0.277636	-0.0118042	6.4372	0.262635	-0.0117293
ENSG00000102962	CCL22	2	0	0.913118	NA	0.00063272	NA	NA	3.84251e-68	NA	2.00494e-22	9.35895e-32	1.30992e-63	NA	NA	NA	0	-0.486505	0	0	1.48467	0	-0.0937246	-0.121248	-0.0474361	0	0	0	0	1.48467	-0.0474361	-0.486505	1.48467	-0.0474361	0	1.39094	-0.0474361	0	1.36342	-0.0474361
ENSG00000136688	IL36G	2	0	0.926377	0.000947411	0.000769422	NA	NA	3.85146e-14	NA	2.09757e-12	1.24913e-15	5.31243e-14	NA	1.04999e-07	2.86539e-11	-3.52947	0.507769	0	0	1.81293	0	-1.28493	-1.20944	-0.0602604	0	0.0413813	0.041247	-3.52947	1.81293	-0.0602604	-3.0217	1.81293	-0.0602604	-3.52947	0.528001	-0.0188791	-3.52947	0.603485	-0.0190134
ENSG00000196639	HRH1	2	0	0.928407	1.25689e-25	0.00104632	NA	0.0132335	1.41794e-83	NA	1.06308e-09	0.00010986	5.48588e-78	NA	0.000485593	0.0093188	1.28014	0.289181	0	0.46137	0.942826	0	-0.181407	-0.182598	-0.0319942	0	0.0042088	0.00445708	1.28014	0.942826	-0.0319942	1.56932	0.942826	-0.0319942	1.28014	0.761419	-0.0277854	1.74151	0.760228	-0.0275371
ENSG00000113302	IL12B	2	0	0.937856	NA	0.00186358	NA	NA	1.73858e-59	NA	1.05867e-32	5.30984e-34	2.08295e-56	NA	2.4374e-24	2.74527e-24	0	0.44785	0	0	1.36475	0	-1.12671	-1.06375	-0.0456639	0	0.0382922	0.0352706	0	1.36475	-0.0456639	0.44785	1.36475	-0.0456639	0	0.238045	-0.00737165	0	0.301005	-0.0103933
ENSG00000253522	MIR3142HG	2	0	0.932286	1.85756e-127	0.00927766	NA	NA	7.30851e-93	NA	9.8939e-30	2.03367e-28	5.91661e-85	NA	2.5075e-24	7.01833e-23	3.63433	0.18329	0	0	0.746939	0	-0.351256	-0.339338	-0.0262523	0	0.0127915	0.0122385	3.63433	0.746939	-0.0262523	3.81762	0.746939	-0.0262523	3.63433	0.395683	-0.0134608	3.63433	0.407602	-0.0140138
ENSG00000156127	BATF	2	1.01362e-305	0.897827	6.13445e-176	2.62021e-06	NA	0.00100429	1.19798e-60	NA	4.11379e-37	1.23276e-28	4.76778e-53	NA	3.2815e-29	3.69732e-24	5.3116	0.230976	0	0.244928	0.315232	0	-0.288387	-0.302601	-0.0108923	0	0.0100948	0.0104069	5.3116	0.315232	-0.0108923	5.54258	0.315232	-0.0108923	5.3116	0.0268443	-0.000797489	5.55653	0.0126307	-0.000485441
ENSG00000205502	C2CD4B	2	6.71805e-297	0.883941	NA	1.37764e-06	NA	NA	1.07082e-35	NA	5.65179e-13	5.13051e-13	1.13444e-28	NA	2.90197e-06	2.65808e-07	0	0.682352	0	0	0.712397	0	-0.585952	-0.594367	-0.021795	0	0.0158629	0.0173875	0	0.712397	-0.021795	0.682352	0.712397	-0.021795	0	0.126445	-0.00593203	0	0.118029	-0.00440752
ENSG00000275302	CCL4	2	1.56923e-274	0.907941	5.22692e-116	0.0226212	NA	0.0290915	3.52202e-71	NA	4.15892e-22	1.98901e-18	2.8059e-64	NA	6.55497e-15	1.17987e-13	6.15874	0.290834	0	0.42665	0.997001	0	-0.517194	-0.586562	-0.0351936	0	0.0167015	0.0186997	6.15874	0.997001	-0.0351936	6.44957	0.997001	-0.0351936	6.15874	0.479807	-0.0184921	6.58539	0.41044	-0.0164938
ENSG00000074410	CA12	2	1.21296e-259	0.888687	2.05465e-12	0.0134364	NA	0.00205267	2.53229e-45	0.0215405	NA	NA	NA	0.0148883	1.23962e-26	2.29329e-21	1.15548	0.714728	0	0.663578	0.191513	-0.16777	0	0	0	0.00671613	-0.00623245	-0.00651842	1.15548	0.191513	0	1.87021	0.0237433	0.00671613	1.15548	0.191513	-0.00623245	1.81906	0.191513	-0.00651842
ENSG00000166920	C15orf48	2	5.95592e-257	0.888735	6.20752e-68	5.76896e-05	NA	5.58025e-05	1.09636e-79	0.00423955	5.83645e-05	4.00953e-06	2.31653e-70	NA	0.0146918	0.00110233	3.64146	0.755841	0	0.893192	1.21876	-0.0380551	-0.19873	-0.299452	-0.0412179	0	0.00507624	0.00806882	3.64146	1.21876	-0.0412179	4.3973	1.1807	-0.0412179	3.64146	1.02003	-0.0361417	4.53465	0.919303	-0.0331491
ENSG00000122641	INHBA	2	2.78894e-254	0.894181	6.53453e-54	0.000700642	NA	0.0137686	1.31092e-54	NA	1.13548e-22	2.44212e-18	5.12594e-44	NA	1.28362e-13	1.95588e-13	3.22434	0.542255	0	0.634942	0.947464	0	-0.64612	-0.737296	-0.0302626	0	0.0193197	0.0231271	3.22434	0.947464	-0.0302626	3.76659	0.947464	-0.0302626	3.22434	0.301343	-0.0109429	3.85928	0.210168	-0.00713555
ENSG00000150510	FAM124A	2	9.42165e-239	0.889353	3.54912e-11	0.0134187	NA	NA	8.38875e-23	NA	1.98303e-09	2.78812e-08	1.0154e-12	NA	5.03515e-05	0.000379685	1.11044	0.386314	0	0	0.493228	0	-0.520019	-0.394408	-0.0125898	0	0.0144101	0.010347	1.11044	0.493228	-0.0125898	1.49675	0.493228	-0.0125898	1.11044	-0.0267904	0.00182035	1.11044	0.0988201	-0.00224273
ENSG00000099998	GGT5	2	3.02889e-236	0.866323	8.05094e-80	4.14718e-05	NA	4.14718e-05	4.97816e-32	0.0218677	1.23145e-37	1.38543e-06	NA	0.0495344	NA	0.0165349	3.16298	-0.858599	0	-0.858599	0.102025	0.118885	-0.18336	-0.332189	0	-0.00379613	0	0.00645833	3.16298	0.102025	0	2.30438	0.22091	-0.00379613	3.16298	-0.081335	0	2.30438	-0.230164	0.00645833
ENSG00000117525	F3	2	6.52072e-235	0.869024	2.78844e-37	6.63422e-09	NA	6.63422e-09	3.92915e-47	4.56172e-05	4.07762e-18	1.47147e-23	5.79471e-41	0.000271017	4.02508e-10	4.63601e-17	2.4939	1.4097	0	1.4097	0.955295	-0.289518	-0.501916	-0.822346	-0.0329034	0.00992182	0.0147301	0.0255646	2.4939	0.955295	-0.0329034	3.9036	0.665777	-0.0229816	2.4939	0.453379	-0.0181733	3.9036	0.132948	-0.00733885
ENSG00000136048	DRAM1	2	1.34391e-234	0.878134	2.00503e-167	0.021237	NA	NA	4.95441e-63	NA	2.47641e-14	1.42298e-08	9.35095e-54	NA	6.2235e-09	5.95192e-05	6.10127	0.166991	0	0	0.488406	0	-0.224163	-0.16019	-0.0166218	0	0.00694968	0.00467375	6.10127	0.488406	-0.0166218	6.26827	0.488406	-0.0166218	6.10127	0.264243	-0.00967208	6.10127	0.328216	-0.011948
ENSG00000163734	CXCL3	2	8.74631e-232	0.893048	1.91428e-67	0.000314937	NA	0.000477552	6.55683e-65	NA	7.9104e-06	2.46309e-05	2.33596e-53	NA	0.016612	0.00657221	3.60894	0.528025	0	0.80946	1.02807	0	-0.23601	-0.292335	-0.0329773	0	0.00522076	0.00716894	3.60894	1.02807	-0.0329773	4.13697	1.02807	-0.0329773	3.60894	0.792056	-0.0277566	4.4184	0.73573	-0.0258084
ENSG00000105976	MET	2	1.03057e-230	0.87849	3.67493e-09	0.0428188	NA	NA	3.04239e-52	NA	1.42355e-15	9.52262e-09	2.43187e-43	NA	3.16865e-11	4.89157e-06	1.1568	0.342284	0	0	1.0623	0	-0.495506	-0.330758	-0.0333724	0	0.0167706	0.0108496	1.1568	1.0623	-0.0333724	1.49909	1.0623	-0.0333724	1.1568	0.566795	-0.0166018	1.1568	0.731543	-0.0225228
ENSG00000235947	EGOT	2	2.01216e-230	0.874219	NA	0.00131137	NA	NA	6.04981e-25	NA	1.22568e-09	3.61768e-09	8.82708e-19	NA	2.81002e-05	0.000234983	0	-0.428016	0	0	0.637268	0	-0.427252	-0.41863	-0.0184895	0	0.0121013	0.0107845	0	0.637268	-0.0184895	-0.428016	0.637268	-0.0184895	0	0.210016	-0.00638816	0	0.218638	-0.00770496
ENSG00000127666	TICAM1	2	1.1647e-219	0.865694	9.69779e-192	9.80714e-06	NA	0.00011318	5.51992e-59	NA	3.95516e-15	8.98826e-10	2.92719e-55	NA	6.18685e-10	1.62e-06	6.13031	0.202977	0	0.269604	0.287153	0	-0.141041	-0.136027	-0.0106285	0	0.00451858	0.00405618	6.13031	0.287153	-0.0106285	6.33329	0.287153	-0.0106285	6.13031	0.146112	-0.00610988	6.39992	0.151126	-0.00657228
ENSG00000134802	SLC43A3	2	5.59331e-214	0.87368	6.55301e-145	0.000315213	NA	0.00240514	3.50563e-61	NA	1.86613e-11	2.46513e-06	8.90191e-54	NA	8.11477e-07	0.000368875	5.78313	0.291436	0	0.375029	0.530643	0	-0.208765	-0.181898	-0.0184186	0	0.00626684	0.0052756	5.78313	0.530643	-0.0184186	6.07457	0.530643	-0.0184186	5.78313	0.321878	-0.0121518	6.15816	0.348745	-0.013143
ENSG00000198719	DLL1	2	9.19557e-212	0.845957	5.38998e-137	2.88627e-05	NA	0.0118477	2.66925e-32	NA	2.26978e-14	6.76914e-11	3.76456e-20	NA	9.86014e-10	7.64671e-08	4.25789	0.273438	0	0.253661	0.243184	0	-0.196949	-0.211609	-0.00678985	0	0.00643477	0.00663107	4.25789	0.243184	-0.00678985	4.53133	0.243184	-0.00678985	4.25789	0.0462351	-0.000355074	4.51155	0.0315755	-0.000158776
ENSG00000237181	PRKAR1B-AS1	2	2.08624e-203	0.849161	3.59057e-165	0.000918414	NA	NA	3.0797e-32	NA	1.11098e-13	8.86882e-05	2.84507e-19	NA	6.98426e-09	0.022294	4.29165	0.172092	0	0	0.191635	0	-0.156118	-0.0768522	-0.0052621	0	0.00496853	0.00186213	4.29165	0.191635	-0.0052621	4.46374	0.191635	-0.0052621	4.29165	0.035517	-0.000293574	4.29165	0.114783	-0.00339997
ENSG00000115919	KYNU	2	1.32277e-198	0.861619	2.55532e-171	0.00355901	NA	0.0113558	2.2839e-62	NA	3.47008e-14	9.77778e-09	4.73262e-56	NA	2.91223e-11	7.07241e-08	6.63829	0.188245	0	0.24958	0.435017	0	-0.193306	-0.180837	-0.0154209	0	0.00701034	0.00657877	6.63829	0.435017	-0.0154209	6.82653	0.435017	-0.0154209	6.63829	0.241712	-0.00841054	6.88787	0.254181	-0.00884211
ENSG00000165997	ARL5B	2	3.009e-187	0.851339	6.39228e-191	5.41218e-07	NA	0.00033988	2.14689e-45	NA	4.19794e-31	2.7362e-22	3.36078e-42	NA	5.24843e-25	1.62226e-18	7.27263	0.279018	0	0.299458	0.269932	0	-0.282048	-0.283474	-0.010009	0	0.0101221	0.00971689	7.27263	0.269932	-0.010009	7.55165	0.269932	-0.010009	7.27263	-0.0121155	0.000113081	7.57209	-0.0135418	-0.000292083
ENSG00000197122	SRC	2	2.84597e-185	0.846443	4.51838e-153	0.00237703	NA	0.00389072	2.62589e-50	NA	3.6343e-07	6.47713e-05	1.52284e-41	NA	0.00687032	0.0262795	6.36744	0.241436	0	0.351	0.432913	0	-0.151907	-0.150938	-0.0144252	0	0.00331184	0.00321585	6.36744	0.432913	-0.0144252	6.60887	0.432913	-0.0144252	6.36744	0.281007	-0.0111133	6.71844	0.281975	-0.0112093
ENSG00000135124	P2RX4	2	1.36955e-179	0.84427	4.10077e-190	0.00112372	NA	0.000920347	2.19393e-50	NA	1.23723e-24	4.47742e-18	3.12891e-37	NA	NA	NA	6.82294	0.175036	0	0.228433	0.230885	0	-0.0445185	-0.0460361	-0.00679887	0	0	0	6.82294	0.230885	-0.00679887	6.99797	0.230885	-0.00679887	6.82294	0.186367	-0.00679887	7.05137	0.184849	-0.00679887
ENSG00000277632	CCL3	2	5.10092e-179	0.867733	1.15576e-100	0.0175342	NA	0.0151277	1.59124e-55	NA	2.36555e-18	1.14628e-14	2.94258e-47	NA	6.29689e-12	1.97878e-10	6.17865	0.378717	0	0.593822	0.959366	0	-0.568585	-0.628868	-0.0325656	0	0.018027	0.0195886	6.17865	0.959366	-0.0325656	6.55737	0.959366	-0.0325656	6.17865	0.390781	-0.0145386	6.77248	0.330498	-0.012977
ENSG00000108179	PPIF	2	8.10632e-177	0.838348	1.57189e-189	0.0311119	NA	NA	6.65415e-51	NA	1.71304e-12	1.49942e-06	2.05449e-47	NA	3.26749e-07	0.00175926	7.92699	0.151183	0	0	0.383444	0	-0.198733	-0.130154	-0.0143504	0	0.00585841	0.00350193	7.92699	0.383444	-0.0143504	8.07817	0.383444	-0.0143504	7.92699	0.184712	-0.00849203	7.92699	0.253291	-0.0108485
ENSG00000243440	NA	2	5.42958e-175	0.857347	2.5079e-08	0.0153904	NA	NA	3.81213e-33	NA	1.56558e-14	3.94402e-13	1.62536e-25	NA	3.33342e-10	1.86016e-09	0.889814	0.344582	0	0	0.604951	0	-0.563943	-0.505032	-0.0185794	0	0.0188282	0.0171253	0.889814	0.604951	-0.0185794	1.2344	0.604951	-0.0185794	0.889814	0.0410081	0.000248822	0.889814	0.0999185	-0.00145409
ENSG00000273604	EPOP	2	1.51418e-174	0.84926	9.91248e-83	2.37993e-07	NA	2.37993e-07	2.61482e-45	0.000729527	7.74504e-16	4.06746e-16	3.12686e-39	0.00300459	2.02725e-11	4.62397e-13	2.89387	0.686825	0	0.686825	0.508254	-0.134101	-0.261824	-0.355635	-0.0176845	0.00454574	0.00905824	0.012025	2.89387	0.508254	-0.0176845	3.5807	0.374153	-0.0131388	2.89387	0.24643	-0.00862627	3.5807	0.152619	-0.00565947
ENSG00000196839	ADA	2	1.49541e-173	0.834003	5.72067e-170	1.08093e-07	NA	0.00185007	7.29632e-55	NA	1.56497e-16	7.57685e-08	2.12503e-49	NA	2.2183e-13	6.5472e-07	6.12131	0.331274	0	0.289541	0.358486	0	-0.200655	-0.158061	-0.0128194	0	0.00735815	0.00565673	6.12131	0.358486	-0.0128194	6.45258	0.358486	-0.0128194	6.12131	0.157831	-0.00546121	6.41085	0.200426	-0.00716263
ENSG00000259354		2	1.60731e-171	0.829452	8.56941e-70	7.37924e-05	NA	6.91066e-05	1.0905e-56	0.000605397	2.02281e-06	3.11086e-07	6.03919e-47	NA	0.00593818	0.000923413	3.49141	0.689389	0	0.818422	0.7738	-0.042311	-0.219067	-0.309553	-0.0253234	0	0.0053011	0.00757463	3.49141	0.7738	-0.0253234	4.18079	0.731489	-0.0253234	3.49141	0.554733	-0.0200223	4.30983	0.464247	-0.0177487
ENSG00000152503	TRIM36	2	2.82932e-171	0.846146	8.29961e-86	0.00104932	NA	0.00734455	8.51886e-51	NA	5.54483e-09	3.23139e-05	1.75607e-43	NA	6.43974e-05	0.00298975	3.02007	0.291003	0	0.392402	0.491681	0	-0.19114	-0.17792	-0.0165883	0	0.00538248	0.00481865	3.02007	0.491681	-0.0165883	3.31108	0.491681	-0.0165883	3.02007	0.300541	-0.0112058	3.41247	0.313761	-0.0117696
ENSG00000242048	PRKAG2-AS2	2	9.08187e-170	0.858652	1.53754e-17	0.0151107	NA	0.00935948	1.20734e-51	0.0489178	4.62962e-08	1.32484e-07	1.24118e-44	NA	0.000734371	2.63082e-05	1.74172	0.570563	0	0.778481	0.945877	-0.0300698	-0.299959	-0.419422	-0.0310636	0	0.00772247	0.0123406	1.74172	0.945877	-0.0310636	2.31229	0.915807	-0.0310636	1.74172	0.645918	-0.0233412	2.5202	0.526455	-0.018723
ENSG00000131203	IDO1	2	1.77878e-166	0.840884	9.29288e-92	2.04757e-05	NA	0.00125545	3.86233e-26	NA	3.62609e-10	4.35066e-15	3.91125e-11	NA	NA	NA	4.45633	0.570658	0	0.552994	0.33735	0	-0.0599452	-0.100295	-0.00721776	0	0	0	4.45633	0.33735	-0.00721776	5.02699	0.33735	-0.00721776	4.45633	0.277404	-0.00721776	5.00932	0.237054	-0.00721776
ENSG00000255355	PATL1-DT	2	1.19749e-165	0.833629	7.55245e-58	0.00540907	NA	0.0263665	3.7692e-53	NA	6.24941e-18	8.18275e-09	4.15311e-48	NA	8.58647e-14	2.30196e-07	2.58269	0.312696	0	0.428883	0.659183	0	-0.386715	-0.326271	-0.0230963	0	0.0136945	0.0110596	2.58269	0.659183	-0.0230963	2.89538	0.659183	-0.0230963	2.58269	0.272468	-0.00940179	3.01157	0.332912	-0.0120367
ENSG00000078401	EDN1	2	2.14007e-161	0.842012	5.52276e-101	0.00194967	NA	NA	7.59234e-43	NA	1.52207e-17	5.7169e-12	2.00352e-35	NA	2.40664e-11	7.9931e-07	3.59546	0.314862	0	0	0.470979	0	-0.360549	-0.276625	-0.0159182	0	0.0114374	0.00809827	3.59546	0.470979	-0.0159182	3.91033	0.470979	-0.0159182	3.59546	0.11043	-0.00448083	3.59546	0.194353	-0.00781992
ENSG00000255521	CD44-DT	2	7.82745e-161	0.832365	2.24642e-64	0.000262916	NA	0.0140284	2.57881e-47	NA	7.40773e-21	2.99375e-18	3.51276e-40	0.00167857	2.54082e-16	1.13642e-15	2.33013	0.403811	0	0.372213	0.454694	0	-0.35709	-0.424856	-0.0156103	-0.0010264	0.0129601	0.0148895	2.33013	0.454694	-0.0156103	2.73394	0.454694	-0.0166367	2.33013	0.0976038	-0.00265023	2.70234	0.029838	-0.000720755
ENSG00000238045	MVP-DT	2	1.33665e-159	0.816986	1.4859e-149	0.000898501	NA	0.0293634	1.23189e-17	NA	6.36542e-14	5.47494e-09	2.39447e-08	NA	1.43816e-08	5.2542e-06	4.27026	0.182734	0	0.185027	0.134186	0	-0.165824	-0.15893	-0.00323206	0	0.00509209	0.00473301	4.27026	0.134186	-0.00323206	4.45299	0.134186	-0.00323206	4.27026	-0.0316378	0.00186003	4.45528	-0.0247447	0.00150095
ENSG00000176170	SPHK1	2	1.2754e-158	0.823158	5.20868e-130	0.000159394	NA	0.00077041	6.93717e-50	NA	8.33162e-07	0.000680681	3.25948e-41	NA	0.000567613	0.0287823	5.05127	0.325628	0	0.445903	0.462857	0	-0.157477	-0.137365	-0.0154075	0	0.00456036	0.00340228	5.05127	0.462857	-0.0154075	5.3769	0.462857	-0.0154075	5.05127	0.30538	-0.0108471	5.49717	0.325492	-0.0120052
ENSG00000121797	CCRL2	2	3.16288e-158	0.84596	4.11857e-99	0.0336433	NA	0.0391312	7.50188e-59	NA	3.52635e-11	1.73532e-06	7.0428e-51	NA	2.37512e-08	4.21041e-05	5.08761	0.281856	0	0.422687	0.847195	0	-0.339605	-0.306898	-0.0289891	0	0.0118397	0.0101219	5.08761	0.847195	-0.0289891	5.36947	0.847195	-0.0289891	5.08761	0.50759	-0.0171494	5.5103	0.540298	-0.0188673
ENSG00000112149	CD83	2	4.31011e-158	0.833995	1.5519e-172	0.00466784	NA	0.0141822	8.439e-49	NA	7.36926e-17	1.10929e-12	5.00391e-44	NA	9.63741e-12	1.9816e-09	7.68583	0.208334	0	0.275302	0.390832	0	-0.247601	-0.263107	-0.0140864	0	0.00822846	0.00844827	7.68583	0.390832	-0.0140864	7.89417	0.390832	-0.0140864	7.68583	0.14323	-0.00585799	7.96113	0.127724	-0.00563817
ENSG00000160213	CSTB	2	1.6634e-155	0.821331	1.59149e-176	9.95778e-05	NA	0.0432697	1.4368e-49	NA	1.25554e-14	6.99789e-06	8.04926e-43	NA	5.52855e-11	0.000205838	6.80446	0.242551	0	0.189692	0.332034	0	-0.188655	-0.132888	-0.0115139	0	0.0065965	0.00423349	6.80446	0.332034	-0.0115139	7.04701	0.332034	-0.0115139	6.80446	0.143379	-0.00491738	6.99415	0.199146	-0.00728039
ENSG00000226212	TRGV6	2	2.14313e-155	0.810621	NA	0.000317473	NA	0.0431026	5.27224e-29	NA	2.65171e-11	1.55675e-08	2.57014e-25	NA	1.33529e-07	7.39784e-07	0	0.431235	0	0.666443	0.593612	0	-0.4226	-0.509779	-0.0190748	0	0.0137889	0.0164374	0	0.593612	-0.0190748	0.431235	0.593612	-0.0190748	0	0.171011	-0.00528596	0.666443	0.0838325	-0.00263742
ENSG00000181649	PHLDA2	2	2.54603e-152	0.804356	6.79909e-73	1.1746e-06	NA	1.1746e-06	6.41899e-34	0.0137849	3.7192e-06	4.7518e-06	9.60097e-27	0.0385928	0.0136608	0.00860328	3.09076	0.801354	0	0.801354	0.505529	-0.122619	-0.177516	-0.233875	-0.0166617	0.00399047	0.00397188	0.00512172	3.09076	0.505529	-0.0166617	3.89211	0.38291	-0.0126713	3.09076	0.328013	-0.0126899	3.89211	0.271654	-0.01154
ENSG00000197299	BLM	2	3.35398e-149	0.805319	2.92433e-214	4.12236e-06	NA	0.00370848	9.48456e-34	NA	1.45527e-11	8.74204e-10	1.25731e-25	NA	6.4161e-06	6.93444e-06	5.44224	0.138525	0	0.131435	0.114731	0	-0.0774868	-0.089198	-0.00368215	0	0.00210243	0.00248106	5.44224	0.114731	-0.00368215	5.58076	0.114731	-0.00368215	5.44224	0.0372441	-0.00157972	5.57367	0.0255328	-0.00120109
ENSG00000052795	FNIP2	2	2.87776e-145	0.832734	8.90935e-163	0.000140858	NA	0.0396774	1.27163e-42	NA	5.00384e-17	1.09782e-05	1.69657e-34	NA	1.16049e-12	0.00038308	6.46207	0.271123	0	0.221088	0.332145	0	-0.238896	-0.14859	-0.0110213	0	0.0082838	0.0046264	6.46207	0.332145	-0.0110213	6.73319	0.332145	-0.0110213	6.46207	0.0932495	-0.00273754	6.68316	0.183556	-0.00639494
ENSG00000273176		2	1.01215e-144	0.825612	6.49453e-70	0.00699656	NA	0.014552	4.52514e-39	0.0488693	6.95987e-22	7.35259e-21	4.11944e-36	NA	7.15482e-15	1.80015e-17	3.00867	0.394939	0	0.430171	0.465204	-0.0206108	-0.461263	-0.568169	-0.0169878	0	0.0152859	0.0196948	3.00867	0.465204	-0.0169878	3.40361	0.444593	-0.0169878	3.00867	0.00394137	-0.00170194	3.43884	-0.102965	0.00270695
ENSG00000217801		2	2.56503e-138	0.791407	1.22978e-61	0.000674392	NA	NA	7.78775e-34	NA	9.23021e-07	1.05092e-17	7.42021e-24	NA	0.00225171	NA	2.47566	0.388899	0	0	0.40667	0	-0.207848	-0.0768277	-0.0119498	0	0.00534925	0	2.47566	0.40667	-0.0119498	2.86456	0.40667	-0.0119498	2.47566	0.198821	-0.00660054	2.47566	0.329842	-0.0119498
ENSG00000136379	ABHD17C	2	9.05646e-137	0.790255	5.64258e-145	0.00119777	NA	NA	1.66354e-14	NA	1.75611e-32	1.68247e-26	3.48066e-05	NA	NA	NA	4.35956	0.221554	0	0	0.120943	0	-0.0729119	-0.0620834	-0.00234263	0	0	0	4.35956	0.120943	-0.00234263	4.58111	0.120943	-0.00234263	4.35956	0.0480314	-0.00234263	4.35956	0.0588599	-0.00234263
ENSG00000110756	HPS5	2	3.08715e-136	0.807652	5.64348e-228	0.00312414	NA	0.0306732	7.94034e-50	NA	9.55603e-12	7.1364e-06	1.64212e-45	NA	1.30782e-08	3.98564e-05	6.73371	0.090078	0	0.100164	0.164687	0	-0.080656	-0.0655273	-0.00599453	0	0.00277849	0.00232377	6.73371	0.164687	-0.00599453	6.82379	0.164687	-0.00599453	6.73371	0.0840313	-0.00321605	6.83388	0.09916	-0.00367076
ENSG00000006118	TMEM132A	2	3.91398e-136	0.803805	8.20268e-30	0.0281848	NA	1.27693e-07	6.63856e-11	NA	3.82979e-07	NA	0.000437937	0.00595471	NA	NA	1.69291	-0.374656	0	-0.744233	0.21011	0	-0.0413297	0	-0.00404335	0.00115047	0	0	1.69291	0.21011	-0.00404335	1.31826	0.21011	-0.00289288	1.69291	0.16878	-0.00404335	0.94868	0.21011	-0.00404335
ENSG00000136810	TXN	2	4.79833e-135	0.807202	3.02852e-174	3.29217e-05	NA	0.0276546	1.09432e-14	NA	2.34954e-13	8.02431e-09	6.4382e-08	NA	4.32984e-07	5.53618e-05	6.66175	0.26217	0	0.208908	0.134406	0	-0.179975	-0.175929	-0.00354498	0	0.00501645	0.00466948	6.66175	0.134406	-0.00354498	6.92392	0.134406	-0.00354498	6.66175	-0.0455684	0.00147147	6.87065	-0.041523	0.0011245
ENSG00000124882	EREG	2	5.37425e-135	0.800457	2.26235e-114	0.00924231	NA	0.00214672	1.8595e-57	NA	5.21589e-09	4.91977e-06	5.64549e-47	NA	NA	NA	5.15409	0.291101	0	0.443219	0.548916	0	-0.0473308	-0.0466678	-0.0173289	0	0	0	5.15409	0.548916	-0.0173289	5.44519	0.548916	-0.0173289	5.15409	0.501585	-0.0173289	5.59731	0.502248	-0.0173289
ENSG00000026751	SLAMF7	2	2.74853e-133	0.83778	5.81949e-124	0.0023105	NA	0.023916	1.60404e-41	NA	1.14137e-17	8.41828e-10	7.31376e-34	NA	9.3007e-13	5.5395e-07	6.80359	0.387387	0	0.436771	0.58426	0	-0.440391	-0.383362	-0.0195397	0	0.0149695	0.0119497	6.80359	0.58426	-0.0195397	7.19098	0.58426	-0.0195397	6.80359	0.143869	-0.00457022	7.24036	0.200898	-0.00759001
ENSG00000128578	STRIP2	2	3.06959e-133	0.792633	9.73453e-121	1.51379e-07	NA	0.000343745	6.72415e-22	NA	1.16714e-29	2.62292e-27	1.95996e-12	NA	NA	NA	3.44855	0.356498	0	0.314053	0.151418	0	-0.0659867	-0.079672	-0.00393979	0	0	0	3.44855	0.151418	-0.00393979	3.80504	0.151418	-0.00393979	3.44855	0.0854318	-0.00393979	3.7626	0.0717464	-0.00393979
ENSG00000069956	MAPK6	2	2.73818e-132	0.807806	9.92619e-211	0.0324729	NA	NA	4.06325e-48	NA	5.76941e-09	0.000783783	2.2511e-43	NA	6.97007e-06	0.0201035	6.94707	0.0987318	0	0	0.239673	0	-0.105368	-0.0587363	-0.00873158	0	0.00336313	0.00170115	6.94707	0.239673	-0.00873158	7.0458	0.239673	-0.00873158	6.94707	0.134305	-0.00536845	6.94707	0.180936	-0.00703043
ENSG00000241155	ARHGAP31-AS1	2	9.93002e-132	0.794856	1.30072e-65	0.00119748	NA	0.0177787	8.41123e-31	NA	6.03441e-18	3.81082e-11	1.80283e-26	NA	2.99218e-11	9.64046e-07	2.49184	0.316968	0	0.388316	0.357686	0	-0.384771	-0.341837	-0.0123392	0	0.0120331	0.00959992	2.49184	0.357686	-0.0123392	2.80881	0.357686	-0.0123392	2.49184	-0.0270852	-0.000306153	2.88015	0.0158487	-0.00273932
ENSG00000176884	GRIN1	2	7.57608e-130	0.781348	1.05922e-05	0.00414634	NA	NA	3.21308e-45	NA	NA	1.19521e-09	NA	NA	6.62985e-06	NA	-0.725876	0.43942	0	0	0.149067	0	0	-0.0622862	0	0	-0.00166786	0	-0.725876	0.149067	0	-0.286456	0.149067	0	-0.725876	0.149067	-0.00166786	-0.725876	0.0867811	0
ENSG00000251230	MIR3945HG	2	7.76979e-130	0.820076	8.12161e-96	0.0297025	NA	NA	7.1872e-37	NA	1.77789e-22	2.8753e-15	4.6965e-31	NA	1.48233e-15	5.94385e-10	4.61313	0.315582	0	0	0.598805	0	-0.620947	-0.469883	-0.0208281	0	0.0204455	0.0150073	4.61313	0.598805	-0.0208281	4.92871	0.598805	-0.0208281	4.61313	-0.0221416	-0.000382526	4.61313	0.128922	-0.00582074
ENSG00000160326	SLC2A6	2	4.25821e-129	0.806566	8.50769e-170	0.00752452	NA	0.0104309	6.62778e-33	NA	1.0741e-17	3.71824e-12	4.58713e-27	NA	3.33177e-11	6.47224e-08	6.88389	0.182565	0	0.267405	0.260716	0	-0.237876	-0.237862	-0.00888628	0	0.0074221	0.00700247	6.88389	0.260716	-0.00888628	7.06646	0.260716	-0.00888628	6.88389	0.0228402	-0.00146418	7.1513	0.0228548	-0.00188382
ENSG00000119508	NR4A3	2	4.53587e-127	0.795276	2.9026e-144	0.000799854	NA	0.0124051	5.61007e-42	NA	6.08371e-12	1.44219e-10	1.53508e-36	NA	7.42161e-08	1.56917e-07	6.00624	0.284017	0	0.322517	0.391669	0	-0.225618	-0.267668	-0.013781	0	0.00724095	0.00835054	6.00624	0.391669	-0.013781	6.29025	0.391669	-0.013781	6.00624	0.166052	-0.00654006	6.32875	0.124001	-0.00543047
ENSG00000135476	ESPL1	2	1.54935e-126	0.800958	1.58343e-109	5.81046e-08	NA	1.91922e-07	8.92537e-37	0.0281167	5.41602e-10	3.38223e-07	5.02104e-29	NA	4.81348e-05	0.00109141	3.94005	0.612087	0	0.687251	0.337297	-0.0172942	-0.194473	-0.199109	-0.011033	0	0.0052684	0.00484149	3.94005	0.337297	-0.011033	4.55214	0.320003	-0.011033	3.94005	0.142824	-0.00576457	4.6273	0.138188	-0.00619147
ENSG00000167617	CDC42EP5	2	1.80188e-125	0.853244	1.24512e-06	4.06515e-05	NA	NA	2.39732e-13	NA	0.00027041	2.16824e-05	6.91637e-12	NA	0.0348861	0.00105827	-2.78317	0.706609	0	0	0.941867	0	-0.728474	-0.586831	-0.0296572	0	0.0190148	0.0188656	-2.78317	0.941867	-0.0296572	-2.07656	0.941867	-0.0296572	-2.78317	0.213393	-0.0106424	-2.78317	0.355036	-0.0107916
ENSG00000134108	ARL8B	2	6.49233e-124	0.791943	3.67787e-231	0.0156071	NA	NA	1.02812e-46	NA	7.25691e-11	0.000139913	2.44273e-41	NA	8.80274e-08	0.00425457	7.43108	0.0909972	0	0	0.189935	0	-0.0972058	-0.0544797	-0.0068211	0	0.00329955	0.00171006	7.43108	0.189935	-0.0068211	7.52208	0.189935	-0.0068211	7.43108	0.0927296	-0.00352154	7.43108	0.135456	-0.00511103
ENSG00000112033	PPARD	2	1.40671e-123	0.776629	7.39676e-229	0.00168368	NA	0.0213437	2.93381e-43	NA	0.000355991	0.0174077	1.4466e-36	NA	0.00730811	0.0350542	7.16637	-0.100923	0	-0.112357	0.152783	0	-0.0422739	-0.0357538	-0.00524579	0	0.00132851	0.00123197	7.16637	0.152783	-0.00524579	7.06545	0.152783	-0.00524579	7.16637	0.110509	-0.00391728	7.05402	0.117029	-0.00401381
ENSG00000130368	MAS1	2	3.46746e-123	0.821811	0.0259732	0.0318301	NA	NA	3.14085e-18	NA	9.93479e-07	7.11724e-07	6.85295e-16	NA	0.000767231	0.00129094	-0.865354	0.400053	0	0	0.835073	0	-0.676651	-0.508399	-0.0264406	0	0.0199311	0.0140491	-0.865354	0.835073	-0.0264406	-0.465301	0.835073	-0.0264406	-0.865354	0.158421	-0.00650948	-0.865354	0.326674	-0.0123915
ENSG00000272512		2	1.30515e-122	0.812668	9.86306e-61	2.31059e-22	NA	3.07585e-14	9.35318e-22	NA	2.77527e-12	9.18677e-15	7.40352e-17	NA	2.16049e-07	1.932e-10	3.62495	1.81463	0	2.06978	0.462682	0	-0.471824	-0.647289	-0.0152524	0	0.0143588	0.0201185	3.62495	0.462682	-0.0152524	5.43958	0.462682	-0.0152524	3.62495	-0.00914261	-0.000893599	5.69473	-0.184607	0.00486604
ENSG00000255363	LINC02757	2	5.12983e-122	0.757009	7.93802e-60	0.0276611	NA	0.036913	4.82024e-30	0.0108683	4.87864e-16	1.63463e-11	1.03562e-21	NA	1.3345e-10	2.08817e-08	2.24366	0.276439	0	0.322631	0.320858	-0.0216435	-0.318277	-0.322187	-0.00977666	0	0.0103382	0.0101382	2.24366	0.320858	-0.00977666	2.5201	0.299214	-0.00977666	2.24366	0.00258098	0.000561537	2.56629	-0.00132858	0.000361501
ENSG00000119403	PHF19	2	1.09221e-121	0.778164	8.26116e-240	6.68622e-08	NA	9.57685e-05	1.91095e-37	NA	6.30793e-11	3.25831e-08	9.06624e-28	0.0207806	1.179e-07	2.81514e-05	7.05808	0.176136	0	0.156907	0.109334	0	-0.0663706	-0.0693304	-0.00353323	-0.000230085	0.00226102	0.0020263	7.05808	0.109334	-0.00353323	7.23422	0.109334	-0.00376332	7.05808	0.0429637	-0.00127221	7.21499	0.0400039	-0.00150694
ENSG00000198879	SFMBT2	2	1.80741e-119	0.781706	4.76005e-241	0.0223726	NA	NA	3.4749e-34	NA	5.77213e-32	6.9252e-25	1.5874e-32	NA	6.86444e-27	1.23621e-20	7.43647	0.075285	0	0	0.128267	0	-0.179361	-0.148926	-0.00492753	0	0.00665071	0.00551042	7.43647	0.128267	-0.00492753	7.51176	0.128267	-0.00492753	7.43647	-0.0510944	0.00172319	7.43647	-0.0206597	0.00058289
ENSG00000160013	PTGIR	2	2.15914e-119	0.77039	9.77577e-164	0.00100042	NA	0.0016609	9.39614e-14	NA	3.85895e-40	1.10759e-31	3.01042e-07	NA	NA	NA	5.44619	0.200392	0	0.246081	0.0995754	0	-0.0748554	-0.0789577	-0.00250439	0	0	0	5.44619	0.0995754	-0.00250439	5.64659	0.0995754	-0.00250439	5.44619	0.02472	-0.00250439	5.69227	0.0206177	-0.00250439
ENSG00000275183	LENG9	2	1.04703e-118	0.779061	5.54458e-156	2.0036e-05	NA	0.00121644	1.68741e-43	NA	1.6881e-19	6.609e-14	2.80398e-38	NA	5.55019e-17	5.4664e-13	4.33735	0.220682	0	0.257091	0.24402	0	-0.18986	-0.194614	-0.00862245	0	0.00729031	0.00723218	4.33735	0.24402	-0.00862245	4.55803	0.24402	-0.00862245	4.33735	0.0541604	-0.00133214	4.59444	0.0494068	-0.00139027
ENSG00000078081	LAMP3	2	1.18564e-117	0.773449	2.11958e-91	1.30099e-18	NA	1.30099e-18	4.25321e-33	2.01259e-08	2.94081e-07	4.03478e-15	5.34476e-24	1.72284e-06	7.14276e-05	8.86958e-10	4.04271	1.58794	0	1.58794	0.520688	-0.305569	-0.213772	-0.44912	-0.0163477	0.0100829	0.00698392	0.0132443	4.04271	0.520688	-0.0163477	5.63065	0.215119	-0.00626485	4.04271	0.306917	-0.00936379	5.63065	0.0715686	-0.00310343
ENSG00000138166	DUSP5	2	1.62753e-117	0.779015	2.30779e-171	0.000560556	NA	0.00330354	2.92118e-23	NA	7.63869e-14	2.76664e-08	2.05189e-18	NA	1.39211e-07	0.000559751	6.91521	0.233409	0	0.302543	0.198402	0	-0.198758	-0.182158	-0.00666763	0	0.00565765	0.00428385	6.91521	0.198402	-0.00666763	7.14862	0.198402	-0.00666763	6.91521	-0.00035628	-0.00100998	7.21776	0.0162433	-0.00238378
ENSG00000163395	IGFN1	2	2.03892e-115	0.82954	0.00817783	0.0024079	NA	NA	1.40078e-13	NA	3.56322e-07	1.59763e-10	4.45549e-12	NA	0.000409816	NA	-2.00844	0.732488	0	0	1.27924	0	-0.476865	-0.100366	-0.0400535	0	0.0137287	0	-2.00844	1.27924	-0.0400535	-1.27596	1.27924	-0.0400535	-2.00844	0.802373	-0.0263248	-2.00844	1.17887	-0.0400535
ENSG00000278546		2	6.87123e-113	0.781645	2.50557e-24	0.00138139	NA	0.00138139	6.90254e-35	0.00480372	6.04022e-05	5.61384e-06	1.03874e-31	0.0115781	0.00753805	0.00043005	1.71854	0.723693	0	0.723693	0.65313	-0.176735	-0.173187	-0.292407	-0.0232054	0.00597789	0.00491042	0.00852418	1.71854	0.65313	-0.0232054	2.44223	0.476395	-0.0172275	1.71854	0.479943	-0.0182949	2.44223	0.360723	-0.0146812
ENSG00000184838	PRR16	2	3.76642e-111	0.755105	5.67482e-43	0.00801257	NA	NA	3.34705e-32	NA	2.143e-14	3.26396e-11	1.34249e-26	NA	1.05485e-09	1.55686e-07	1.81994	0.298704	0	0	0.424698	0	-0.404073	-0.315767	-0.0141964	0	0.0132394	0.0103026	1.81994	0.424698	-0.0141964	2.11865	0.424698	-0.0141964	1.81994	0.0206252	-0.00095703	1.81994	0.108931	-0.00389379
ENSG00000169813	HNRNPF	2	3.04448e-110	0.771475	5.64691e-259	0.0029373	NA	0.0249701	7.70623e-43	NA	3.26607e-12	8.87979e-06	1.55432e-38	NA	6.83004e-09	0.000270939	8.27445	0.0734402	0	0.0841024	0.116619	0	-0.0670351	-0.0524854	-0.00421501	0	0.00229926	0.00165964	8.27445	0.116619	-0.00421501	8.34789	0.116619	-0.00421501	8.27445	0.0495841	-0.00191576	8.35855	0.0641338	-0.00255537
ENSG00000143479	DYRK3	2	4.99983e-110	0.748404	1.30767e-124	0.0256853	NA	6.22722e-05	3.02267e-13	0.00407265	1.82409e-23	NA	3.92598e-06	NA	NA	2.00666e-10	4.25939	-0.225929	0	-0.375184	0.123661	0.0213957	-0.0663177	0	-0.00285299	0	0	-0.00196702	4.25939	0.123661	-0.00285299	4.03346	0.145056	-0.00285299	4.25939	0.0573429	-0.00285299	3.88421	0.123661	-0.00482001
ENSG00000260823		2	1.65567e-109	0.775499	0.0183241	1.25089e-11	NA	5.35972e-05	2.45332e-27	NA	6.95177e-12	4.70153e-11	1.19857e-26	NA	2.25678e-08	5.69074e-08	0.351966	0.900019	0	0.986283	0.451252	0	-0.57489	-0.487528	-0.0163901	0	0.0196712	0.0154587	0.351966	0.451252	-0.0163901	1.25199	0.451252	-0.0163901	0.351966	-0.123638	0.00328113	1.33825	-0.0362758	-0.000931377
ENSG00000277895		2	2.39339e-108	0.758717	3.8785e-50	0.0074317	NA	0.022124	9.12431e-37	NA	5.0832e-15	5.44505e-12	1.2798e-33	NA	2.01258e-10	5.6293e-10	2.00743	0.259272	0	0.389951	0.413707	0	-0.316775	-0.362044	-0.0147102	0	0.0105864	0.0123579	2.00743	0.413707	-0.0147102	2.2667	0.413707	-0.0147102	2.00743	0.0969323	-0.00412383	2.39738	0.0516633	-0.00235233
ENSG00000165694	FRMD7	2	4.99346e-108	0.78907	2.7328e-07	1.05489e-08	NA	NA	3.5309e-23	NA	2.07087e-12	1.81883e-11	5.45883e-21	0.00506218	NA	NA	-1.85479	1.17465	0	0	0.838395	0	-0.122289	-0.0884173	-0.0267258	-0.00143375	0	0	-1.85479	0.838395	-0.0267258	-0.680141	0.838395	-0.0281595	-1.85479	0.716106	-0.0267258	-1.85479	0.749977	-0.0267258
ENSG00000271133	ITGB8-AS1	2	5.44439e-108	0.759179	5.40596e-45	0.0203872	NA	NA	7.24614e-42	NA	4.72965e-12	8.14926e-12	2.5385e-37	NA	3.80356e-09	3.67918e-09	1.72571	0.2345	0	0	0.469834	0	-0.279353	-0.275281	-0.0164013	0	0.00985973	0.00984719	1.72571	0.469834	-0.0164013	1.96021	0.469834	-0.0164013	1.72571	0.190481	-0.00654155	1.72571	0.194553	-0.0065541
ENSG00000233896	PDYN-AS1	2	5.45902e-108	0.817498	1.4942e-34	0.0316739	NA	0.0247606	3.32778e-38	0.0192717	2.536e-08	8.29088e-09	1.64458e-30	NA	0.000220096	3.63168e-06	2.56972	0.496975	0	0.632398	0.717421	-0.0370963	-0.335244	-0.470573	-0.0231227	0	0.00927176	0.01423	2.56972	0.717421	-0.0231227	3.06669	0.680325	-0.0231227	2.56972	0.382177	-0.013851	3.20211	0.246848	-0.00889276
ENSG00000186522	SEPTIN10	2	3.19592e-106	0.745233	3.98094e-140	0.0431046	NA	0.00591523	3.71115e-31	NA	NA	NA	8.51612e-19	NA	2.58318e-06	4.0935e-05	4.13862	0.12537	0	0.204187	0.182264	0	0	0	-0.00495444	0	-0.000885268	-0.000910461	4.13862	0.182264	-0.00495444	4.26399	0.182264	-0.00495444	4.13862	0.182264	-0.00583971	4.34281	0.182264	-0.0058649
ENSG00000267882		2	2.56556e-105	0.790076	NA	0.00264779	NA	0.00264779	5.04267e-24	0.00245181	1.45925e-15	0.000876358	7.0762e-22	0.00733595	NA	0.0190296	0	1.3115	0	1.3115	0.87136	-0.306399	-0.0918893	-0.338531	-0.0281842	0.00954896	0	0.00838743	0	0.87136	-0.0281842	1.3115	0.564961	-0.0186352	0	0.779471	-0.0281842	1.3115	0.532828	-0.0197967
ENSG00000144837	PLA1A	2	1.17193e-103	0.75584	1.13588e-23	0.000682326	NA	0.00344098	1.19301e-14	0.0148889	1.24921e-06	1.06516e-05	1.11981e-07	NA	0.00161342	0.00653628	1.28046	0.497515	0	0.530515	0.225867	-0.0221372	-0.215258	-0.231886	-0.00563369	0	0.00583733	0.00543577	1.28046	0.225867	-0.00563369	1.77797	0.20373	-0.00563369	1.28046	0.010609	0.000203644	1.81097	-0.00601864	-0.000197912
ENSG00000187642	PERM1	2	2.73386e-103	0.755208	0.0256522	1.13193e-22	NA	2.55766e-10	2.35057e-21	NA	1.35349e-06	5.24985e-08	4.8362e-20	NA	0.000203382	1.13627e-05	0.410016	1.81908	0	1.82986	0.459554	0	-0.421417	-0.423874	-0.0165661	0	0.0138287	0.013073	0.410016	0.459554	-0.0165661	2.2291	0.459554	-0.0165661	0.410016	0.0381369	-0.00273736	2.23987	0.0356795	-0.00349311
ENSG00000166592	RRAD	2	2.85959e-103	0.764846	3.10095e-28	1.90654e-05	NA	7.39985e-05	1.96095e-33	0.00303534	8.27573e-07	9.06786e-07	6.87744e-27	NA	0.00335718	0.0016006	1.81135	0.776956	0	0.893738	0.496993	-0.0355872	-0.230314	-0.301912	-0.0159708	0	0.00575492	0.00726154	1.81135	0.496993	-0.0159708	2.5883	0.461406	-0.0159708	1.81135	0.266679	-0.0102159	2.70509	0.195081	-0.00870924
ENSG00000101000	PROCR	2	3.62952e-103	0.711918	1.56616e-113	0.000374257	NA	6.15893e-06	NA	NA	NA	NA	1.0368e-43	NA	1.84605e-13	3.32478e-13	3.16913	0.296712	0	0.459794	0	0	0	0	0.00290452	0	-0.0019105	-0.00223493	3.16913	0	0.00290452	3.46584	0	0.00290452	3.16913	0	0.000994025	3.62893	0	0.000669593
ENSG00000255874	PRECSIT	2	4.27187e-103	0.774083	5.66494e-71	0.0376675	NA	NA	1.77563e-31	NA	1.81385e-18	4.79975e-16	3.14369e-28	NA	2.80089e-13	7.33703e-12	2.69553	0.234069	0	0	0.406736	0	-0.462211	-0.40153	-0.014679	0	0.0157785	0.0139517	2.69553	0.406736	-0.014679	2.9296	0.406736	-0.014679	2.69553	-0.0554742	0.00109952	2.69553	0.00520638	-0.000727305
ENSG00000277443	MARCKS	2	1.43818e-102	0.759878	2.1704e-154	0.000997237	NA	0.00268865	3.51194e-46	0.0108322	4.01355e-13	0.0016369	7.63808e-43	NA	NA	0.0385019	8.16354	0.402784	0	0.444317	0.432954	-0.0234577	-0.0545901	-0.137552	-0.0153609	0	0	0.00345086	8.16354	0.432954	-0.0153609	8.56632	0.409496	-0.0153609	8.16354	0.378364	-0.0153609	8.60786	0.295402	-0.0119101
ENSG00000166165	CKB	2	1.81797e-102	0.746801	7.94561e-122	0.000164463	NA	0.00730177	NA	NA	2.00906e-25	7.36864e-19	3.10684e-35	NA	NA	NA	4.29234	0.386949	0	0.355441	0	0	-0.0884173	-0.0905919	0.00293283	0	0	0	4.29234	0	0.00293283	4.67929	0	0.00293283	4.29234	-0.0884173	0.00293283	4.64778	-0.0905919	0.00293283
ENSG00000179431	FJX1	2	2.37546e-99	0.734928	0.0240237	0.000784482	NA	NA	1.98117e-37	NA	9.72112e-07	6.08623e-05	2.00218e-33	NA	0.000246523	0.000981736	0.325859	0.429288	0	0	0.600584	0	-0.239259	-0.184057	-0.0202986	0	0.00746549	0.00631467	0.325859	0.600584	-0.0202986	0.755147	0.600584	-0.0202986	0.325859	0.361325	-0.0128331	0.325859	0.416527	-0.0139839
ENSG00000171658	NMRAL2P	2	4.2561e-99	0.764771	6.67167e-06	1.43193e-05	NA	0.00752837	5.94297e-37	NA	7.31643e-07	0.00828785	7.3211e-35	NA	0.000113739	0.0379368	0.807991	0.649538	0	0.79328	0.68842	0	-0.263506	-0.198711	-0.0242994	0	0.00858335	0.00577838	0.807991	0.68842	-0.0242994	1.45753	0.68842	-0.0242994	0.807991	0.424914	-0.0157161	1.60127	0.489709	-0.018521
ENSG00000153485	TMEM251	2	3.43979e-98	0.749376	1.07711e-173	0.00988663	NA	NA	1.07558e-39	NA	3.08745e-06	0.00139107	4.31141e-33	NA	5.29115e-05	0.0108193	4.7269	0.132086	0	0	0.223814	0	-0.09127	-0.0613761	-0.00770454	0	0.00331092	0.00205388	4.7269	0.223814	-0.00770454	4.85899	0.223814	-0.00770454	4.7269	0.132544	-0.00439362	4.7269	0.162438	-0.00565066
ENSG00000205084	TMEM231	2	1.78681e-97	0.753481	1.61292e-126	0.0340657	NA	NA	1.01832e-43	NA	5.70293e-16	5.57708e-14	7.38306e-40	NA	1.54053e-12	1.26981e-10	3.56476	-0.151822	0	0	0.335846	0	-0.235363	-0.214752	-0.0122918	0	0.00847883	0.00758425	3.56476	0.335846	-0.0122918	3.41294	0.335846	-0.0122918	3.56476	0.100484	-0.00381302	3.56476	0.121094	-0.0047076
ENSG00000123610	TNFAIP6	2	1.84816e-96	0.751181	1.42255e-96	1.12207e-05	NA	1.12207e-05	1.69942e-35	0.0126901	5.49088e-06	5.91701e-07	2.33833e-29	0.0409932	0.000559707	9.61879e-05	6.09716	1.04857	0	1.04857	0.802354	-0.192366	-0.277964	-0.396512	-0.0278047	0.006186	0.00892701	0.0120038	6.09716	0.802354	-0.0278047	7.14573	0.609988	-0.0216187	6.09716	0.52439	-0.0188777	7.14573	0.405842	-0.0158009
ENSG00000114737	CISH	2	2.83495e-96	0.762505	1.3195e-123	0.0313991	NA	0.0313991	1.09659e-17	0.013462	9.3391e-11	8.7971e-11	8.34688e-12	0.0203233	1.72047e-06	1.44435e-07	5.96378	0.333922	0	0.333922	0.32049	-0.126617	-0.272373	-0.351732	-0.00984917	0.00467056	0.00837441	0.0109767	5.96378	0.32049	-0.00984917	6.2977	0.193873	-0.00517861	5.96378	0.0481173	-0.00147476	6.2977	-0.031242	0.00112754
ENSG00000128165	ADM2	2	5.30027e-96	0.745294	1.62586e-109	0.00414027	NA	0.00414027	4.93821e-09	0.019147	0.000585523	0.000188181	0.000613163	0.0354015	0.0121233	0.00447613	3.44446	0.309839	0	0.309839	0.139847	-0.0813166	-0.0935377	-0.132141	-0.00315646	0.00285155	0.00289423	0.00390474	3.44446	0.139847	-0.00315646	3.75429	0.0585302	-0.000304907	3.44446	0.0463091	-0.00026223	3.75429	0.00770557	0.000748285
ENSG00000168003	SLC3A2	2	5.34094e-96	0.763208	1.2065e-205	3.76353e-05	NA	0.00363744	7.59211e-35	NA	4.24928e-11	8.01336e-05	1.48319e-28	NA	2.75102e-08	0.000309212	7.56422	0.19328	0	0.205825	0.184532	0	-0.11819	-0.08689	-0.00625706	0	0.00412026	0.00308381	7.56422	0.184532	-0.00625706	7.7575	0.184532	-0.00625706	7.56422	0.066342	-0.0021368	7.77005	0.0976419	-0.00317324
ENSG00000029153	ARNTL2	2	6.45841e-96	0.76401	9.90986e-92	0.000328237	NA	8.71587e-05	3.80675e-17	0.0123189	1.54894e-16	2.83438e-15	2.76715e-08	0.0234968	NA	NA	3.66566	0.565553	0	0.505876	0.214713	-0.112272	-0.0641155	-0.0809912	-0.00501175	0.00388291	0	0	3.66566	0.214713	-0.00501175	4.23122	0.102442	-0.00112884	3.66566	0.150598	-0.00501175	4.17154	0.133722	-0.00501175
ENSG00000180616	SSTR2	2	9.25647e-93	0.751375	NA	0.000287112	NA	NA	6.27173e-06	NA	0.00330367	9.36786e-10	0.0117629	NA	0.0370142	NA	0	0.631042	0	0	0.246582	0	-0.376826	-0.159206	-0.00501623	0	0.0111715	0	0	0.246582	-0.00501623	0.631042	0.246582	-0.00501623	0	-0.130244	0.00615528	0	0.0873768	-0.00501623
ENSG00000040531	CTNS	2	4.43412e-92	0.713392	1.15429e-211	0.00113874	NA	NA	1.62919e-42	NA	0.00553445	NA	7.74238e-36	NA	NA	NA	5.70024	0.116711	0	0	0.14427	0	-0.00693186	0	-0.00483459	0	0	0	5.70024	0.14427	-0.00483459	5.81695	0.14427	-0.00483459	5.70024	0.137338	-0.00483459	5.70024	0.14427	-0.00483459
ENSG00000146232	NFKBIE	2	5.90475e-92	0.745114	7.47042e-165	0.000289504	NA	0.000496924	7.38716e-44	0.0193955	8.64555e-09	0.00106193	2.62732e-40	NA	NA	0.0333185	7.08619	0.334624	0	0.389543	0.311016	-0.0161514	-0.0315895	-0.107594	-0.0109616	0	0	0.00266799	7.08619	0.311016	-0.0109616	7.42082	0.294864	-0.0109616	7.08619	0.279426	-0.0109616	7.47574	0.203422	-0.00829357
ENSG00000183696	UPP1	2	6.53759e-92	0.729408	2.81055e-226	0.00515961	NA	NA	2.82549e-15	NA	2.71508e-08	1.12045e-23	2.11575e-08	NA	0.00254091	NA	7.93085	0.11948	0	0	0.0830852	0	-0.0879523	-0.0352816	-0.0021931	0	0.00195424	0	7.93085	0.0830852	-0.0021931	8.05033	0.0830852	-0.0021931	7.93085	-0.00486706	-0.00023886	7.93085	0.0478036	-0.0021931
ENSG00000175354	PTPN2	2	2.47284e-91	0.724517	1.43631e-274	1.90211e-06	NA	9.16294e-05	1.84504e-33	NA	4.48837e-07	1.62682e-12	1.77531e-29	NA	0.000234875	1.81159e-09	7.30552	0.0858972	0	0.106602	0.0681373	0	-0.0335513	-0.0624915	-0.00244297	0	0.00101311	0.00202957	7.30552	0.0681373	-0.00244297	7.39142	0.0681373	-0.00244297	7.30552	0.0345861	-0.00142986	7.41213	0.00564584	-0.000413403
ENSG00000211688	TRGJP2	2	3.56787e-91	0.715976	1.97343e-107	0.01002	NA	NA	1.55324e-33	NA	2.49189e-08	1.47243e-05	1.56546e-24	NA	NA	NA	3.01273	0.190643	0	0	0.241409	0	-0.030235	-0.0228876	-0.00723219	0	0	0	3.01273	0.241409	-0.00723219	3.20337	0.241409	-0.00723219	3.01273	0.211174	-0.00723219	3.01273	0.218521	-0.00723219
ENSG00000273341		2	1.81482e-89	0.72642	2.61549e-48	0.00657099	NA	0.00880355	1.60386e-32	NA	4.77028e-05	0.000168108	4.55338e-26	NA	0.00312611	0.0036395	2.2057	0.301888	0	0.505571	0.434172	0	-0.163644	-0.205957	-0.0140831	0	0.00495283	0.00601647	2.2057	0.434172	-0.0140831	2.50759	0.434172	-0.0140831	2.2057	0.270528	-0.00913028	2.71127	0.228215	-0.00806665
ENSG00000149948	HMGA2	2	2.81077e-89	0.750917	1.63598e-13	0.00350677	NA	NA	2.86164e-12	NA	1.89754e-14	1.38864e-12	4.27886e-06	NA	NA	NA	1.10319	0.407841	0	0	0.265104	0	-0.0909353	-0.0773613	-0.00620452	0	0	0	1.10319	0.265104	-0.00620452	1.51103	0.265104	-0.00620452	1.10319	0.174169	-0.00620452	1.10319	0.187743	-0.00620452
ENSG00000135912	TTLL4	2	3.16197e-89	0.739079	2.78646e-185	0.000203718	NA	0.0064068	9.26503e-39	NA	4.00937e-06	0.023895	2.81466e-34	NA	9.28241e-06	0.0128468	6.59487	-0.198985	0	-0.221647	0.230714	0	-0.0915445	-0.0562618	-0.00825225	0	0.0037034	0.00241646	6.59487	0.230714	-0.00825225	6.39588	0.230714	-0.00825225	6.59487	0.139169	-0.00454885	6.37322	0.174452	-0.00583579
ENSG00000115904	SOS1	2	4.88584e-89	0.717393	3.39389e-243	0.00971056	NA	NA	4.94336e-33	NA	2.34438e-06	2.2552e-06	1.67196e-23	NA	NA	NA	7.40129	0.0825279	0	0	0.0997439	0	-0.0111279	-0.0111478	-0.00297284	0	0	0	7.40129	0.0997439	-0.00297284	7.48382	0.0997439	-0.00297284	7.40129	0.088616	-0.00297284	7.40129	0.0885961	-0.00297284
ENSG00000104320	NBN	2	7.76549e-89	0.751079	2.94344e-151	0.0157912	NA	0.0302356	2.75817e-35	NA	9.54957e-06	0.000462868	2.62427e-29	NA	0.00224934	0.0209547	7.80681	0.240639	0	0.329687	0.402839	0	-0.165339	-0.165901	-0.013789	0	0.0047397	0.00421738	7.80681	0.402839	-0.013789	8.04745	0.402839	-0.013789	7.80681	0.2375	-0.00904932	8.1365	0.236938	-0.00957164
ENSG00000170142	UBE2E1	2	4.09465e-88	0.73631	6.10094e-204	0.000792752	NA	0.00318746	1.74849e-39	0.02215	1.70011e-07	3.09557e-07	1.35385e-35	NA	3.18767e-05	3.27978e-05	6.89241	0.18054	0	0.183972	0.177292	-0.009001	-0.0795923	-0.0991306	-0.00645099	0	0.00266363	0.00309386	6.89241	0.177292	-0.00645099	7.07296	0.168291	-0.00645099	6.89241	0.0976996	-0.00378736	7.07639	0.0781613	-0.00335713
ENSG00000065989	PDE4A	2	5.10361e-87	0.710805	2.1937e-175	0.00076212	NA	0.0157215	1.21845e-20	NA	0.000100905	0.00162625	8.54654e-13	NA	0.00202388	0.00753265	6.06596	0.188554	0	0.205639	0.151301	0	-0.0804487	-0.0830046	-0.00433873	0	0.00267098	0.00272933	6.06596	0.151301	-0.00433873	6.25452	0.151301	-0.00433873	6.06596	0.0708524	-0.00166775	6.2716	0.0682966	-0.0016094
ENSG00000104365	IKBKB	2	1.50809e-85	0.715393	9.91233e-275	0.018353	NA	NA	3.27986e-39	NA	4.3929e-10	6.13346e-09	1.2591e-33	NA	9.0531e-07	5.99549e-06	7.95759	-0.0530124	0	0	0.0976624	0	-0.0553357	-0.0511559	-0.00344728	0	0.00179801	0.00164824	7.95759	0.0976624	-0.00344728	7.90458	0.0976624	-0.00344728	7.95759	0.0423267	-0.00164927	7.95759	0.0465065	-0.00179905
ENSG00000253218	KLF3P1	2	2.19974e-84	0.699375	2.13118e-80	0.00337756	NA	0.00337756	2.1217e-16	0.000234775	1.973e-10	0.0220654	4.12322e-13	0.000226858	8.86546e-08	0.0374682	2.69559	-0.413149	0	-0.413149	0.235526	0.152872	-0.20983	-0.0973315	-0.0080394	-0.00588016	0.00741996	0.0034151	2.69559	0.235526	-0.0080394	2.28244	0.388399	-0.0139196	2.69559	0.0256961	-0.000619442	2.28244	0.138195	-0.0046243
ENSG00000171860	C3AR1	2	5.40151e-83	0.721689	3.4923e-114	1.90026e-06	NA	1.90026e-06	2.2016e-39	0.00553876	6.27343e-07	0.000633302	2.07057e-34	0.0315023	NA	0.0167451	6.1778	0.903682	0	0.903682	0.562682	-0.156891	-0.044065	-0.194418	-0.0193308	0.00467058	0	0.00520412	6.1778	0.562682	-0.0193308	7.08148	0.405792	-0.0146602	6.1778	0.518617	-0.0193308	7.08148	0.368264	-0.0141267
ENSG00000136169	SETDB2	2	9.91083e-83	0.719663	5.18807e-256	0.0029442	NA	NA	8.94105e-33	NA	3.04266e-10	2.89128e-05	2.15004e-26	NA	1.89397e-08	0.000281345	6.9811	0.0756627	0	0	0.0953167	0	-0.062991	-0.040461	-0.00323562	0	0.002345	0.00147378	6.9811	0.0953167	-0.00323562	7.05677	0.0953167	-0.00323562	6.9811	0.0323257	-0.000890622	6.9811	0.0548557	-0.00176184
ENSG00000171992	SYNPO	2	1.77556e-82	0.688263	1.53583e-141	0.0108799	NA	0.000280488	4.08422e-12	NA	5.80574e-18	NA	7.01506e-21	NA	NA	2.55329e-11	4.93401	-0.192363	0	-0.330405	-0.114675	0	-0.0502955	0	0.00640482	0	0	-0.00186571	4.93401	-0.114675	0.00640482	4.74164	-0.114675	0.00640482	4.93401	-0.164971	0.00640482	4.6036	-0.114675	0.00453912
ENSG00000169607	CKAP2L	2	9.40922e-82	0.727612	6.3756e-66	0.000237229	NA	0.000237229	2.02479e-16	0.00559623	2.11034e-07	6.8641e-08	6.98529e-11	0.0298394	0.00355361	0.000194463	3.35751	0.737538	0	0.737538	0.377359	-0.174601	-0.262557	-0.355686	-0.0114238	0.00531735	0.00616558	0.00940538	3.35751	0.377359	-0.0114238	4.09505	0.202758	-0.00610648	3.35751	0.114802	-0.00525825	4.09505	0.0216727	-0.00201845
ENSG00000113615	SEC24A	2	1.52001e-81	0.722626	3.60728e-217	0.0128036	NA	0.0326656	1.3132e-33	NA	7.69255e-12	8.17294e-08	3.09255e-29	NA	2.94385e-08	5.14827e-06	6.76267	0.0878498	0	0.115016	0.137124	0	-0.0942778	-0.0921829	-0.00486851	0	0.00314366	0.00301533	6.76267	0.137124	-0.00486851	6.85052	0.137124	-0.00486851	6.76267	0.0428462	-0.00172485	6.87768	0.0449411	-0.00185318
ENSG00000065320	NTN1	2	3.64218e-81	0.694559	2.49928e-46	0.00858829	NA	NA	6.60595e-22	NA	5.3045e-14	9.36999e-05	3.16362e-14	NA	NA	NA	1.74969	0.259957	0	0	0.254409	0	-0.0593019	-0.0265166	-0.00707753	0	0	0	1.74969	0.254409	-0.00707753	2.00964	0.254409	-0.00707753	1.74969	0.195107	-0.00707753	1.74969	0.227892	-0.00707753
ENSG00000275532		2	4.94844e-80	0.730395	4.75545e-18	0.000463866	NA	0.000463866	8.96035e-29	0.0110185	7.90553e-09	3.9589e-10	5.44073e-25	0.0285503	1.27928e-06	6.56408e-09	1.45831	0.824777	0	0.824777	0.583596	-0.16404	-0.276421	-0.438986	-0.0200936	0.00532458	0.00980324	0.015385	1.45831	0.583596	-0.0200936	2.28309	0.419556	-0.0147691	1.45831	0.307175	-0.0102904	2.28309	0.144609	-0.00470861
ENSG00000128965	CHAC1	2	2.4207e-79	0.727426	1.84802e-25	0.0465546	NA	NA	4.46371e-11	NA	6.61922e-08	6.99448e-06	9.12625e-05	NA	NA	NA	1.39353	0.242344	0	0	0.206992	0	-0.0453705	-0.0364612	-0.00438179	0	0	0	1.39353	0.206992	-0.00438179	1.63587	0.206992	-0.00438179	1.39353	0.161622	-0.00438179	1.39353	0.170531	-0.00438179
ENSG00000099860	GADD45B	2	3.71613e-79	0.72643	1.49576e-181	0.0275861	NA	NA	2.20132e-26	NA	5.2577e-17	6.03955e-11	5.4884e-21	NA	8.66025e-13	6.91244e-08	7.83396	0.170089	0	0	0.247209	0	-0.268318	-0.200758	-0.00839416	0	0.00938177	0.00684217	7.83396	0.247209	-0.00839416	8.00404	0.247209	-0.00839416	7.83396	-0.0211084	0.000987605	7.83396	0.0464511	-0.00155199
ENSG00000131979	GCH1	2	8.45243e-79	0.743863	8.31553e-139	5.34138e-05	NA	7.41334e-05	1.1576e-31	0.0348903	1.28762e-09	4.85101e-08	3.51492e-26	NA	4.71742e-06	3.62378e-05	6.73966	0.522276	0	0.595661	0.354195	-0.0197523	-0.22352	-0.253323	-0.0121645	0	0.00702945	0.00733177	6.73966	0.354195	-0.0121645	7.26194	0.334443	-0.0121645	6.73966	0.130675	-0.005135	7.33532	0.100872	-0.00483268
ENSG00000253838		2	3.16522e-78	0.69748	4.34965e-22	0.0350002	NA	NA	8.49964e-14	NA	0.00425521	4.57414e-09	4.06057e-07	NA	0.0444273	NA	1.66116	0.344878	0	0	0.328947	0	-0.181909	-0.0688489	-0.00805039	0	0.0053457	0	1.66116	0.328947	-0.00805039	2.00604	0.328947	-0.00805039	1.66116	0.147038	-0.00270468	1.66116	0.260098	-0.00805039
ENSG00000157593	SLC35B2	2	3.6714e-78	0.719202	7.06154e-175	0.00431225	NA	0.0120537	1.15594e-36	NA	0.000831973	0.00075143	1.84476e-34	NA	0.00668457	0.00343962	6.30247	0.166704	0	0.223807	0.242363	0	-0.07186	-0.0930613	-0.00910952	0	0.00244607	0.00313251	6.30247	0.242363	-0.00910952	6.46917	0.242363	-0.00910952	6.30247	0.170503	-0.00666346	6.52628	0.149301	-0.00597701
ENSG00000126767	ELK1	2	2.92794e-77	0.687714	1.84656e-256	0.00520438	NA	NA	1.63568e-26	NA	0.000710303	0.000357471	4.17266e-18	NA	0.0235525	NA	6.41263	0.064469	0	0	0.06562	0	-0.0281066	-0.00592491	-0.00196061	0	0.000787034	0	6.41263	0.06562	-0.00196061	6.4771	0.06562	-0.00196061	6.41263	0.0375134	-0.00117358	6.41263	0.0596951	-0.00196061
ENSG00000062194	GPBP1	2	2.98538e-77	0.69624	6.0149e-256	0.014561	NA	0.0438828	2.91437e-36	NA	2.01197e-06	2.6015e-05	4.87793e-33	NA	8.68716e-05	0.000475626	8.27478	0.0625764	0	0.0786396	0.105756	0	-0.0458012	-0.0516001	-0.00388185	0	0.00157837	0.00165627	8.27478	0.105756	-0.00388185	8.33735	0.105756	-0.00388185	8.27478	0.0599549	-0.00230348	8.35342	0.054156	-0.00222558
ENSG00000164683	HEY1	2	8.69031e-77	0.714934	1.14722e-86	0.000134387	NA	4.6842e-15	7.62176e-09	1.56442e-05	2.62589e-05	NA	1.06186e-05	9.4526e-05	0.0069275	NA	4.01287	-0.801113	0	-1.09787	0.197537	0.264691	-0.19651	0	-0.00577058	-0.00911706	0.00525176	0	4.01287	0.197537	-0.00577058	3.21176	0.462228	-0.0148876	4.01287	0.0010268	-0.000518822	2.915	0.197537	-0.00577058
ENSG00000254632		2	1.77655e-76	0.706632	0.0457392	0.0212711	NA	NA	2.38393e-34	NA	1.48117e-05	6.28581e-05	5.77772e-32	NA	0.00335901	NA	0.398781	0.383814	0	0	0.724097	0	-0.254229	-0.0470595	-0.0246736	0	0.00723663	0	0.398781	0.724097	-0.0246736	0.782596	0.724097	-0.0246736	0.398781	0.469869	-0.0174369	0.398781	0.677038	-0.0246736
ENSG00000198829	SUCNR1	2	6.44667e-76	0.751259	9.58117e-71	0.00155126	NA	NA	1.1015e-41	NA	3.82059e-06	NA	4.41976e-36	NA	0.000106947	NA	3.48373	0.450408	0	0	0.614501	0	-0.248068	0	-0.0211971	0	0.00877258	0	3.48373	0.614501	-0.0211971	3.93414	0.614501	-0.0211971	3.48373	0.366434	-0.0124245	3.48373	0.614501	-0.0211971
ENSG00000188290	HES4	2	2.06132e-75	0.726081	4.28152e-88	2.24432e-21	NA	8.79887e-14	4.5163e-13	NA	4.43577e-07	2.64354e-07	1.15011e-10	NA	0.000195774	0.000117716	5.05886	1.67783	0	1.91123	0.311789	0	-0.299865	-0.387557	-0.0107718	0	0.00917943	0.0111008	5.05886	0.311789	-0.0107718	6.7367	0.311789	-0.0107718	5.05886	0.0119243	-0.00159241	6.9701	-0.0757684	0.000328985
ENSG00000164692	COL1A2	2	1.14618e-74	0.712689	4.22403e-05	0.00101639	NA	NA	3.8918e-28	NA	3.84602e-07	3.45886e-06	NA	NA	NA	NA	-1.05744	0.726103	0	0	0.15069	0	-0.120343	-0.0723479	0	0	0	0	-1.05744	0.15069	0	-0.331338	0.15069	0	-1.05744	0.0303465	0	-1.05744	0.0783417	0
ENSG00000065457	ADAT1	2	1.56396e-74	0.703511	3.47997e-227	0.0198515	NA	NA	2.42692e-34	NA	1.97119e-19	1.55158e-21	1.84066e-31	NA	1.28466e-15	1.12538e-17	7.13959	-0.0887974	0	0	0.148807	0	-0.144802	-0.155449	-0.00555196	0	0.00527678	0.00573237	7.13959	0.148807	-0.00555196	7.0508	0.148807	-0.00555196	7.13959	0.00400477	-0.000275179	7.13959	-0.00664194	0.000180415
ENSG00000003056	M6PR	2	1.93231e-73	0.696849	2.30496e-232	5.00588e-05	NA	0.000796351	8.11903e-39	NA	0.00885215	NA	2.01694e-37	NA	0.0124068	NA	7.82883	0.148966	0	0.122271	0.131967	0	-0.0335064	0	-0.00502822	0	0.00134022	0	7.82883	0.131967	-0.00502822	7.9778	0.131967	-0.00502822	7.82883	0.0984605	-0.003688	7.9511	0.131967	-0.00502822
ENSG00000226380	NA	2	3.15978e-73	0.694242	2.47219e-207	0.00161906	NA	0.000122665	9.13071e-07	1.01237e-05	1.7536e-05	4.70856e-09	0.000249545	2.98381e-05	0.0140638	NA	7.80903	-0.213325	0	-0.225025	0.0564199	0.0917013	-0.0698954	-0.0260856	-0.00164083	-0.00336987	0.00167593	0	7.80903	0.0564199	-0.00164083	7.5957	0.148121	-0.0050107	7.80903	-0.0134755	3.51006e-05	7.584	0.0303343	-0.00164083
ENSG00000207870	MIR221	2	3.60808e-72	0.686776	1.28604e-13	5.7074e-09	NA	5.7074e-09	6.8587e-27	0.000523759	1.81519e-13	1.43076e-06	2.54139e-23	0.00875911	NA	0.0018433	1.29863	1.4108	0	1.4108	0.524211	-0.21653	-0.0745584	-0.309666	-0.0172375	0.00605119	0	0.00736846	1.29863	0.524211	-0.0172375	2.70943	0.307681	-0.0111863	1.29863	0.449653	-0.0172375	2.70943	0.214545	-0.00986902
ENSG00000275894		2	4.17726e-72	0.68584	1.41862e-64	3.09014e-08	NA	3.09014e-08	1.53725e-18	0.0061438	2.76895e-18	1.45451e-07	1.28144e-12	0.0364352	NA	0.000382061	2.45717	0.817797	0	0.817797	0.249171	-0.112939	-0.0608758	-0.227852	-0.00725774	0.00326684	0	0.00576888	2.45717	0.249171	-0.00725774	3.27497	0.136233	-0.00399089	2.45717	0.188295	-0.00725774	3.27497	0.0213194	-0.00148885
ENSG00000127481	UBR4	2	2.67639e-71	0.685064	2.16188e-226	0.0214151	NA	0.00350015	2.16513e-18	0.0141563	5.0439e-07	1.13577e-05	1.6181e-13	0.0245017	0.000670511	NA	9.08038	-0.138733	0	-0.152107	0.0978573	0.044834	-0.0741586	-0.0171473	-0.00315738	-0.00160008	0.00210063	0	9.08038	0.0978573	-0.00315738	8.94165	0.142691	-0.00475746	9.08038	0.0236987	-0.00105676	8.92828	0.08071	-0.00315738
ENSG00000027644	INSRR	2	3.85803e-71	0.6571	1.63886e-21	0.0376052	NA	NA	2.10922e-21	NA	6.70376e-08	2.09336e-07	1.43388e-14	NA	NA	NA	1.36919	0.265956	0	0	0.340327	0	-0.0488965	-0.0468759	-0.00965267	0	0	0	1.36919	0.340327	-0.00965267	1.63514	0.340327	-0.00965267	1.36919	0.29143	-0.00965267	1.36919	0.293451	-0.00965267
ENSG00000140939	NOL3	2	5.56615e-71	0.659388	4.33056e-147	0.0104422	NA	0.0353057	3.17424e-14	NA	4.11747e-07	9.41157e-05	3.89161e-23	NA	NA	NA	3.87502	0.138118	0	0.146669	-0.0924773	0	-0.0194168	-0.0188556	0.00493293	0	0	0	3.87502	-0.0924773	0.00493293	4.01314	-0.0924773	0.00493293	3.87502	-0.111894	0.00493293	4.02169	-0.111333	0.00493293
ENSG00000277969		2	1.77364e-70	0.710509	1.24879e-122	0.0486157	NA	0.0236589	2.04873e-33	0.037636	1.35758e-09	6.33796e-10	3.04485e-28	NA	1.29899e-06	1.29664e-07	5.17988	0.239798	0	0.321818	0.352143	-0.0185681	-0.212714	-0.278174	-0.0122441	0	0.00711244	0.0091078	5.17988	0.352143	-0.0122441	5.41968	0.333575	-0.0122441	5.17988	0.139429	-0.00513167	5.5017	0.0739695	-0.00313631
ENSG00000243649	CFB	2	2.35262e-70	0.695738	0.000223977	5.87264e-05	NA	0.0151685	5.60908e-11	NA	6.57243e-06	2.12568e-05	7.21875e-06	0.0415525	0.000382881	0.000354086	0.707759	0.882631	0	0.758178	0.314309	0	-0.395077	-0.40075	-0.00804376	-0.00114638	0.013027	0.0129825	0.707759	0.314309	-0.00804376	1.59039	0.314309	-0.00919014	0.707759	-0.0807681	0.00498322	1.46594	-0.086441	0.00493871
ENSG00000155629	PIK3AP1	2	8.54621e-70	0.690719	1.38092e-168	0.000427989	NA	0.000655318	1.12224e-29	0.0296964	1.87312e-07	6.91561e-07	8.72736e-27	NA	0.000146126	0.000113837	8.58906	0.383457	0	0.431046	0.28583	-0.0172691	-0.160282	-0.193818	-0.0104913	0	0.00489407	0.00578874	8.58906	0.28583	-0.0104913	8.97252	0.268561	-0.0104913	8.58906	0.125548	-0.00559728	9.02011	0.0920123	-0.0047026
ENSG00000130584	ZBTB46	2	1.56547e-69	0.662435	6.91367e-135	0.000485432	NA	0.000366421	4.14189e-28	NA	NA	NA	1.46162e-20	NA	NA	NA	4.54657	-0.260578	0	-0.266284	0.210032	0	0	0	-0.00648347	0	0	0	4.54657	0.210032	-0.00648347	4.28599	0.210032	-0.00648347	4.54657	0.210032	-0.00648347	4.28029	0.210032	-0.00648347
ENSG00000106341	PPP1R17	2	4.35781e-69	0.602586	1.42576e-33	0.0012338	NA	NA	2.55472e-33	NA	3.58613e-07	7.42896e-06	5.19947e-29	NA	3.53048e-06	4.94933e-05	2.11104	0.528807	0	0	0.624447	0	-0.309254	-0.267882	-0.021783	0	0.0117911	0.0101655	2.11104	0.624447	-0.021783	2.63985	0.624447	-0.021783	2.11104	0.315192	-0.0099919	2.11104	0.356565	-0.0116175
ENSG00000115840	SLC25A12	2	1.18297e-68	0.658274	1.00945e-265	0.0246643	NA	NA	1.5395e-05	NA	3.08713e-19	3.62348e-13	0.00443917	NA	1.32344e-14	8.55808e-10	6.18095	0.044192	0	0	0.0221372	0	-0.0744112	-0.0577727	-0.000572808	0	0.00261175	0.00201073	6.18095	0.0221372	-0.000572808	6.22514	0.0221372	-0.000572808	6.18095	-0.052274	0.00203894	6.18095	-0.0356355	0.00143792
ENSG00000124102	PI3	2	3.53509e-68	0.654004	1.05863e-92	0.00469284	NA	0.0021028	4.6054e-38	NA	2.64131e-19	2.76114e-07	3.89896e-32	NA	NA	NA	6.57876	-0.556872	0	-0.780501	0.666478	0	-0.138228	-0.0934261	-0.022269	0	0	0	6.57876	0.666478	-0.022269	6.02188	0.666478	-0.022269	6.57876	0.52825	-0.022269	5.79825	0.573052	-0.022269
ENSG00000135625	EGR4	2	1.11814e-67	0.667474	3.13735e-38	0.0258123	NA	NA	2.03422e-06	NA	9.51621e-17	3.32938e-16	0.0050449	NA	NA	NA	1.92072	0.304777	0	0	0.158326	0	-0.153034	-0.142731	-0.00347839	0	0	0	1.92072	0.158326	-0.00347839	2.22549	0.158326	-0.00347839	1.92072	0.00529182	-0.00347839	1.92072	0.0155946	-0.00347839
ENSG00000244232	RN7SL698P	2	8.10442e-67	0.648981	6.85247e-113	0.00112953	NA	1.49106e-09	1.88762e-23	0.00291583	2.13833e-05	NA	1.18781e-20	0.00837814	0.00062421	NA	3.43998	-0.390025	0	-0.464567	0.215572	0.103049	-0.112651	0	-0.00771967	-0.00349288	0.00379344	0	3.43998	0.215572	-0.00771967	3.04996	0.318621	-0.0112126	3.43998	0.102921	-0.00392624	2.97542	0.215572	-0.00771967
ENSG00000172403	SYNPO2	2	2.23988e-66	0.622941	7.94385e-142	3.98782e-11	NA	3.91401e-08	4.36356e-29	NA	7.97778e-08	2.79442e-12	NA	0.000301009	NA	NA	3.77436	0.487824	0	0.442891	0.0500437	0	-0.024108	-0.0428132	0	-0.000796559	0	0	3.77436	0.0500437	0	4.26218	0.0500437	-0.000796559	3.77436	0.0259357	0	4.21725	0.00723051	0
ENSG00000120217	CD274	2	4.85488e-66	0.728604	2.60779e-85	4.07186e-05	NA	0.000112572	2.36659e-22	0.0287344	0.000114545	0.000124078	3.65501e-14	NA	0.00592792	0.0101781	5.34174	0.898287	0	0.982588	0.463375	-0.0345134	-0.231532	-0.293777	-0.0134474	0	0.00697732	0.00756803	5.34174	0.463375	-0.0134474	6.24003	0.428862	-0.0134474	5.34174	0.231843	-0.00647008	6.32433	0.169598	-0.00587937
ENSG00000235066		2	5.67303e-66	0.693637	0.0126888	5.47281e-07	NA	NA	1.53587e-16	NA	6.72575e-08	0.00552563	2.46422e-14	NA	NA	NA	-0.744297	0.900655	0	0	0.592062	0	-0.130903	-0.0339464	-0.0187821	0	0	0	-0.744297	0.592062	-0.0187821	0.156358	0.592062	-0.0187821	-0.744297	0.461159	-0.0187821	-0.744297	0.558115	-0.0187821
ENSG00000257027		2	1.27762e-65	0.656214	7.4922e-217	0.00699232	NA	0.00112732	0.000201774	0.00457226	1.00539e-05	0.00122809	2.44908e-10	0.00719483	NA	NA	7.42786	-0.155323	0	-0.155437	-0.0323651	0.0481886	-0.0123127	-0.011671	0.00217296	-0.0017562	0	0	7.42786	-0.0323651	0.00217296	7.27253	0.0158235	0.000416769	7.42786	-0.0446778	0.00217296	7.27242	-0.0440361	0.00217296
ENSG00000123685	BATF3	2	2.03953e-64	0.663951	1.43913e-89	0.00360939	NA	0.00202784	2.25108e-21	0.015501	1.0094e-20	1.19406e-05	6.17489e-16	NA	NA	0.0233468	3.98814	0.420604	0	0.546544	0.282401	-0.0258914	-0.0899199	-0.229404	-0.00871874	0	0	0.00448628	3.98814	0.282401	-0.00871874	4.40875	0.256509	-0.00871874	3.98814	0.192481	-0.00871874	4.53469	0.0529964	-0.00423246
ENSG00000149187	CELF1	2	3.48665e-64	0.653628	5.60919e-263	0.0480396	NA	0.000255782	9.5373e-31	NA	1.1387e-06	1.91503e-05	2.45113e-25	NA	0.000628673	NA	8.47784	-0.049128	0	-0.118958	0.075831	0	-0.0440126	-0.00956928	-0.00257645	0	0.00127944	0	8.47784	0.075831	-0.00257645	8.42871	0.075831	-0.00257645	8.47784	0.0318184	-0.00129701	8.35888	0.0662617	-0.00257645
ENSG00000254420		2	8.70953e-64	0.660953	NA	0.0196198	NA	NA	9.11153e-33	NA	5.59636e-05	NA	5.37957e-31	NA	0.000701658	NA	0	0.355917	0	0	0.697548	0	-0.229755	0	-0.0240938	0	0.00817662	0	0	0.697548	-0.0240938	0.355917	0.697548	-0.0240938	0	0.467793	-0.0159172	0	0.697548	-0.0240938
ENSG00000138942	RNF185	2	1.17305e-63	0.674098	3.41586e-223	0.000379718	NA	NA	1.03285e-36	NA	7.8857e-05	NA	6.59154e-35	NA	0.000346958	NA	6.61439	0.127311	0	0	0.136626	0	-0.053603	0	-0.00516138	0	0.00205985	0	6.61439	0.136626	-0.00516138	6.74171	0.136626	-0.00516138	6.61439	0.0830234	-0.00310153	6.61439	0.136626	-0.00516138
ENSG00000087842	PIR	2	1.62475e-63	0.687098	0.000273447	0.00135747	NA	NA	2.89524e-27	NA	0.000280837	NA	5.59228e-23	NA	0.001403	NA	0.593672	0.429148	0	0	0.504874	0	-0.192639	0	-0.0163463	0	0.0071391	0	0.593672	0.504874	-0.0163463	1.02282	0.504874	-0.0163463	0.593672	0.312236	-0.00920719	0.593672	0.504874	-0.0163463
ENSG00000124762	CDKN1A	2	3.54809e-63	0.670157	7.50969e-142	4.96268e-07	NA	4.96268e-07	1.886e-23	0.00185695	1.02345e-07	1.14082e-07	2.99761e-18	0.0127729	0.000111294	4.75272e-05	7.04725	0.736903	0	0.736903	0.357985	-0.147238	-0.201202	-0.258006	-0.0120897	0.00461204	0.00613659	0.00765345	7.04725	0.357985	-0.0120897	7.78415	0.210746	-0.00747768	7.04725	0.156782	-0.00595313	7.78415	0.0999783	-0.00443627
ENSG00000144597	EAF1	2	6.78761e-63	0.670547	7.34617e-200	0.000217917	NA	0.00987374	1.02384e-15	NA	4.56314e-11	1.21827e-06	3.31662e-14	NA	6.15159e-07	0.000164917	7.26006	0.179093	0	0.189026	0.108361	0	-0.122529	-0.112321	-0.00400456	0	0.00380588	0.00334979	7.26006	0.108361	-0.00400456	7.43915	0.108361	-0.00400456	7.26006	-0.0141673	-0.000198674	7.44909	-0.00396008	-0.000654768
ENSG00000127561	SYNGR3	2	3.69759e-62	0.677667	4.82282e-119	0.0359398	NA	0.010555	5.87076e-12	NA	2.12018e-07	0.00067667	5.05004e-05	NA	NA	NA	3.76185	-0.157376	0	-0.254884	0.114612	0	-0.0274668	-0.0231918	-0.00244977	0	0	0	3.76185	0.114612	-0.00244977	3.60447	0.114612	-0.00244977	3.76185	0.0871455	-0.00244977	3.50696	0.0914205	-0.00244977
ENSG00000269959	SPACA6-AS1	2	8.34905e-62	0.669527	6.45396e-19	0.00520655	NA	NA	5.85923e-20	NA	5.21909e-06	1.53688e-09	4.23262e-14	NA	0.000165834	1.00144e-07	1.1771	-0.372828	0	0	0.362952	0	-0.24352	-0.373772	-0.0109863	0	0.00837861	0.0136639	1.1771	0.362952	-0.0109863	0.804272	0.362952	-0.0109863	1.1771	0.119432	-0.00260771	1.1771	-0.0108194	0.00267758
ENSG00000128284	APOL3	2	9.82176e-62	0.635782	1.0066e-226	0.000184787	NA	0.00822305	1.54774e-23	NA	1.1402e-09	1.3135e-09	1.78724e-15	NA	NA	NA	7.91876	0.143874	0	0.128977	0.0897255	0	-0.0169751	-0.0216576	-0.00257755	0	0	0	7.91876	0.0897255	-0.00257755	8.06264	0.0897255	-0.00257755	7.91876	0.0727504	-0.00257755	8.04774	0.068068	-0.00257755
ENSG00000162461	SLC25A34	2	1.35668e-61	0.654012	3.46349e-165	0.000352382	NA	0.0193099	6.70793e-33	NA	1.86543e-07	0.000405419	1.79229e-32	NA	2.27971e-07	0.000112415	4.32296	0.162526	0	0.162542	0.171323	0	-0.0884626	-0.0755498	-0.00668334	0	0.00370278	0.00321795	4.32296	0.171323	-0.00668334	4.48548	0.171323	-0.00668334	4.32296	0.0828608	-0.00298057	4.4855	0.0957737	-0.00346539
ENSG00000166394	CYB5R2	2	4.21259e-61	0.651508	5.60063e-50	0.000552284	NA	0.0338813	1.12651e-20	NA	2.37246e-10	4.35706e-07	4.76311e-17	NA	1.49468e-07	2.07744e-05	2.5339	0.44824	0	0.458887	0.35608	0	-0.34305	-0.333416	-0.0120672	0	0.0117894	0.0107466	2.5339	0.35608	-0.0120672	2.98214	0.35608	-0.0120672	2.5339	0.0130301	-0.000277755	2.99279	0.0226639	-0.00132052
ENSG00000225864		2	3.41431e-60	0.636666	1.47901e-90	0.000389297	NA	0.0234327	1.18393e-20	NA	1.00983e-09	7.98171e-06	3.39741e-16	NA	4.52822e-07	0.000429447	3.04285	0.304553	0	0.310383	0.232951	0	-0.207474	-0.187432	-0.00771071	0	0.00709942	0.00566569	3.04285	0.232951	-0.00771071	3.3474	0.232951	-0.00771071	3.04285	0.0254761	-0.000611299	3.35323	0.0455189	-0.00204503
ENSG00000207614	MIR193A	2	2.12648e-59	0.676556	0.0293306	0.0311263	NA	0.0311263	9.39935e-23	0.0149187	1.80355e-05	0.000246107	5.22111e-22	0.0242565	0.00529979	0.0026495	0.470134	0.698326	0	0.698326	0.634262	-0.202118	-0.231667	-0.31314	-0.0230509	0.00691431	0.00653157	0.00954502	0.470134	0.634262	-0.0230509	1.16846	0.432144	-0.0161366	0.470134	0.402594	-0.0165193	1.16846	0.321122	-0.0135059
ENSG00000143612	C1orf43	2	2.6706e-59	0.650165	1.45017e-232	0.0104958	NA	0.0475031	2.17349e-31	NA	0.000287936	0.0238484	5.64841e-31	NA	0.000461175	0.0157494	7.5853	0.0824126	0	0.0971454	0.118613	0	-0.0432783	-0.0341773	-0.00463919	0	0.00176089	0.00142411	7.5853	0.118613	-0.00463919	7.66772	0.118613	-0.00463919	7.5853	0.0753344	-0.0028783	7.68245	0.0844353	-0.00321508
ENSG00000147168	IL2RG	2	4.67857e-59	0.636923	7.67498e-245	0.0272471	NA	NA	2.69981e-26	NA	0.000362884	7.5692e-07	2.0884e-27	NA	0.00871687	NA	8.5257	0.0788464	0	0	0.101349	0	-0.0460835	-0.0129936	-0.00407422	0	0.00142035	0	8.5257	0.101349	-0.00407422	8.60455	0.101349	-0.00407422	8.5257	0.0552651	-0.00265387	8.5257	0.088355	-0.00407422
ENSG00000270069	MIR222HG	2	3.80556e-58	0.651129	8.4852e-122	3.77759e-09	NA	1.06042e-07	9.83092e-26	1.12829e-05	8.70386e-14	6.61067e-05	2.15508e-22	NA	NA	0.0296171	5.34464	0.76034	0	0.825571	0.276782	-0.0418295	-0.0577058	-0.178445	-0.00947974	0	0	0.00368276	5.34464	0.276782	-0.00947974	6.10498	0.234953	-0.00947974	5.34464	0.219076	-0.00947974	6.17021	0.0983368	-0.00579699
ENSG00000001617	SEMA3F	2	1.98953e-57	0.616542	3.06705e-60	0.000193228	NA	0.00481549	8.23698e-06	NA	5.08778e-17	1.31355e-16	0.0155924	NA	NA	NA	2.44556	0.413708	0	0.424928	0.109095	0	-0.0842606	-0.102009	-0.00220041	0	0	0	2.44556	0.109095	-0.00220041	2.85926	0.109095	-0.00220041	2.44556	0.0248346	-0.00220041	2.87048	0.00708606	-0.00220041
ENSG00000180233	ZNRF2	2	1.80419e-56	0.625735	7.5529e-234	8.92429e-08	NA	0.00267137	1.7874e-15	NA	2.30076e-13	1.43783e-08	1.06906e-11	NA	6.37286e-11	3.20886e-07	6.98488	0.16099	0	0.134218	0.0652006	0	-0.084253	-0.0808099	-0.00214367	0	0.00311483	0.00281222	6.98488	0.0652006	-0.00214367	7.14587	0.0652006	-0.00214367	6.98488	-0.0190525	0.00097116	7.1191	-0.0156094	0.000668553
ENSG00000047579	DTNBP1	2	3.68758e-56	0.64802	3.45579e-217	0.00382798	NA	0.00610288	2.86608e-16	0.0439446	1.34086e-19	3.97747e-14	9.20055e-13	NA	3.17974e-15	6.90635e-12	6.60997	0.124132	0	0.136781	0.0742357	-0.00633828	-0.120476	-0.123182	-0.00250465	0	0.00434073	0.00428863	6.60997	0.0742357	-0.00250465	6.7341	0.0678975	-0.00250465	6.60997	-0.0462402	0.00183608	6.74675	-0.0489465	0.00178398
ENSG00000120437	ACAT2	2	4.32236e-56	0.644123	1.72875e-205	0.000919691	NA	0.00597832	7.59064e-18	NA	3.30217e-15	5.23203e-12	3.21606e-15	NA	1.34122e-11	5.3434e-10	6.05439	0.123381	0	0.155767	0.0910353	0	-0.116623	-0.127953	-0.00323279	0	0.00411815	0.00442391	6.05439	0.0910353	-0.00323279	6.17777	0.0910353	-0.00323279	6.05439	-0.0255881	0.000885359	6.21016	-0.0369178	0.00119113
ENSG00000207550	MIR99B	2	1.20504e-55	0.614131	8.20441e-64	0.000104872	NA	4.75689e-07	6.07692e-29	NA	0.0174493	NA	9.39205e-24	NA	NA	NA	2.63074	-0.452057	0	-0.605242	0.328435	0	-0.0173556	0	-0.0106681	0	0	0	2.63074	0.328435	-0.0106681	2.17868	0.328435	-0.0106681	2.63074	0.311079	-0.0106681	2.0255	0.328435	-0.0106681
ENSG00000104312	RIPK2	2	7.73827e-55	0.636837	4.93131e-166	0.0153127	NA	0.0122118	9.69958e-10	NA	2.42741e-10	2.20075e-08	6.11374e-06	NA	3.91458e-07	1.14011e-05	7.22685	0.182847	0	0.289009	0.124775	0	-0.184813	-0.206488	-0.00355431	0	0.00611154	0.00619602	7.22685	0.124775	-0.00355431	7.4097	0.124775	-0.00355431	7.22685	-0.0600379	0.00255723	7.51586	-0.0817123	0.00264171
ENSG00000206418	RAB12	2	3.98069e-54	0.616301	7.60011e-241	0.00586863	NA	0.0331676	2.23609e-19	NA	1.92043e-08	2.13307e-06	NA	NA	0.000169759	0.00078344	6.38912	0.0743026	0	0.0857657	0.0133313	0	-0.0504657	-0.0522457	0	0	0.0013798	0.00139886	6.38912	0.0133313	0	6.46342	0.0133313	0	6.38912	-0.0371344	0.0013798	6.47488	-0.0389144	0.00139886
ENSG00000113070	HBEGF	2	5.96148e-54	0.6162	1.61363e-130	9.36818e-06	NA	9.36818e-06	1.1498e-14	4.37948e-05	7.57008e-05	2.80092e-08	1.1597e-09	8.78203e-05	0.00281042	3.04354e-06	5.64859	0.60213	0	0.60213	0.242406	-0.1822	-0.136752	-0.253194	-0.00740596	0.00686389	0.00438035	0.00825728	5.64859	0.242406	-0.00740596	6.25072	0.0602058	-0.000542074	5.64859	0.105654	-0.00302561	6.25072	-0.010788	0.000851316
ENSG00000121380	BCL2L14	2	9.24128e-54	0.642118	1.52978e-28	1.29749e-06	NA	5.46932e-06	7.21494e-14	0.0270104	1.03427e-06	1.5761e-06	7.75032e-09	NA	0.000130788	0.000261264	1.98068	0.981985	0	1.10345	0.299966	-0.0294819	-0.298677	-0.337453	-0.00857029	0	0.00980679	0.00979007	1.98068	0.299966	-0.00857029	2.96267	0.270484	-0.00857029	1.98068	0.00128898	0.0012365	3.08413	-0.0374875	0.00121978
ENSG00000148154	UGCG	2	1.26834e-53	0.611728	7.6995e-221	0.000192059	NA	0.0220927	1.30104e-05	NA	1.40744e-11	3.60471e-09	0.000784477	NA	7.5892e-08	7.95849e-07	7.20795	0.135139	0	0.125122	0.0410975	0	-0.0944059	-0.103946	-0.00123646	0	0.00308879	0.00333413	7.20795	0.0410975	-0.00123646	7.34309	0.0410975	-0.00123646	7.20795	-0.0533083	0.00185233	7.33307	-0.062848	0.00209767
ENSG00000176871	WSB2	2	4.87124e-53	0.616432	1.10025e-211	0.000957635	NA	0.0358599	1.44071e-32	NA	0.00102384	NA	1.05377e-31	NA	0.00126945	NA	6.78302	0.137315	0	0.086435	0.130919	0	-0.0482282	0	-0.00503374	0	0.00198263	0	6.78302	0.130919	-0.00503374	6.92033	0.130919	-0.00503374	6.78302	0.0826911	-0.00305112	6.86945	0.130919	-0.00503374
ENSG00000264017	RN7SL336P	2	1.74386e-52	0.602269	9.88464e-134	0.000711088	NA	0.0406417	1.00664e-27	NA	0.000407039	0.0166898	5.56997e-24	NA	0.00296543	0.0196662	3.71271	-0.20135	0	-0.191724	0.196917	0	-0.0756082	-0.0672086	-0.00695618	0	0.00266599	0.00253264	3.71271	0.196917	-0.00695618	3.51136	0.196917	-0.00695618	3.71271	0.121308	-0.00429018	3.52098	0.129708	-0.00442353
ENSG00000137757	CASP5	2	4.65482e-52	0.653414	7.07938e-90	0.00109061	NA	0.00353185	0.000189313	0.0218442	1.17514e-09	1.75618e-07	0.0117356	NA	7.24681e-05	0.000481628	5.31482	0.659905	0	0.684094	0.146475	-0.0337834	-0.365163	-0.384458	-0.00386778	0	0.00987366	0.0098272	5.31482	0.146475	-0.00386778	5.97472	0.112692	-0.00386778	5.31482	-0.218688	0.00600587	5.99891	-0.237982	0.00595941
ENSG00000269902		2	3.00404e-51	0.609099	1.36609e-93	2.21126e-07	NA	2.53399e-06	8.22721e-23	2.3652e-05	2.86877e-12	1.98485e-15	1.14687e-20	NA	NA	NA	3.7964	0.710892	0	0.645125	0.239967	-0.0432433	-0.0597128	-0.0910416	-0.00832573	0	0	0	3.7964	0.239967	-0.00832573	4.5073	0.196724	-0.00832573	3.7964	0.180254	-0.00832573	4.44153	0.148926	-0.00832573
ENSG00000156384	SFR1	2	5.61259e-51	0.619095	2.50073e-178	0.000169792	NA	0.00633471	1.65536e-25	NA	6.63573e-10	1.0597e-10	1.85942e-20	0.0177207	5.1864e-08	3.16488e-09	5.17314	0.201778	0	0.183226	0.136859	0	-0.104811	-0.138856	-0.00476777	-0.000396548	0.00392199	0.0049568	5.17314	0.136859	-0.00476777	5.37492	0.136859	-0.00516432	5.17314	0.0320475	-0.000845786	5.35637	-0.00199717	0.000189025
ENSG00000165806	CASP7	2	7.88193e-50	0.607621	3.57449e-190	2.32365e-08	NA	3.36253e-06	8.4759e-13	0.0257826	4.31007e-08	3.57685e-08	7.39674e-06	NA	NA	NA	5.9193	0.327888	0	0.269066	0.0689226	-0.00950823	-0.0184915	-0.024433	-0.00154176	0	0	0	5.9193	0.0689226	-0.00154176	6.24719	0.0594143	-0.00154176	5.9193	0.0504311	-0.00154176	6.18837	0.0444896	-0.00154176
ENSG00000283959		2	2.97236e-49	0.626713	7.88109e-70	0.00681434	NA	0.00518319	1.2263e-20	0.00802753	0.000494795	2.79975e-06	4.72986e-14	NA	0.00688111	0.000130971	2.85923	0.377306	0	0.465371	0.275689	-0.025836	-0.130004	-0.231881	-0.00829247	0	0.00427167	0.00723969	2.85923	0.275689	-0.00829247	3.23653	0.249853	-0.00829247	2.85923	0.145685	-0.0040208	3.3246	0.0438072	-0.00105278
ENSG00000125148	MT2A	2	3.71676e-48	0.632773	2.32772e-120	4.6153e-09	NA	3.46057e-07	1.68009e-11	NA	2.58892e-08	2.49899e-08	1.71173e-08	NA	1.88365e-05	3.35906e-06	6.44917	0.770607	0	1.01169	0.232409	0	-0.268372	-0.343519	-0.00753332	0	0.00853548	0.0110014	6.44917	0.232409	-0.00753332	7.21978	0.232409	-0.00753332	6.44917	-0.0359634	0.00100217	7.46086	-0.11111	0.00346806
ENSG00000072121	ZFYVE26	2	1.36459e-46	0.645961	7.23744e-194	1.35159e-05	NA	0.0155942	7.78764e-21	NA	8.25803e-08	0.00364118	5.26714e-17	NA	1.90651e-06	0.00778674	7.50483	0.238153	0	0.198394	0.147042	0	-0.109344	-0.0737617	-0.00505934	0	0.00406006	0.0026241	7.50483	0.147042	-0.00505934	7.74298	0.147042	-0.00505934	7.50483	0.0376986	-0.00099928	7.70322	0.0732806	-0.00243524
ENSG00000095383	TBC1D2	2	4.12771e-46	0.646292	1.95161e-156	0.00280896	NA	NA	9.65346e-25	NA	7.03503e-05	NA	2.18557e-19	NA	0.000285608	NA	6.63812	0.259985	0	0	0.247877	0	-0.131927	0	-0.00822344	0	0.00510668	0	6.63812	0.247877	-0.00822344	6.8981	0.247877	-0.00822344	6.63812	0.11595	-0.00311676	6.63812	0.247877	-0.00822344
ENSG00000123728	RAP2C	2	4.70386e-45	0.603031	1.39844e-201	0.000371394	NA	0.0101047	1.46698e-21	NA	0.000154613	0.000993162	1.23737e-20	NA	0.00355189	0.00735712	7.7251	0.179024	0	0.195905	0.139652	0	-0.0700245	-0.0777351	-0.00535238	0	0.00225637	0.00245159	7.7251	0.139652	-0.00535238	7.90412	0.139652	-0.00535238	7.7251	0.0696277	-0.00309602	7.921	0.061917	-0.0029008
ENSG00000253663	NPM1P52	2	6.10619e-45	0.615527	NA	0.0112612	NA	NA	6.25941e-22	NA	2.3447e-08	5.72238e-09	2.597e-21	NA	NA	NA	0	-0.525534	0	0	0.740985	0	-0.0949487	-0.10647	-0.0252447	0	0	0	0	0.740985	-0.0252447	-0.525534	0.740985	-0.0252447	0	0.646036	-0.0252447	0	0.634515	-0.0252447
ENSG00000169715	MT1E	2	1.05448e-44	0.60767	1.12413e-68	0.000151885	NA	0.0123772	2.47632e-16	NA	3.20265e-08	0.000812907	2.08323e-13	NA	2.41644e-05	0.00616673	3.50459	0.530402	0	0.550431	0.322325	0	-0.30378	-0.222009	-0.0110694	0	0.00963247	0.00700288	3.50459	0.322325	-0.0110694	4.03499	0.322325	-0.0110694	3.50459	0.018545	-0.0014369	4.05502	0.100316	-0.00406649
ENSG00000255150	EID3	2	1.59593e-44	0.609244	3.67157e-173	0.0185948	NA	7.33935e-06	2.98485e-07	0.000359642	0.00023352	NA	3.18253e-09	0.00120314	0.00435625	NA	5.51337	-0.188254	0	-0.239845	0.0711474	0.0884548	-0.0713388	0	-0.00329216	-0.00311425	0.00231448	0	5.51337	0.0711474	-0.00329216	5.32512	0.159602	-0.00640641	5.51337	-0.000191471	-0.000977685	5.27352	0.0711474	-0.00329216
ENSG00000197646	PDCD1LG2	2	2.68873e-43	0.63377	3.90778e-57	0.000132342	NA	6.41558e-05	6.57999e-21	0.0320247	0.000323033	1.33581e-06	NA	NA	NA	NA	3.01368	0.801712	0	0.841732	0.104067	-0.0316067	-0.0401908	-0.0739858	0	0	0	0	3.01368	0.104067	0	3.81539	0.0724604	0	3.01368	0.0638764	0	3.85541	0.0300813	0
ENSG00000254979		2	1.15472e-41	0.603488	4.19515e-21	0.000309441	NA	0.0281898	7.21452e-15	NA	1.27493e-05	0.00017352	1.23802e-12	NA	0.00346181	0.00262767	1.49994	0.501016	0	0.537417	0.312113	0	-0.246949	-0.26518	-0.0106658	0	0.00698206	0.00810852	1.49994	0.312113	-0.0106658	2.00095	0.312113	-0.0106658	1.49994	0.0651641	-0.00368373	2.03736	0.0469337	-0.00255726
ENSG00000278607		2	6.89746e-41	0.625322	4.05426e-97	0.0231157	NA	NA	2.80494e-26	NA	9.60256e-11	1.24361e-10	7.22861e-25	NA	3.34918e-09	4.84158e-09	3.63104	-0.254083	0	0	0.348539	0	-0.28347	-0.28201	-0.0132682	0	0.0108265	0.0107212	3.63104	0.348539	-0.0132682	3.37696	0.348539	-0.0132682	3.63104	0.0650682	-0.00244169	3.63104	0.0665286	-0.00254701
ENSG00000156831	NSMCE2	2	2.93978e-39	0.602729	1.82102e-219	0.0216819	NA	NA	7.50245e-25	NA	1.10588e-05	0.00150827	3.56435e-24	NA	4.59665e-05	0.00222536	6.30568	0.0856512	0	0	0.114248	0	-0.0628177	-0.0447211	-0.00447282	0	0.00244858	0.00181752	6.30568	0.114248	-0.00447282	6.39133	0.114248	-0.00447282	6.30568	0.0514302	-0.00202425	6.30568	0.0695269	-0.00265531
ENSG00000108700	CCL8	2	6.47637e-39	0.64697	0.00699619	0.00100455	NA	0.000275317	6.6734e-17	NA	3.60294e-08	1.19198e-06	7.61277e-13	NA	NA	NA	1.00866	1.06115	0	1.63606	0.709794	0	-0.131535	-0.14032	-0.0212823	0	0	0	1.00866	0.709794	-0.0212823	2.06981	0.709794	-0.0212823	1.00866	0.57826	-0.0212823	2.64472	0.569474	-0.0212823
ENSG00000229314	ORM1	2	2.30901e-37	0.623424	5.88456e-41	0.0380831	NA	NA	5.10089e-19	NA	5.05624e-06	4.51018e-07	1.37686e-14	NA	0.000363408	0.00026546	3.52818	-0.55293	0	0	0.669632	0	-0.451307	-0.505938	-0.022071	0	0.0146918	0.01519	3.52818	0.669632	-0.022071	2.97525	0.669632	-0.022071	3.52818	0.218326	-0.00737919	3.52818	0.163694	-0.00688095
ENSG00000170542	SERPINB9	2	1.91499844328067e-320	0.903653	6.35148e-195	0.00400888	NA	0.0104491	1.88266e-71	NA	1.6334e-23	2.95252e-18	9.6134e-66	NA	2.29942e-16	1.10806e-13	7.53602	0.153381	0	0.20817	0.416476	0	-0.22516	-0.242445	-0.0150062	0	0.00740616	0.00779281	7.53602	0.416476	-0.0150062	7.68941	0.416476	-0.0150062	7.53602	0.191316	-0.00760006	7.74419	0.17403	-0.0072134
ENSG00000181634	TNFSF15	2	3.73399993157439e-319	0.898191	8.73767e-43	0.00580012	NA	0.00403214	8.30046e-95	NA	6.66474e-36	7.87421e-23	1.13918e-88	NA	NA	NA	2.46085	0.394756	0	0.554914	1.32305	0	-0.150387	-0.142967	-0.0447941	0	0	0	2.46085	1.32305	-0.0447941	2.85561	1.32305	-0.0447941	2.46085	1.17267	-0.0447941	3.01576	1.18009	-0.0447941
ENSG00000104859	CLASRP	3	0	0.921639	1.13598e-276	0.000370168	NA	0.00405473	3.87937e-86	NA	0.0287016	NA	2.13534e-77	NA	NA	NA	7.74746	-0.0716175	0	-0.0574348	-0.152399	0	0.00295393	0	0.00515564	0	0	0	7.74746	-0.152399	0.00515564	7.67585	-0.152399	0.00515564	7.74746	-0.149445	0.00515564	7.69003	-0.152399	0.00515564
ENSG00000278311	GGNBP2	3	0	0.926535	4.71888e-287	0.00130124	NA	0.00130124	1.12558e-59	0.00475556	0.020673	0.00927904	2.18456e-52	0.0137583	0.0113828	0.0105659	8.15495	-0.0730653	0	-0.0730653	-0.123972	0.0211647	0.0134301	0.019469	0.004383	-0.000725019	-0.000630609	-0.00075299	8.15495	-0.123972	0.004383	8.08188	-0.102808	0.00365798	8.15495	-0.110542	0.00375239	8.08188	-0.104503	0.00363001
ENSG00000070010	UFD1	3	0	0.912408	3.14853e-275	0.00132468	NA	0.000827333	8.55872e-70	0.00182529	0.0191626	0.0001128	4.5985e-57	NA	NA	NA	7.83455	-0.0774521	0	-0.0807615	-0.112555	0.0056949	0.00324315	0.00710796	0.00341138	0	0	0	7.83455	-0.112555	0.00341138	7.75709	-0.10686	0.00341138	7.83455	-0.109312	0.00341138	7.75378	-0.105447	0.00341138
ENSG00000224470	ATXN1L	3	0	0.948103	4.80584e-283	0.00157846	NA	0.00819323	3.59212e-78	0.00976058	NA	0.0174675	9.8189e-64	NA	NA	0.0418499	8.22263	-0.0696285	0	-0.0703143	-0.132043	0.00397021	0	0.0185446	0.00402916	0	0	-0.000612059	8.22263	-0.132043	0.00402916	8.153	-0.128073	0.00402916	8.22263	-0.132043	0.00402916	8.15232	-0.113498	0.00341711
ENSG00000052749	RRP12	3	0	0.926977	1.95809e-205	0.00163178	NA	0.00129708	1.91303e-48	0.00936066	6.8589e-07	0.0251745	3.36793e-32	NA	NA	0.00822005	8.22964	-0.194295	0	-0.240494	-0.228279	0.0121279	-0.0182267	0.0490253	0.0061522	0	0	-0.00223602	8.22964	-0.228279	0.0061522	8.03535	-0.216151	0.0061522	8.22964	-0.246506	0.0061522	7.98915	-0.179254	0.00391619
ENSG00000255847		3	0	0.90582	3.39425e-186	0.00167322	NA	0.0192149	6.82563e-70	NA	0.000310526	0.00655901	2.10932e-64	NA	0.00248111	0.0157135	6.48424	-0.165536	0	-0.183805	-0.404066	0	0.0709616	0.0673234	0.0146598	0	-0.00249588	-0.0023333	6.48424	-0.404066	0.0146598	6.3187	-0.404066	0.0146598	6.48424	-0.333104	0.0121639	6.30043	-0.336742	0.0123265
ENSG00000272918		3	0	0.906661	3.89219e-182	0.00214914	NA	0.00319382	1.7009e-68	NA	3.97008e-08	0.000316286	4.48788e-60	NA	9.27543e-07	0.00176077	5.807	-0.155381	0	-0.219868	-0.380429	0	0.106415	0.0861226	0.0131738	0	-0.00397421	-0.00291855	5.807	-0.380429	0.0131738	5.65162	-0.380429	0.0131738	5.807	-0.274014	0.00919958	5.58713	-0.294307	0.0102552
ENSG00000175544	CABP4	3	0	0.947437	1.20265e-206	0.00256895	NA	NA	8.95225e-101	NA	2.03084e-07	1.22895e-10	7.9223e-91	NA	NA	NA	6.19739	-0.136585	0	0	-0.440384	0	0.0175705	0.0221694	0.0147224	0	0	0	6.19739	-0.440384	0.0147224	6.0608	-0.440384	0.0147224	6.19739	-0.422814	0.0147224	6.19739	-0.418215	0.0147224
ENSG00000244486	SCARF2	3	0	0.905249	9.84348e-181	0.00260465	NA	0.0456122	2.04344e-73	NA	7.4859e-10	0.000357982	2.95988e-66	NA	4.54696e-07	0.00668867	5.34935	-0.145051	0	-0.138686	-0.397115	0	0.116217	0.0814706	0.0141391	0	-0.00393965	-0.00241373	5.34935	-0.397115	0.0141391	5.2043	-0.397115	0.0141391	5.34935	-0.280897	0.0101994	5.21066	-0.315644	0.0117254
ENSG00000170275	CRTAP	3	0	0.937381	2.20872e-260	0.00412851	NA	0.036335	2.91076e-103	NA	8.64875e-28	3.77049e-24	1.80545e-96	NA	NA	NA	7.82576	-0.0692097	0	-0.0642707	-0.238138	0	0.0218868	0.0253168	0.00826273	0	0	0	7.82576	-0.238138	0.00826273	7.75655	-0.238138	0.00826273	7.82576	-0.216252	0.00826273	7.76149	-0.212822	0.00826273
ENSG00000269688		3	0	0.927443	2.34746e-232	0.00495382	NA	5.43182e-05	1.32334e-81	NA	0.0163893	NA	2.51338e-71	NA	NA	NA	6.16286	-0.0809305	0	-0.117736	-0.205071	0	-0.00471237	0	0.00676958	0	0	0	6.16286	-0.205071	0.00676958	6.08193	-0.205071	0.00676958	6.16286	-0.209783	0.00676958	6.04513	-0.205071	0.00676958
ENSG00000029363	BCLAF1	3	0	0.913096	1.69997e-291	0.00755255	NA	0.0423709	2.23674e-59	NA	0.0153303	0.0187877	1.57117e-48	NA	NA	0.045465	9.24309	-0.0473547	0	-0.0560718	-0.103012	0	-0.00300395	-0.0194058	0.00327108	0	0	0.000637297	9.24309	-0.103012	0.00327108	9.19573	-0.103012	0.00327108	9.24309	-0.106016	0.00327108	9.18702	-0.122418	0.00390837
ENSG00000124831	LRRFIP1	3	0	0.906499	1.90285e-267	0.0122828	NA	NA	3.26641e-64	NA	5.79806e-14	1.28628e-06	2.43349e-53	NA	3.07584e-12	5.89504e-06	9.4794	-0.0740392	0	0	-0.203083	0	0.0899362	0.0551447	0.00673419	0	-0.00348224	-0.00216828	9.4794	-0.203083	0.00673419	9.40536	-0.203083	0.00673419	9.4794	-0.113147	0.00325195	9.4794	-0.147938	0.00456591
ENSG00000113749	HRH2	3	0	0.916224	5.69645e-182	0.020363	NA	0.0357168	4.92981e-76	NA	8.51852e-05	4.27594e-06	3.80995e-63	0.0323489	NA	NA	7.92717	-0.182262	0	-0.181496	-0.442515	0	0.020159	0.0309951	0.013841	0.000547123	0	0	7.92717	-0.442515	0.013841	7.74491	-0.442515	0.0143881	7.92717	-0.422356	0.013841	7.74567	-0.41152	0.013841
ENSG00000132323	ILKAP	3	0	0.906775	2.49067e-285	0.0210689	NA	0.0398252	2.44289e-60	0.000563887	0.000279318	NA	1.98017e-49	0.00114186	NA	0.016001	7.5539	-0.0543401	0	-0.0363624	-0.0886848	0.0242633	-0.00414572	0	0.00284185	-0.000885332	0	-0.000138012	7.5539	-0.0886848	0.00284185	7.49956	-0.0644215	0.00195652	7.5539	-0.0928305	0.00284185	7.51754	-0.0886848	0.00270384
ENSG00000089820	ARHGAP4	3	0	0.900862	2.08033e-294	0.0252094	NA	NA	2.6908e-68	NA	2.53271e-05	5.89273e-05	8.42365e-57	NA	0.000397407	NA	9.29562	-0.0450536	0	0	-0.131209	0	0.030909	0.00587368	0.00422809	0	-0.00108998	0	9.29562	-0.131209	0.00422809	9.25057	-0.131209	0.00422809	9.29562	-0.1003	0.00313811	9.29562	-0.125336	0.00422809
ENSG00000139668	WDFY2	3	0	0.907763	2.26501e-270	0.0306675	NA	0.0205329	8.00332e-75	NA	3.61849e-11	1.27255e-08	2.0814e-67	NA	3.18703e-07	3.42543e-06	8.10184	-0.0445902	0	-0.0730095	-0.170954	0	0.0531819	0.0575787	0.00600395	0	-0.00168662	-0.0018012	8.10184	-0.170954	0.00600395	8.05725	-0.170954	0.00600395	8.10184	-0.117772	0.00431733	8.02883	-0.113376	0.00420276
ENSG00000262246	CORO7	3	0	0.935474	7.46163e-263	0.0378494	NA	NA	2.9573e-76	NA	8.37361e-07	0.000257997	1.63769e-63	NA	6.98893e-05	0.00624994	7.62743	-0.0524991	0	0	-0.211071	0	0.048196	0.0351817	0.00688029	0	-0.00162167	-0.00110167	7.62743	-0.211071	0.00688029	7.57493	-0.211071	0.00688029	7.62743	-0.162875	0.00525862	7.62743	-0.175889	0.00577863
ENSG00000162664	ZNF326	3	0	0.900834	6.31743e-284	0.0439601	NA	NA	1.37172e-65	0.0166241	NA	NA	6.30295e-55	0.0259142	NA	NA	7.48432	-0.0551866	0	0	-0.114784	0.0200737	0	0	0.00371465	-0.000722069	0	0	7.48432	-0.114784	0.00371465	7.42914	-0.09471	0.00299258	7.48432	-0.114784	0.00371465	7.48432	-0.114784	0.00371465
ENSG00000174010	KLHL15	3	0	0.918944	5.09797e-231	0.0478073	NA	0.0478073	1.24948e-28	0.0369897	1.62449e-12	6.43203e-10	8.95504e-20	0.040595	6.09683e-10	1.77856e-08	6.96255	0.0816232	0	0.0816232	-0.120783	-0.0285594	-0.0808062	-0.0891354	0.00372871	0.00110393	0.00298058	0.00316866	6.96255	-0.120783	0.00372871	7.04417	-0.149342	0.00483264	6.96255	-0.201589	0.0067093	7.04417	-0.209918	0.00689738
ENSG00000211460	TSN	3	3.97317e-293	0.887628	1.0058e-306	0.0333726	NA	NA	1.47154e-45	NA	NA	NA	9.95799e-28	NA	NA	0.0253156	7.39735	-0.028063	0	0	-0.0569003	0	0	0	0.00148919	0	0	8.86634e-05	7.39735	-0.0569003	0.00148919	7.36929	-0.0569003	0.00148919	7.39735	-0.0569003	0.00148919	7.39735	-0.0569003	0.00157785
ENSG00000283994		3	8.58719e-289	0.885797	2.4992e-202	0.00290577	NA	0.000981168	1.83845e-64	0.0310056	NA	NA	1.67729e-56	0.0468338	NA	NA	6.28381	-0.1898	0	-0.128185	-0.258462	0.0412702	0	0	0.0087732	-0.00147434	0	0	6.28381	-0.258462	0.0087732	6.09401	-0.217191	0.00729886	6.28381	-0.258462	0.0087732	6.15563	-0.258462	0.0087732
ENSG00000159403	C1R	3	1.1313e-288	0.893845	1.19641e-158	0.0492236	NA	0.0351832	2.00056e-63	0.00859368	0.000469149	0.0135023	6.38524e-56	NA	0.00304794	0.0454569	4.7889	-0.140061	0	-0.167909	-0.398606	0.0142269	0.0761522	0.0655458	0.0140793	0	-0.00273352	-0.00209344	4.7889	-0.398606	0.0140793	4.64884	-0.384379	0.0140793	4.7889	-0.322454	0.0113458	4.62099	-0.33306	0.0119859
ENSG00000179988	PSTK	3	2.93914e-280	0.879869	1.29914e-210	0.0172512	NA	8.41478e-07	3.66091e-62	NA	0.00164011	NA	8.94096e-52	NA	NA	NA	5.36842	-0.0799994	0	-0.170444	-0.176588	0	-0.00735136	0	0.00571711	0	0	0	5.36842	-0.176588	0.00571711	5.28842	-0.176588	0.00571711	5.36842	-0.18394	0.00571711	5.19798	-0.176588	0.00571711
ENSG00000122359	ANXA11	3	8.50055e-277	0.88556	1.71047e-263	0.00313037	NA	0.00951405	1.81396e-67	NA	3.13609e-14	1.5207e-09	8.36855e-60	NA	8.86603e-11	1.51745e-07	9.30542	-0.0772307	0	-0.103192	-0.191481	0	0.0784635	0.077498	0.00666279	0	-0.00275979	-0.00258816	9.30542	-0.191481	0.00666279	9.22819	-0.191481	0.00666279	9.30542	-0.113018	0.003903	9.20223	-0.113983	0.00407463
ENSG00000248019	FAM13A-AS1	3	1.06067e-274	0.883975	1.15395e-236	0.000790281	NA	0.0129719	2.57916e-68	NA	3.80469e-14	2.13573e-09	2.15793e-61	NA	8.11398e-11	4.30622e-08	7.44547	-0.101385	0	-0.113483	-0.223643	0	0.0900294	0.0882812	0.00788895	0	-0.00318631	-0.00311992	7.44547	-0.223643	0.00788895	7.34408	-0.223643	0.00788895	7.44547	-0.133614	0.00470264	7.33198	-0.135362	0.00476903
ENSG00000156052	GNAQ	3	1.82379e-273	0.883001	2.3014e-227	0.0010533	NA	0.0054502	5.56883e-65	NA	NA	0.0152509	9.48482e-58	NA	NA	0.0281626	8.27883	-0.118714	0	-0.166835	-0.243545	0	0	0.0434561	0.00835563	0	0	-0.00151982	8.27883	-0.243545	0.00835563	8.16012	-0.243545	0.00835563	8.27883	-0.243545	0.00835563	8.112	-0.200088	0.0068358
ENSG00000120913	PDLIM2	3	2.38539e-263	0.882142	8.76054e-225	0.00216924	NA	0.0311198	1.36942e-60	NA	1.15393e-13	4.32293e-08	1.88169e-51	NA	2.98806e-11	6.67962e-07	8.20426	-0.119382	0	-0.12707	-0.254299	0	0.113678	0.103458	0.0085637	0	-0.00422297	-0.00362919	8.20426	-0.254299	0.0085637	8.08487	-0.254299	0.0085637	8.20426	-0.140621	0.00434073	8.07719	-0.150841	0.00493451
ENSG00000171206	TRIM8	3	9.227e-258	0.881025	1.97538e-248	0.0194549	NA	0.0413848	1.85387e-61	NA	2.1556e-18	1.64033e-12	2.12021e-52	NA	1.93398e-15	4.10123e-11	8.33281	-0.066725	0	-0.0887103	-0.190339	0	0.102209	0.10145	0.00642505	0	-0.00383387	-0.00365839	8.33281	-0.190339	0.00642505	8.26609	-0.190339	0.00642505	8.33281	-0.0881296	0.00259118	8.2441	-0.0888892	0.00276666
ENSG00000248333	CDK11B	3	1.01775e-256	0.874412	8.29772e-253	0.00106813	NA	0.000492161	3.85694e-53	NA	NA	NA	9.03999e-40	NA	NA	NA	7.39167	-0.0841346	0	-0.0898015	-0.121708	0	0	0	0.00365151	0	0	0	7.39167	-0.121708	0.00365151	7.30753	-0.121708	0.00365151	7.39167	-0.121708	0.00365151	7.30187	-0.121708	0.00365151
ENSG00000131584	ACAP3	3	1.32317e-253	0.878073	6.44597e-232	0.00582349	NA	0.00936545	9.37193e-63	0.0436571	1.10443e-10	0.000125825	8.39179e-54	NA	NA	0.00967288	7.41589	-0.106841	0	-0.12177	-0.185209	0.00589934	0.0152171	0.0536879	0.00601724	0	0	-0.00137872	7.41589	-0.185209	0.00601724	7.30905	-0.179309	0.00601724	7.41589	-0.169992	0.00601724	7.29412	-0.131521	0.00463852
ENSG00000277687		3	7.54064e-252	0.872717	2.77941e-183	0.00753091	NA	0.0115366	4.63088e-51	NA	0.00235229	0.0149659	1.26627e-40	NA	0.0225072	0.0475591	5.94644	-0.134332	0	-0.189452	-0.278342	0	0.056463	0.0571853	0.00902157	0	-0.00177676	-0.00181568	5.94644	-0.278342	0.00902157	5.81211	-0.278342	0.00902157	5.94644	-0.221879	0.00724481	5.75699	-0.221157	0.00720589
ENSG00000169180	XPO6	3	1.12415e-249	0.878194	5.78808e-228	0.0193256	NA	0.0213118	4.30882e-51	0.0380842	0.00299264	0.00022516	8.54577e-40	NA	0.0133693	0.00157457	10.1072	-0.132179	0	-0.151273	-0.235989	0.00863586	0.0465931	0.0743098	0.00749523	0	-0.00165183	-0.00246871	10.1072	-0.235989	0.00749523	9.97505	-0.227353	0.00749523	10.1072	-0.189396	0.00584341	9.95596	-0.161679	0.00502653
ENSG00000279430		3	4.33115e-247	0.877633	1.12649e-139	0.000977284	NA	0.0299578	2.81979e-48	NA	0.000747711	0.0163283	3.16781e-38	NA	0.00189571	0.0184738	5.60905	-0.303794	0	-0.276063	-0.487401	0	0.115387	0.101687	0.0160368	0	-0.00449003	-0.00395233	5.60905	-0.487401	0.0160368	5.30525	-0.487401	0.0160368	5.60905	-0.372014	0.0115468	5.33298	-0.385714	0.0120845
ENSG00000133119	RFC3	3	2.21439e-246	0.861345	4.05255e-238	0.0083912	NA	NA	3.01548e-60	NA	NA	NA	2.17338e-49	NA	NA	NA	5.63967	0.065961	0	0	-0.142175	0	0	0	0.00456315	0	0	0	5.63967	-0.142175	0.00456315	5.70563	-0.142175	0.00456315	5.63967	-0.142175	0.00456315	5.63967	-0.142175	0.00456315
ENSG00000105655	ISYNA1	3	2.39434e-245	0.864251	3.03327e-235	0.00857329	NA	NA	1.83138e-75	NA	NA	NA	6.00607e-80	NA	NA	NA	6.11848	-0.0737843	0	0	-0.204247	0	0	0	0.00847419	0	0	0	6.11848	-0.204247	0.00847419	6.04469	-0.204247	0.00847419	6.11848	-0.204247	0.00847419	6.11848	-0.204247	0.00847419
ENSG00000129911	KLF16	3	9.70707e-245	0.872047	2.18181e-236	0.000907683	NA	0.000603846	3.53897e-55	0.0321225	NA	0.00605654	3.02352e-45	NA	NA	0.0194083	7.21973	-0.120247	0	-0.150745	-0.149076	0.00539515	0	0.0352846	0.00476639	0	0	-0.00115773	7.21973	-0.149076	0.00476639	7.09948	-0.14368	0.00476639	7.21973	-0.149076	0.00476639	7.06898	-0.113791	0.00360866
ENSG00000053254	FOXN3	3	8.41023e-240	0.866063	5.261e-262	0.00894167	NA	0.00714179	8.44658e-62	NA	4.89744e-07	2.80698e-05	2.12743e-54	NA	0.000315191	0.00165508	8.64138	-0.0645743	0	-0.101509	-0.16526	0	0.0468967	0.0494789	0.00574824	0	-0.00139073	-0.0014314	8.64138	-0.16526	0.00574824	8.57681	-0.16526	0.00574824	8.64138	-0.118363	0.00435751	8.53987	-0.115781	0.00431684
ENSG00000188747	NOXA1	3	2.21743e-238	0.866334	1.04435e-200	0.0017818	NA	0.0323194	2.46946e-76	NA	NA	NA	1.66608e-77	NA	0.00209599	0.00750971	5.53552	-0.119841	0	-0.096636	-0.256432	0	0	0	0.0102777	0	0.00034875	0.000359203	5.53552	-0.256432	0.0102777	5.41568	-0.256432	0.0102777	5.53552	-0.256432	0.0106264	5.43889	-0.256432	0.0106369
ENSG00000175220	ARHGAP1	3	6.56059e-236	0.87102	1.40444e-252	0.00529764	NA	0.023639	5.3994e-45	NA	2.463e-05	0.000452277	4.9028e-32	0.0333365	6.22163e-05	0.00162274	7.87559	-0.0827767	0	-0.0841608	-0.120129	0	0.0387742	0.0402299	0.00370267	0.000199069	-0.00157832	-0.00141736	7.87559	-0.120129	0.00370267	7.79282	-0.120129	0.00390174	7.87559	-0.0813546	0.00212435	7.79143	-0.0798989	0.00228531
ENSG00000165943	MOAP1	3	6.7206e-233	0.868661	4.3158e-262	0.00223792	NA	8.77568e-09	1.41907e-56	0.00043971	0.00424865	NA	1.24352e-47	NA	0.0234012	NA	7.42901	-0.0877057	0	-0.132551	-0.113484	0.00692424	-0.0224609	0	0.00378512	0	0.000746699	0	7.42901	-0.113484	0.00378512	7.3413	-0.10656	0.00378512	7.42901	-0.135945	0.00453182	7.29646	-0.113484	0.00378512
ENSG00000135083	CCNJL	3	5.659e-230	0.856247	2.64812e-157	0.0163788	NA	0.00684837	6.37314e-61	NA	NA	NA	2.36033e-51	NA	NA	NA	7.32241	-0.219245	0	-0.247703	-0.494478	0	0	0	0.0162983	0	0	0	7.32241	-0.494478	0.0162983	7.10317	-0.494478	0.0162983	7.32241	-0.494478	0.0162983	7.07471	-0.494478	0.0162983
ENSG00000167434	CA4	3	2.80554e-227	0.858326	1.03468e-133	0.000772919	NA	0.0129108	1.13356e-42	NA	2.09058e-07	0.000207129	1.1786e-27	NA	0.000157238	0.00464159	7.16953	-0.427235	0	-0.439003	-0.571803	0	0.235284	0.20909	0.0163192	0	-0.00713126	-0.00622929	7.16953	-0.571803	0.0163192	6.74229	-0.571803	0.0163192	7.16953	-0.33652	0.00918792	6.73053	-0.362713	0.0100899
ENSG00000256361		3	1.21748e-226	0.857083	1.17117e-199	0.00149075	NA	0.00275606	9.4512e-53	NA	NA	NA	9.56991e-41	NA	NA	NA	5.25428	-0.119434	0	-0.112364	-0.175331	0	0	0	0.00542808	0	0	0	5.25428	-0.175331	0.00542808	5.13484	-0.175331	0.00542808	5.25428	-0.175331	0.00542808	5.14191	-0.175331	0.00542808
ENSG00000175224	ATG13	3	8.92118e-215	0.854056	3.02175e-281	0.000264753	NA	0.00312447	5.06277e-50	0.000580162	NA	0.000939061	2.22586e-39	NA	NA	0.00166304	7.95819	-0.0800711	0	-0.0781212	-0.0819763	0.00527858	0	0.0257868	0.00255346	0	0	-0.000945414	7.95819	-0.0819763	0.00255346	7.87811	-0.0766978	0.00255346	7.95819	-0.0819763	0.00255346	7.88006	-0.0561895	0.00160805
ENSG00000135250	SRPK2	3	1.06961e-213	0.86622	3.45005e-221	0.000579355	NA	0.000579355	6.42571e-44	0.0045436	8.33986e-07	2.13518e-05	5.30558e-36	0.0114266	3.25671e-05	0.000329586	8.19604	-0.193435	0	-0.193435	-0.229326	0.0525645	0.0727014	0.0799108	0.00780518	-0.00184026	-0.0026	-0.00263761	8.19604	-0.229326	0.00780518	8.00261	-0.176762	0.00596493	8.19604	-0.156625	0.00520518	8.00261	-0.149416	0.00516757
ENSG00000103275	UBE2I	3	2.94818e-209	0.852111	3.96812e-298	0.000344676	NA	6.9966e-06	2.77528e-59	0.00307153	0.00213313	NA	2.5376e-51	NA	NA	NA	8.25665	-0.0709635	0	-0.0703223	-0.0774909	0.00408594	-0.00331271	0	0.00257731	0	0	0	8.25665	-0.0774909	0.00257731	8.18568	-0.073405	0.00257731	8.25665	-0.0808037	0.00257731	8.18632	-0.0774909	0.00257731
ENSG00000243244	STON1	3	4.96033e-209	0.843396	2.21231e-205	0.00113333	NA	NA	1.32923e-60	NA	NA	NA	3.78572e-52	NA	NA	NA	5.15765	-0.11735	0	0	-0.203858	0	0	0	0.00685885	0	0	0	5.15765	-0.203858	0.00685885	5.0403	-0.203858	0.00685885	5.15765	-0.203858	0.00685885	5.15765	-0.203858	0.00685885
ENSG00000107738	VSIR	3	1.03899e-207	0.854628	4.00785e-214	0.0127099	NA	NA	6.93363e-52	NA	4.27357e-12	1.61699e-06	3.16031e-40	NA	5.31583e-08	0.00134512	10.3445	-0.164409	0	0	-0.366489	0	0.182665	0.121798	0.0116877	0	-0.00588863	-0.00337248	10.3445	-0.366489	0.0116877	10.1801	-0.366489	0.0116877	10.3445	-0.183824	0.00579904	10.3445	-0.244691	0.00831519
ENSG00000089159	PXN	3	1.99141e-205	0.85278	1.54577e-239	0.0210776	NA	NA	1.33368e-41	NA	1.39391e-09	0.000135816	7.30338e-30	NA	2.42816e-08	0.000590105	9.33739	-0.0975388	0	0	-0.193153	0	0.100738	0.0614127	0.00592442	0	-0.00388395	-0.00232488	9.33739	-0.193153	0.00592442	9.23985	-0.193153	0.00592442	9.33739	-0.0924159	0.00204047	9.33739	-0.131741	0.00359953
ENSG00000117859	OSBPL9	3	2.70711e-203	0.845551	1.272e-281	0.00362067	NA	0.00967295	4.9687e-66	NA	NA	NA	4.57965e-60	NA	NA	NA	7.59047	0.0523335	0	0.046421	-0.106234	0	0	0	0.00372899	0	0	0	7.59047	-0.106234	0.00372899	7.6428	-0.106234	0.00372899	7.59047	-0.106234	0.00372899	7.63689	-0.106234	0.00372899
ENSG00000253475		3	1.96328e-202	0.85138	9.86071e-198	0.0340704	NA	0.0240124	1.10823e-47	NA	0.00112787	0.00405834	1.67009e-38	NA	0.00328797	0.0173103	5.53913	-0.0809074	0	-0.129499	-0.199555	0	0.0462466	0.0517345	0.00658135	0	-0.00175645	-0.00166766	5.53913	-0.199555	0.00658135	5.45823	-0.199555	0.00658135	5.53913	-0.153309	0.0048249	5.40963	-0.147821	0.00491369
ENSG00000151893	CACUL1	3	2.62913e-200	0.851776	8.2859e-240	0.00629248	NA	0.0231637	2.42406e-47	NA	1.12305e-07	5.69967e-05	3.20721e-37	NA	7.49533e-06	0.000635178	8.49802	-0.0896266	0	-0.113306	-0.169523	0	0.0658982	0.0629454	0.00545524	0	-0.00231823	-0.00206736	8.49802	-0.169523	0.00545524	8.40839	-0.169523	0.00545524	8.49802	-0.103624	0.00313701	8.38471	-0.106577	0.00338788
ENSG00000092200	RPGRIP1	3	2.22853e-198	0.850866	2.90073e-119	0.0340493	NA	0.0478453	3.64189e-41	0.00344074	9.74601e-09	2.38612e-18	4.54601e-26	0.00488104	0.00685197	NA	5.44217	-0.332262	0	-0.277394	-0.519819	-0.180265	0.244378	0.122409	0.0147599	0.00712046	-0.00475344	0	5.44217	-0.519819	0.0147599	5.10991	-0.700084	0.0218804	5.44217	-0.275441	0.0100065	5.16477	-0.39741	0.0147599
ENSG00000270115		3	2.60279e-197	0.843796	4.33315e-191	0.00310633	NA	0.0106445	1.20162e-59	NA	NA	0.00197832	3.10843e-50	NA	0.00288778	NA	4.90115	-0.114499	0	-0.125919	-0.196924	0	0	0.0109662	0.0064923	0	0.000348262	0	4.90115	-0.196924	0.0064923	4.78665	-0.196924	0.0064923	4.90115	-0.196924	0.00684056	4.77523	-0.185957	0.0064923
ENSG00000261371	PECAM1	3	5.40922e-191	0.846908	1.52112e-204	0.0116734	NA	NA	1.11758e-55	NA	2.89903e-23	6.96342e-11	7.65507e-46	NA	2.20068e-15	7.71654e-06	9.45507	-0.17317	0	0	-0.408077	0	0.294959	0.177428	0.0136129	0	-0.00939141	-0.0049657	9.45507	-0.408077	0.0136129	9.2819	-0.408077	0.0136129	9.45507	-0.113118	0.00422146	9.45507	-0.230649	0.00864717
ENSG00000138641	HERC3	3	1.21993e-189	0.842242	8.90998e-257	0.00504656	NA	0.0373818	1.07256e-55	NA	1.00984e-13	3.99135e-08	2.84059e-48	NA	2.1727e-10	8.33153e-07	8.42535	-0.0725777	0	-0.0818212	-0.155713	0	0.0759561	0.069157	0.00537764	0	-0.0026715	-0.00239625	8.42535	-0.155713	0.00537764	8.35277	-0.155713	0.00537764	8.42535	-0.0797567	0.00270614	8.34353	-0.0865558	0.00298139
ENSG00000129353	SLC44A2	3	1.66549e-189	0.84671	7.83127e-227	0.000630677	NA	0.00256493	5.57043e-47	0.0378869	0.000248829	0.0052563	4.38783e-37	NA	0.00529289	0.0256009	9.15285	-0.179284	0	-0.183231	-0.200976	0.00795206	0.0532571	0.0512658	0.00650505	0	-0.00171704	-0.00159199	9.15285	-0.200976	0.00650505	8.97356	-0.193024	0.00650505	9.15285	-0.147719	0.00478801	8.96962	-0.14971	0.00491306
ENSG00000261449		3	2.92844e-184	0.828597	1.92058e-145	0.0287734	NA	1.72741e-05	5.23001e-48	NA	0.0117167	NA	5.92873e-38	NA	NA	NA	5.0131	-0.170601	0	-0.345829	-0.319102	0	-0.0145224	0	0.0102242	0	0	0	5.0131	-0.319102	0.0102242	4.84249	-0.319102	0.0102242	5.0131	-0.333624	0.0102242	4.66727	-0.319102	0.0102242
ENSG00000113558	SKP1	3	1.33054e-183	0.838801	8.8777e-279	0.0193641	NA	0.00291507	7.78979e-36	0.0135774	NA	NA	3.61105e-24	0.0203356	NA	NA	8.60372	-0.0732874	0	-0.0562682	-0.0740291	0.0231357	0	0	0.00213241	-0.000840978	0	0	8.60372	-0.0740291	0.00213241	8.53043	-0.0508933	0.00129143	8.60372	-0.0740291	0.00213241	8.54745	-0.0740291	0.00213241
ENSG00000235183	SRP14P3	3	3.63512e-183	0.828938	1.44194e-196	0.000662987	NA	0.00170063	1.04377e-55	NA	NA	NA	2.94017e-47	NA	NA	NA	4.82456	-0.123324	0	-0.113306	-0.178035	0	0	0	0.00595317	0	0	0	4.82456	-0.178035	0.00595317	4.70124	-0.178035	0.00595317	4.82456	-0.178035	0.00595317	4.71126	-0.178035	0.00595317
ENSG00000100417	PMM1	3	2.90369e-181	0.836141	1.01445e-218	0.00318303	NA	0.00631848	1.01159e-62	0.000780395	0.000327256	0.0068765	2.81657e-60	NA	NA	0.0488786	6.19146	-0.114518	0	-0.127827	-0.185473	0.00991566	0.008111	0.0375092	0.0067541	0	0	-0.00104827	6.19146	-0.185473	0.0067541	6.07694	-0.175557	0.0067541	6.19146	-0.177362	0.0067541	6.06363	-0.147964	0.00570582
ENSG00000261131		3	3.83999e-181	0.825158	3.39921e-172	0.000256317	NA	0.000220782	2.7453e-52	NA	NA	NA	1.0919e-42	NA	NA	NA	4.30674	-0.168691	0	-0.170597	-0.211329	0	0	0	0.00691463	0	0	0	4.30674	-0.211329	0.00691463	4.13805	-0.211329	0.00691463	4.30674	-0.211329	0.00691463	4.13614	-0.211329	0.00691463
ENSG00000136802	LRRC8A	3	1.22136e-180	0.842323	8.15452e-248	0.000964491	NA	0.00284002	1.4496e-43	0.00407032	0.00229925	0.000201035	1.39883e-32	NA	0.0150715	0.0021758	7.36479	-0.104716	0	-0.109746	-0.113899	0.00670743	0.0266896	0.041737	0.00355623	0	-0.000904373	-0.00133294	7.36479	-0.113899	0.00355623	7.26007	-0.107191	0.00355623	7.36479	-0.0872092	0.00265186	7.25504	-0.0721617	0.00222329
ENSG00000219163	HMGB1P20	3	4.57042e-180	0.826687	3.27716e-121	0.040231	NA	0.0332268	5.02052e-42	0.0255716	0.000974575	0.0182442	3.99279e-33	NA	0.00451187	0.031777	3.68264	-0.195523	0	-0.220366	-0.399209	0.0181349	0.105287	0.0895653	0.0133885	0	-0.00385551	-0.00327435	3.68264	-0.399209	0.0133885	3.48712	-0.381074	0.0133885	3.68264	-0.293922	0.009533	3.46227	-0.309644	0.0101142
ENSG00000239151	RNU7-195P	3	1.30059e-178	0.812181	2.55216e-132	0.0157489	NA	0.0298693	3.15161e-47	NA	8.6908e-07	0.00124307	6.87754e-37	NA	NA	0.00571073	4.41688	-0.197327	0	-0.243116	-0.373873	0	0.0300443	0.118455	0.0119678	0	0	-0.00398454	4.41688	-0.373873	0.0119678	4.21956	-0.373873	0.0119678	4.41688	-0.343829	0.0119678	4.17377	-0.255417	0.00798328
ENSG00000240053	LY6G5B	3	5.84547e-178	0.835835	1.81532e-221	0.000274896	NA	0.00628468	1.03023e-44	NA	0.0152338	0.0358172	7.12099e-37	NA	0.0205133	0.0452156	5.62713	-0.102924	0	-0.116062	-0.137877	0	0.0250095	0.0275708	0.00464036	0	-0.00100655	-0.00102586	5.62713	-0.137877	0.00464036	5.52421	-0.137877	0.00464036	5.62713	-0.112867	0.00363381	5.51107	-0.110306	0.0036145
ENSG00000205085	GARIN1A	3	1.90986e-174	0.824554	7.49012e-170	0.000740582	NA	0.000295249	1.83649e-54	NA	0.00736701	NA	2.90599e-48	NA	0.00192636	NA	4.46787	-0.169263	0	-0.182137	-0.249492	0	0.0484251	0	0.0088515	0	-0.00236223	0	4.46787	-0.249492	0.0088515	4.29861	-0.249492	0.0088515	4.46787	-0.201067	0.00648927	4.28573	-0.249492	0.0088515
ENSG00000109083	IFT20	3	2.62395e-174	0.827869	8.38181e-235	0.0457868	NA	0.00861503	9.99522e-57	0.0204026	1.10164e-06	8.80819e-07	1.1651e-47	NA	NA	NA	6.27286	-0.0658127	0	-0.0869273	-0.125046	0.00581786	0.00958553	0.0126724	0.00397537	0	0	0	6.27286	-0.125046	0.00397537	6.20705	-0.119228	0.00397537	6.27286	-0.11546	0.00397537	6.18593	-0.112373	0.00397537
ENSG00000237772	LINC02631	3	4.4597e-174	0.827379	9.36814e-146	0.00124199	NA	NA	5.40155e-43	NA	NA	NA	1.95561e-30	NA	NA	NA	4.47208	-0.246232	0	0	-0.299732	0	0	0	0.00901378	0	0	0	4.47208	-0.299732	0.00901378	4.22585	-0.299732	0.00901378	4.47208	-0.299732	0.00901378	4.47208	-0.299732	0.00901378
ENSG00000170684	ZNF296	3	1.96945e-173	0.808971	2.12352e-183	0.0231155	NA	0.037945	3.67156e-53	NA	NA	0.000637059	4.21152e-47	NA	NA	0.000269287	5.41128	-0.0982636	0	-0.14582	-0.239016	0	0	0.0737267	0.00831874	0	0	-0.00306419	5.41128	-0.239016	0.00831874	5.31301	-0.239016	0.00831874	5.41128	-0.239016	0.00831874	5.26546	-0.165289	0.00525455
ENSG00000135049	AGTPBP1	3	8.48157e-173	0.834427	3.65422e-231	0.00323209	NA	0.00284729	2.55048e-52	0.0388656	7.53909e-05	6.23216e-05	1.5982e-42	NA	NA	NA	8.64109	-0.141087	0	-0.143002	-0.166833	0.00745105	0.0110701	0.0146928	0.00518452	0	0	0	8.64109	-0.166833	0.00518452	8.5	-0.159382	0.00518452	8.64109	-0.155763	0.00518452	8.49808	-0.15214	0.00518452
ENSG00000135093	USP30	3	9.29686e-173	0.820201	3.33777e-253	0.00244592	NA	NA	1.30865e-66	NA	0.00855383	NA	3.71324e-64	NA	NA	NA	6.0817	-0.067604	0	0	-0.137462	0	0.00408782	0	0.00510332	0	0	0	6.0817	-0.137462	0.00510332	6.01409	-0.137462	0.00510332	6.0817	-0.133374	0.00510332	6.0817	-0.137462	0.00510332
ENSG00000270077		3	6.87459e-172	0.826903	1.12746e-151	0.00185613	NA	0.0348916	5.38967e-58	NA	6.8369e-07	1.10405e-06	1.73926e-49	NA	NA	NA	4.57557	-0.202633	0	-0.16677	-0.316643	0	0.023166	0.0284244	0.0105736	0	0	0	4.57557	-0.316643	0.0105736	4.37293	-0.316643	0.0105736	4.57557	-0.293477	0.0105736	4.4088	-0.288219	0.0105736
ENSG00000254995	STX16-NPEPL1	3	1.16075e-171	0.817845	3.40231e-219	0.0168154	NA	NA	7.23865e-62	NA	0.00812343	NA	2.09423e-56	NA	NA	NA	6.08211	-0.083508	0	0	-0.199957	0	0.00648047	0	0.00704991	0	0	0	6.08211	-0.199957	0.00704991	5.9986	-0.199957	0.00704991	6.08211	-0.193476	0.00704991	6.08211	-0.199957	0.00704991
ENSG00000271806		3	7.97958e-170	0.831439	8.82069e-99	0.00113953	NA	0.00453332	6.90175e-31	NA	6.09209e-08	0.000997411	1.41345e-20	NA	1.92523e-06	0.00669217	3.71006	-0.428278	0	-0.423984	-0.569221	0	0.289102	0.208049	0.0178976	0	-0.0108624	-0.00705126	3.71006	-0.569221	0.0178976	3.28179	-0.569221	0.0178976	3.71006	-0.280119	0.00703529	3.28608	-0.361172	0.0108464
ENSG00000229833	PET100	3	2.31896e-169	0.830457	1.02124e-212	0.0100747	NA	0.0230171	2.34491e-52	0.0484935	0.00541726	0.00402404	1.90936e-43	NA	NA	NA	6.11346	-0.111728	0	-0.0984627	-0.15205	0.00649761	0.00703783	0.0095259	0.00481498	0	0	0	6.11346	-0.15205	0.00481498	6.00173	-0.145553	0.00481498	6.11346	-0.145012	0.00481498	6.01499	-0.142524	0.00481498
ENSG00000165516	KLHDC2	3	3.16844e-168	0.824843	1.17158e-263	0.00196062	NA	0.000144429	5.03239e-55	NA	NA	NA	2.04861e-47	NA	NA	NA	7.55495	-0.0703656	0	-0.086986	-0.111447	0	0	0	0.00376036	0	0	0	7.55495	-0.111447	0.00376036	7.48459	-0.111447	0.00376036	7.55495	-0.111447	0.00376036	7.46797	-0.111447	0.00376036
ENSG00000155463	OXA1L	3	1.29923e-167	0.812498	5.59676e-294	0.00316188	NA	0.0181662	4.03663e-55	NA	NA	0.0183236	5.03455e-46	NA	0.000433297	NA	7.88556	-0.0453085	0	-0.0468323	-0.0726881	0	0	0.0033021	0.00237804	0	0.000162789	0	7.88556	-0.0726881	0.00237804	7.84025	-0.0726881	0.00237804	7.88556	-0.0726881	0.00254083	7.83872	-0.069386	0.00237804
ENSG00000248712	CCDC153	3	1.88543e-164	0.821658	1.25761e-126	0.00303083	NA	0.00148292	2.1906e-37	NA	2.35518e-05	0.00010488	1.85188e-26	NA	0.000926113	0.00327459	4.3514	-0.268101	0	-0.380342	-0.38583	0	0.141723	0.159457	0.0120613	0	-0.00466505	-0.0047712	4.3514	-0.38583	0.0120613	4.0833	-0.38583	0.0120613	4.3514	-0.244108	0.00739629	3.97106	-0.226373	0.00729014
ENSG00000189337	KAZN	3	4.13435e-164	0.834959	2.49055e-117	0.0091845	NA	0.0454542	4.72444e-37	NA	0.00598955	0.0260677	7.48938e-29	NA	0.00255645	0.0246508	5.31661	-0.317554	0	-0.327537	-0.527255	0	0.126505	0.125551	0.0175801	0	-0.00592409	-0.00505962	5.31661	-0.527255	0.0175801	4.99906	-0.527255	0.0175801	5.31661	-0.40075	0.011656	4.98908	-0.401704	0.0125205
ENSG00000137841	PLCB2	3	5.47068e-164	0.824966	1.894e-226	0.0186321	NA	NA	3.09428e-51	NA	1.45695e-24	3.97472e-13	6.73074e-43	NA	2.21215e-17	3.38689e-08	8.95663	-0.113832	0	0	-0.265916	0	0.216313	0.14146	0.00906193	0	-0.00718872	-0.00439192	8.95663	-0.265916	0.00906193	8.8428	-0.265916	0.00906193	8.95663	-0.0496023	0.00187321	8.95663	-0.124456	0.00467001
ENSG00000243660	ZNF487	3	4.81649e-163	0.822102	1.39017e-208	0.0203091	NA	NA	4.50003e-59	NA	2.63456e-05	0.00115634	1.5879e-52	NA	NA	NA	5.79649	-0.0929625	0	0	-0.207863	0	0.0123745	0.0094784	0.00712438	0	0	0	5.79649	-0.207863	0.00712438	5.70352	-0.207863	0.00712438	5.79649	-0.195488	0.00712438	5.79649	-0.198384	0.00712438
ENSG00000131242	RAB11FIP4	3	1.7556e-162	0.822216	2.88384e-248	0.00743351	NA	0.0390734	2.74029e-44	NA	9.17917e-26	1.08234e-12	1.54408e-35	NA	6.70909e-22	2.09064e-11	8.53658	-0.0786476	0	-0.0921589	-0.143188	0	0.132743	0.105113	0.00470931	0	-0.00498791	-0.00381902	8.53658	-0.143188	0.00470931	8.45794	-0.143188	0.00470931	8.53658	-0.0104448	-0.000278599	8.44443	-0.0380747	0.000890292
ENSG00000135519	KCNH3	3	7.22594e-161	0.825787	3.6223e-159	0.0490458	NA	0.0362275	3.95697e-51	NA	3.33748e-11	0.000106277	2.1149e-45	NA	1.7117e-10	0.00016176	5.58023	-0.130017	0	-0.203956	-0.374352	0	0.172163	0.122339	0.0133825	0	-0.00695984	-0.00466305	5.58023	-0.374352	0.0133825	5.45022	-0.374352	0.0133825	5.58023	-0.202189	0.00642263	5.37628	-0.252013	0.00871942
ENSG00000183690	EFHC2	3	4.12585e-160	0.811783	4.19373e-152	0.000950222	NA	1.5182e-06	4.59186e-51	0.0323842	NA	NA	5.7685e-46	0.0257461	NA	NA	5.35092	-0.353454	0	-0.331811	-0.357364	0.0711497	0	0	0.012711	-0.00290131	0	0	5.35092	-0.357364	0.012711	4.99747	-0.286214	0.00980972	5.35092	-0.357364	0.012711	5.01911	-0.357364	0.012711
ENSG00000283378	CNTNAP3C	3	2.40386e-159	0.848863	1.07779e-94	0.000627787	NA	0.000190811	4.24774e-39	NA	0.0172247	0.000468636	1.65497e-22	NA	NA	NA	5.37276	-0.700316	0	-0.800792	-0.685358	0	0.060649	0.0975676	0.0185937	0	0	0	5.37276	-0.685358	0.0185937	4.67244	-0.685358	0.0185937	5.37276	-0.624709	0.0185937	4.57197	-0.587791	0.0185937
ENSG00000248936		3	3.7892e-158	0.81237	1.054e-138	0.0403004	NA	0.0340065	1.0806e-44	NA	0.00378812	0.0266933	9.92648e-39	NA	0.00482968	0.0384057	4.23702	-0.144245	0	-0.207149	-0.366684	0	0.0805066	0.0752797	0.0130867	0	-0.00330465	-0.00279219	4.23702	-0.366684	0.0130867	4.09277	-0.366684	0.0130867	4.23702	-0.286177	0.00978204	4.02987	-0.291404	0.0102945
ENSG00000169100	SLC25A6	3	4.38703e-158	0.810382	1.38584e-258	0.0231493	NA	0.000267198	1.9351e-33	NA	0.0299978	NA	2.80275e-22	NA	0.0294198	NA	9.14059	-0.0675799	0	-0.109773	-0.0964781	0	-0.0228139	0	0.00281053	0	0.000959651	0	9.14059	-0.0964781	0.00281053	9.07301	-0.0964781	0.00281053	9.14059	-0.119292	0.00377018	9.03081	-0.0964781	0.00281053
ENSG00000104880	ARHGEF18	3	5.99836e-158	0.817394	4.0524e-222	0.0244355	NA	0.0146962	5.29838e-53	NA	5.51426e-08	8.06315e-08	5.3181e-47	NA	2.16376e-06	6.23256e-07	6.50864	-0.0718026	0	-0.118517	-0.183956	0	0.0661202	0.0834113	0.00651135	0	-0.00240564	-0.00300226	6.50864	-0.183956	0.00651135	6.43684	-0.183956	0.00651135	6.50864	-0.117836	0.00410571	6.39012	-0.100545	0.0035091
ENSG00000185000	DGAT1	3	1.20527e-157	0.817357	1.41477e-236	0.000405466	NA	0.000695859	1.96863e-50	0.0403411	8.83653e-12	5.24534e-09	7.04281e-40	NA	NA	NA	7.24612	-0.13297	0	-0.1273	-0.125825	0.00577742	0.0156143	0.0171891	0.00383389	0	0	0	7.24612	-0.125825	0.00383389	7.11315	-0.120047	0.00383389	7.24612	-0.110211	0.00383389	7.11882	-0.108636	0.00383389
ENSG00000179094	PER1	3	3.30221e-157	0.826774	4.66264e-205	0.000366564	NA	0.00066898	3.13641e-48	NA	9.59858e-05	NA	7.66236e-42	NA	NA	0.0018898	8.84716	-0.206742	0	-0.230984	-0.236692	0	-0.0158985	0	0.00811231	0	0	-0.000622978	8.84716	-0.236692	0.00811231	8.64042	-0.236692	0.00811231	8.84716	-0.25259	0.00811231	8.61617	-0.236692	0.00748933
ENSG00000111341	MGP	3	2.32805e-155	0.804612	5.80141e-124	0.0411999	NA	NA	3.8112e-53	NA	NA	NA	2.70735e-48	NA	0.000281968	9.32841e-06	3.54298	-0.178648	0	0	-0.457206	0	0	0	0.0170057	0	-0.00112876	-0.00144301	3.54298	-0.457206	0.0170057	3.36433	-0.457206	0.0170057	3.54298	-0.457206	0.0158769	3.54298	-0.457206	0.0155627
ENSG00000196549	MME	3	1.39845e-152	0.826649	2.267e-151	0.00991748	NA	NA	3.68082e-43	NA	0.000353518	2.09774e-07	4.70992e-30	NA	0.0275691	NA	8.98948	-0.344769	0	0	-0.554007	0	0.170988	0.0512428	0.0161962	0	-0.00440641	0	8.98948	-0.554007	0.0161962	8.64471	-0.554007	0.0161962	8.98948	-0.383019	0.0117898	8.98948	-0.502764	0.0161962
ENSG00000279145		3	2.85498e-152	0.795765	4.37956e-224	0.000489131	NA	7.34972e-08	6.13395e-54	NA	NA	NA	1.10489e-47	NA	0.0444743	NA	6.18227	-0.111641	0	-0.176785	-0.14699	0	0	0	0.00510489	0	-0.00018424	0	6.18227	-0.14699	0.00510489	6.07063	-0.14699	0.00510489	6.18227	-0.14699	0.00492065	6.00548	-0.14699	0.00510489
ENSG00000055211	GINM1	3	9.95178e-149	0.802189	1.51117e-246	0.000336487	NA	0.000704191	2.38182e-50	0.0373234	0.00085268	0.000117093	9.27341e-44	NA	0.0232889	0.00242588	6.89759	-0.10875	0	-0.119165	-0.123731	0.00460579	0.0279278	0.0413016	0.00432162	0	-0.000804199	-0.00125726	6.89759	-0.123731	0.00432162	6.78884	-0.119125	0.00432162	6.89759	-0.095803	0.00351743	6.77843	-0.0824292	0.00306436
ENSG00000126822	PLEKHG3	3	1.1909e-146	0.804849	1.05551e-185	0.00503426	NA	0.0477577	2.67455e-44	NA	1.32142e-14	1.10022e-06	2.95558e-35	NA	9.97525e-11	6.17736e-05	8.90786	-0.200748	0	-0.214707	-0.348463	0	0.218666	0.167922	0.011389	0	-0.00753706	-0.00531726	8.90786	-0.348463	0.011389	8.70711	-0.348463	0.011389	8.90786	-0.129797	0.00385195	8.69315	-0.180541	0.00607175
ENSG00000154736	ADAMTS5	3	4.36191e-145	0.838034	1.19676e-81	0.000361672	NA	0.000283129	1.32147e-31	NA	NA	NA	6.63737e-21	NA	9.95185e-08	6.97215e-06	3.67182	-0.669144	0	-0.696626	-0.914672	0	0	0	0.0297881	0	0.00512444	0.00469321	3.67182	-0.914672	0.0297881	3.00267	-0.914672	0.0297881	3.67182	-0.914672	0.0349126	2.97519	-0.914672	0.0344813
ENSG00000167470	MIDN	3	1.28015e-144	0.803944	1.04824e-227	0.0040531	NA	0.000158574	5.22908e-31	NA	0.000422042	NA	3.43834e-20	NA	NA	NA	9.28706	-0.131641	0	-0.174537	-0.130974	0	-0.011036	0	0.00371296	0	0	0	9.28706	-0.130974	0.00371296	9.15542	-0.130974	0.00371296	9.28706	-0.14201	0.00371296	9.11252	-0.130974	0.00371296
ENSG00000125912	NCLN	3	1.46498e-144	0.813022	8.81413e-251	0.00119393	NA	0.00230822	2.36806e-35	0.0399952	7.03144e-05	1.10293e-09	1.59306e-24	NA	0.000843758	4.82059e-08	7.7403	-0.103694	0	-0.113192	-0.0965688	0.00480946	0.0354484	0.0714971	0.00290333	0	-0.0012626	-0.00246885	7.7403	-0.0965688	0.00290333	7.6366	-0.0917594	0.00290333	7.7403	-0.0611205	0.00164073	7.62711	-0.0250717	0.000434484
ENSG00000132388	UBE2G1	3	3.71599e-144	0.803769	6.91393e-267	0.00220383	NA	0.00220383	1.04097e-28	0.0201547	0.00053178	6.50138e-05	3.40582e-21	0.0378922	0.00169256	0.000114371	7.52925	-0.0844243	0	-0.0844243	-0.0801007	0.021092	0.0246815	0.0368303	0.00258822	-0.000740745	-0.000955741	-0.00139837	7.52925	-0.0801007	0.00258822	7.44483	-0.0590088	0.00184747	7.52925	-0.0554192	0.00163248	7.44483	-0.0432704	0.00118984
ENSG00000279632		3	9.87553e-143	0.793166	2.42742e-208	0.000320484	NA	0.00125818	2.87789e-37	NA	0.0256366	NA	4.76152e-28	NA	0.0340715	NA	5.1312	-0.120273	0	-0.107372	-0.116629	0	-0.0262666	0	0.00368781	0	0.00104544	0	5.1312	-0.116629	0.00368781	5.01092	-0.116629	0.00368781	5.1312	-0.142895	0.00473325	5.02382	-0.116629	0.00368781
ENSG00000065154	OAT	3	2.23607e-142	0.801875	5.338e-233	0.0017499	NA	0.000631881	4.86249e-35	0.0211454	NA	0.0187252	3.74643e-25	0.0315229	NA	NA	7.02352	-0.139639	0	-0.126201	-0.102069	0.0300616	0	0.00603297	0.00305295	-0.00108239	0	0	7.02352	-0.102069	0.00305295	6.88388	-0.0720074	0.00197056	7.02352	-0.102069	0.00305295	6.89732	-0.096036	0.00305295
ENSG00000100296	THOC5	3	3.30876e-140	0.813053	3.7013e-239	0.00581412	NA	0.00254121	7.32718e-44	0.0193718	0.000430788	0.000168971	2.56334e-35	NA	0.00410188	0.00161454	7.57853	-0.10076	0	-0.128483	-0.132576	0.00628919	0.0358268	0.0488875	0.0043849	0	-0.0012399	-0.00158802	7.57853	-0.132576	0.0043849	7.47777	-0.126286	0.0043849	7.57853	-0.0967488	0.003145	7.45005	-0.0836881	0.00279688
ENSG00000184389	A3GALT2	3	6.17181e-138	0.805423	3.77209e-135	0.016056	NA	NA	2.20516e-35	NA	2.23985e-05	0.00476459	1.42536e-26	NA	8.4693e-05	0.00879183	4.91181	-0.24324	0	0	-0.416658	0	0.164218	0.109464	0.0136515	0	-0.00643466	-0.00430386	4.91181	-0.416658	0.0136515	4.66857	-0.416658	0.0136515	4.91181	-0.25244	0.0072168	4.91181	-0.307194	0.00934759
ENSG00000131188	PRR7	3	6.44365e-138	0.814141	4.94238e-196	0.0102548	NA	NA	6.13926e-20	NA	4.65153e-05	3.86169e-05	1.12129e-11	NA	0.000181694	0.000103871	6.65239	-0.139768	0	0	-0.142582	0	-0.0848479	-0.085813	0.00399561	0	0.00328062	0.00340777	6.65239	-0.142582	0.00399561	6.51262	-0.142582	0.00399561	6.65239	-0.22743	0.00727623	6.65239	-0.228395	0.00740339
ENSG00000090971	NAT14	3	5.02677e-137	0.787021	2.27216e-195	0.00910331	NA	0.00937115	4.15871e-57	0.0306733	NA	0.00828367	8.42862e-53	NA	NA	NA	5.03622	-0.120053	0	-0.119566	-0.172732	0.00696243	0	0.00852752	0.0061211	0	0	0	5.03622	-0.172732	0.0061211	4.91617	-0.165769	0.0061211	5.03622	-0.172732	0.0061211	4.91665	-0.164204	0.0061211
ENSG00000198791	CNOT7	3	1.52223e-136	0.783588	6.44883e-282	0.0198035	NA	0.0373381	3.07895e-38	NA	NA	NA	1.00526e-27	NA	NA	NA	7.90573	-0.0432868	0	-0.0386183	-0.0665166	0	0	0	0.00201003	0	0	0	7.90573	-0.0665166	0.00201003	7.86244	-0.0665166	0.00201003	7.90573	-0.0665166	0.00201003	7.86711	-0.0665166	0.00201003
ENSG00000161265	U2AF1L4	3	8.00881e-136	0.780539	1.61918e-218	0.00837072	NA	0.0172175	6.65176e-54	NA	NA	NA	1.5948e-48	NA	NA	NA	5.62926	-0.0812754	0	-0.0732895	-0.148658	0	0	0	0.00523199	0	0	0	5.62926	-0.148658	0.00523199	5.54799	-0.148658	0.00523199	5.62926	-0.148658	0.00523199	5.55597	-0.148658	0.00523199
ENSG00000197629	MPEG1	3	1.7194e-135	0.776109	3.54029e-211	0.00849051	NA	0.0127301	2.25437e-33	7.63304e-11	1.96949e-32	NA	NA	3.979e-09	NA	1.83357e-16	9.20727	0.229875	0	0.168879	-0.0551172	-0.160854	0.0631586	0	0	0.00549711	0	0.00196422	9.20727	-0.0551172	0	9.43715	-0.215971	0.00549711	9.20727	0.00804137	0	9.37615	-0.0551172	0.00196422
ENSG00000107938	EDRF1	3	4.11541e-135	0.796043	1.17432e-281	0.0257627	NA	0.0257627	4.27024e-27	0.017228	0.0187588	0.0146908	8.69367e-21	0.0144994	0.0179419	0.0107587	7.42471	-0.0492519	0	-0.0492519	-0.0618578	0.0174368	0.013369	0.0178696	0.00205846	-0.000704888	-0.000577169	-0.000735972	7.42471	-0.0618578	0.00205846	7.37546	-0.044421	0.00135357	7.42471	-0.0484888	0.00148129	7.37546	-0.0439882	0.00132249
ENSG00000073150	PANX2	3	4.8826e-135	0.789441	3.32698e-144	0.00061817	NA	0.00660388	3.96322e-46	NA	1.27589e-11	8.45846e-06	1.05657e-39	NA	4.60823e-10	3.76978e-05	6.70077	-0.335287	0	-0.391633	-0.496283	0	0.255924	0.206286	0.017347	0	-0.00983251	-0.00743926	6.70077	-0.496283	0.017347	6.36549	-0.496283	0.017347	6.70077	-0.240359	0.00751449	6.30914	-0.289997	0.00990774
ENSG00000119471	HSDL2	3	3.60182e-134	0.805464	1.03853e-198	0.0301459	NA	0.037762	5.87432e-58	NA	1.36993e-10	3.37333e-08	2.10025e-53	NA	NA	NA	7.35957	-0.111616	0	-0.13671	-0.254885	0	0.0243846	0.0264261	0.00900796	0	0	0	7.35957	-0.254885	0.00900796	7.24795	-0.254885	0.00900796	7.35957	-0.230501	0.00900796	7.22286	-0.228459	0.00900796
ENSG00000133997	MED6	3	6.06378e-134	0.784891	8.56877e-275	0.0127891	NA	0.015254	1.0191e-29	NA	1.46616e-08	NA	4.47941e-21	NA	NA	0.00270228	6.60427	-0.0421546	0	-0.0481182	-0.046901	0	-0.00698257	0	0.00142201	0	0	-0.000177085	6.60427	-0.046901	0.00142201	6.56211	-0.046901	0.00142201	6.60427	-0.0538836	0.00142201	6.55615	-0.046901	0.00124492
ENSG00000258749		3	2.56178e-132	0.757157	2.73464e-183	0.0101649	NA	0.00358988	8.03773e-42	NA	NA	NA	1.10413e-32	NA	NA	NA	4.90656	-0.111929	0	-0.127234	-0.166139	0	0	0	0.00530394	0	0	0	4.90656	-0.166139	0.00530394	4.79463	-0.166139	0.00530394	4.90656	-0.166139	0.00530394	4.77932	-0.166139	0.00530394
ENSG00000101290	CDS2	3	1.68063e-131	0.78522	1.48179e-270	0.00615211	NA	NA	5.88726e-59	NA	0.037002	NA	8.66732e-60	NA	NA	NA	8.37465	-0.0665066	0	0	-0.132194	0	0.00352812	0	0.00517382	0	0	0	8.37465	-0.132194	0.00517382	8.30815	-0.132194	0.00517382	8.37465	-0.128666	0.00517382	8.37465	-0.132194	0.00517382
ENSG00000100483	VCPKMT	3	2.66268e-129	0.777652	5.48581e-251	0.0310399	NA	NA	2.12064e-37	NA	0.000309348	NA	1.1482e-27	NA	0.000968222	NA	6.62752	-0.0531714	0	0	-0.0964979	0	0.0339754	0	0.00301204	0	-0.00131924	0	6.62752	-0.0964979	0.00301204	6.57435	-0.0964979	0.00301204	6.62752	-0.0625225	0.00169281	6.62752	-0.0964979	0.00301204
ENSG00000197183	NOL4L	3	1.56978e-128	0.77997	6.21953e-263	0.0293549	NA	NA	7.82371e-55	NA	5.60393e-15	5.54355e-09	2.22083e-52	NA	5.94266e-15	1.39324e-09	8.08168	-0.058234	0	0	-0.156908	0	0.0853559	0.0611327	0.00599959	0	-0.00359864	-0.00269133	8.08168	-0.156908	0.00599959	8.02344	-0.156908	0.00599959	8.08168	-0.0715525	0.00240095	8.08168	-0.0957757	0.00330827
ENSG00000146021	KLHL3	3	2.33122e-127	0.784689	5.62715e-200	0.000857759	NA	0.00591841	2.47182e-50	NA	1.18901e-06	1.48675e-06	3.69519e-45	0.0356681	0.000187539	8.62401e-05	6.40351	-0.166009	0	-0.170623	-0.222625	0	0.0753664	0.0936657	0.00823115	0.000327415	-0.00245479	-0.00297384	6.40351	-0.222625	0.00823115	6.2375	-0.222625	0.00855856	6.40351	-0.147259	0.00577636	6.23289	-0.12896	0.00525731
ENSG00000154889	MPPE1	3	2.39209e-127	0.797514	3.42254e-198	0.00701909	NA	0.00909019	4.8425e-41	0.0464788	2.08226e-11	3.21006e-06	1.65989e-31	NA	1.73511e-06	0.00125415	7.92137	-0.179573	0	-0.201781	-0.228539	0.00975698	0.130637	0.111662	0.00731941	0	-0.00385103	-0.00296601	7.92137	-0.228539	0.00731941	7.7418	-0.218782	0.00731941	7.92137	-0.097902	0.00346838	7.71959	-0.116877	0.00435339
ENSG00000141524	TMC6	3	1.98004e-126	0.788142	7.34443e-274	0.0369918	NA	NA	2.38703e-50	NA	1.59012e-08	4.81051e-05	3.17745e-47	NA	4.72752e-06	0.00173687	9.04349	-0.0538377	0	0	-0.139805	0	0.0570653	0.0401108	0.00526758	0	-0.00191867	-0.00129162	9.04349	-0.139805	0.00526758	8.98965	-0.139805	0.00526758	9.04349	-0.0827397	0.00334891	9.04349	-0.0996943	0.00397595
ENSG00000104870	FCGRT	3	4.97198e-126	0.779597	6.61353e-195	0.0102783	NA	NA	4.55087e-42	NA	4.68298e-10	2.1952e-05	7.42793e-34	NA	1.34129e-05	0.0375148	8.69126	-0.1846	0	0	-0.331198	0	0.176431	0.116557	0.0110841	0	-0.00505155	-0.0023631	8.69126	-0.331198	0.0110841	8.50666	-0.331198	0.0110841	8.69126	-0.154768	0.00603259	8.69126	-0.214641	0.00872103
ENSG00000174132	FAM174A	3	4.48177e-125	0.78501	1.17873e-181	0.00442056	NA	0.0474896	1.55167e-35	NA	2.51021e-09	0.00135356	3.37602e-26	NA	2.86201e-06	0.0334798	5.84121	-0.143116	0	-0.148848	-0.203247	0	0.114095	0.0755569	0.00638893	0	-0.00370312	-0.00194053	5.84121	-0.203247	0.00638893	5.6981	-0.203247	0.00638893	5.84121	-0.0891517	0.00268582	5.69237	-0.12769	0.00444841
ENSG00000059769	DNAJC25	3	3.46331e-123	0.789402	9.59474e-189	0.00339799	NA	1.85488e-05	1.11554e-27	0.00813683	0.00926486	NA	2.97812e-16	NA	0.0254521	0.0226742	5.73208	-0.169354	0	-0.229151	-0.121609	0.0113823	-0.0405339	0	0.00337498	0	0.00148797	0.000382207	5.73208	-0.121609	0.00337498	5.56273	-0.110227	0.00337498	5.73208	-0.162143	0.00486296	5.50293	-0.121609	0.00375719
ENSG00000272106		3	1.68677e-122	0.76485	3.72919e-209	0.000275629	NA	2.48297e-05	2.24013e-47	NA	NA	0.000186673	1.75925e-39	NA	0.0352349	NA	5.68115	-0.126557	0	-0.19091	-0.141897	0	0	0.0119122	0.00469712	0	0.000217173	0	5.68115	-0.141897	0.00469712	5.55459	-0.141897	0.00469712	5.68115	-0.141897	0.00491429	5.49024	-0.129985	0.00469712
ENSG00000084110	HAL	3	1.11246e-120	0.76723	1.56481e-161	0.0352812	NA	NA	9.10144e-43	0.0102976	3.50291e-05	1.23241e-07	3.48993e-35	NA	0.00919188	NA	7.48785	-0.24907	0	0	-0.386142	-0.023917	0.138533	0.0390323	0.0127515	0	-0.00365411	0	7.48785	-0.386142	0.0127515	7.23878	-0.410059	0.0127515	7.48785	-0.247609	0.00909736	7.48785	-0.347109	0.0127515
ENSG00000160211	G6PD	3	2.00276e-120	0.779913	1.83221e-208	0.00466435	NA	0.00743999	8.09791e-31	0.0124716	0.00212251	0.000116134	3.00485e-20	NA	0.0298174	0.00195393	7.98274	-0.165275	0	-0.18153	-0.158996	0.0107598	0.0497387	0.0801219	0.00465122	0	-0.00149172	-0.00249085	7.98274	-0.158996	0.00465122	7.81747	-0.148236	0.00465122	7.98274	-0.109257	0.0031595	7.80121	-0.078874	0.00216037
ENSG00000042429	MED17	3	4.46442e-120	0.768512	1.87576e-288	0.00745603	NA	0.0197568	4.18584e-40	NA	0.0022299	0.000272519	7.20272e-34	NA	0.00173061	0.0003444	7.16069	-0.0383757	0	-0.0509013	-0.0642159	0	0.016157	0.0247952	0.00221308	0	-0.000698717	-0.000949235	7.16069	-0.0642159	0.00221308	7.12232	-0.0642159	0.00221308	7.16069	-0.0480588	0.00151436	7.10979	-0.0394207	0.00126385
ENSG00000111261	MANSC1	3	6.72902e-120	0.770505	1.83999e-140	0.00438544	NA	NA	2.30375e-27	NA	0.00751641	NA	4.78073e-16	NA	0.0246749	NA	6.4659	-0.315581	0	0	-0.329222	0	0.10813	0	0.00902133	0	-0.00387218	0	6.4659	-0.329222	0.00902133	6.15032	-0.329222	0.00902133	6.4659	-0.221092	0.00514914	6.4659	-0.329222	0.00902133
ENSG00000140995	DEF8	3	8.26087e-120	0.790558	2.72498e-204	0.00100547	NA	0.00649285	1.09886e-43	NA	6.39194e-14	2.93029e-07	6.00168e-37	NA	2.31266e-10	5.80816e-05	8.14296	-0.167994	0	-0.210935	-0.244698	0	0.150599	0.126101	0.00840576	0	-0.00523812	-0.00379411	8.14296	-0.244698	0.00840576	7.97497	-0.244698	0.00840576	8.14296	-0.0940988	0.00316764	7.93203	-0.118597	0.00461165
ENSG00000256591		3	2.00949e-119	0.757001	5.82563e-270	0.0173105	NA	NA	5.22113e-33	NA	NA	NA	9.33824e-23	NA	NA	NA	6.43231	-0.0443459	0	0	-0.0628191	0	0	0	0.00185312	0	0	0	6.43231	-0.0628191	0.00185312	6.38796	-0.0628191	0.00185312	6.43231	-0.0628191	0.00185312	6.43231	-0.0628191	0.00185312
ENSG00000105649	RAB3A	3	2.15685e-119	0.76505	7.56098e-163	0.00121248	NA	5.39432e-05	3.95958e-47	0.0193309	0.0234957	0.00277341	6.68226e-42	NA	0.00841466	NA	4.91398	-0.227082	0	-0.286334	-0.233362	0.0121324	-0.0441173	0.0155964	0.0082737	0	0.00218921	0	4.91398	-0.233362	0.0082737	4.68689	-0.221229	0.0082737	4.91398	-0.277479	0.0104629	4.62764	-0.217765	0.0082737
ENSG00000085465	OVGP1	3	2.73892e-119	0.749958	7.5008e-170	0.0223626	NA	0.000309488	1.64316e-56	NA	NA	NA	1.19365e-57	NA	NA	NA	4.94581	-0.119397	0	-0.191348	-0.268785	0	0	0	0.0106867	0	0	0	4.94581	-0.268785	0.0106867	4.82641	-0.268785	0.0106867	4.94581	-0.268785	0.0106867	4.75446	-0.268785	0.0106867
ENSG00000157514	TSC22D3	3	4.34704e-119	0.772891	1.28687e-215	0.00311534	NA	0.0102987	2.36977e-35	NA	6.8133e-05	0.00144725	1.62032e-27	NA	0.000792324	0.0036286	9.69554	-0.153579	0	-0.202892	-0.209335	0	0.0767703	0.0780478	0.0068287	0	-0.00270948	-0.00276973	9.69554	-0.209335	0.0068287	9.54197	-0.209335	0.0068287	9.69554	-0.132565	0.00411922	9.49265	-0.131287	0.00405897
ENSG00000076924	XAB2	3	5.38251e-119	0.778272	2.48928e-258	0.000519785	NA	0.000519785	1.15186e-32	0.00230481	0.00295643	0.0215873	1.02474e-27	0.00696444	NA	0.0120988	7.64866	-0.111635	0	-0.111635	-0.0835374	0.0298756	-0.00444633	0.0223885	0.00283059	-0.001018	0	-0.000945277	7.64866	-0.0835374	0.00283059	7.53703	-0.0536618	0.0018126	7.64866	-0.0879837	0.00283059	7.53703	-0.0611488	0.00188531
ENSG00000146221	TCTE1	3	3.15469e-118	0.738019	1.30196e-133	0.00937986	NA	0.000421869	1.22516e-48	0.0140471	NA	NA	9.35043e-42	NA	NA	0.0316702	3.88041	-0.223689	0	-0.286873	-0.290025	0.0152164	0	0	0.010033	0	0	0.000530083	3.88041	-0.290025	0.010033	3.65672	-0.274809	0.010033	3.88041	-0.290025	0.010033	3.59354	-0.290025	0.0105631
ENSG00000148660	CAMK2G	3	3.64475e-118	0.773338	2.25179e-214	0.00177971	NA	0.00475041	5.20284e-47	0.0488206	8.34834e-17	3.27453e-07	1.1847e-40	NA	4.36379e-13	1.5957e-05	8.22698	-0.17405	0	-0.182337	-0.214266	0.00803169	0.140451	0.102692	0.00748037	0	-0.00508341	-0.00334532	8.22698	-0.214266	0.00748037	8.05293	-0.206234	0.00748037	8.22698	-0.0738143	0.00239695	8.04464	-0.111574	0.00413505
ENSG00000204304	PBX2	3	3.82129e-118	0.773176	2.19825e-235	0.0392107	NA	0.0181617	5.26741e-30	NA	0.000572996	0.00236545	5.24081e-21	NA	0.00520207	0.00866413	8.56081	-0.0719728	0	-0.126133	-0.124656	0	0.0446321	0.0503095	0.00380907	0	-0.00151819	-0.00168646	8.56081	-0.124656	0.00380907	8.48884	-0.124656	0.00380907	8.56081	-0.080024	0.00229088	8.43468	-0.0743466	0.00212261
ENSG00000169994	MYO7B	3	3.13245e-117	0.758871	8.69326e-141	0.0125095	NA	NA	5.15484e-33	NA	3.19735e-14	0.027451	9.11105e-24	0.0465384	1.42195e-13	0.0373098	5.44316	-0.283417	0	0	-0.370889	0	0.294627	0.0813985	0.0121313	0.00076071	-0.0123354	-0.00330892	5.44316	-0.370889	0.0121313	5.15974	-0.370889	0.012892	5.44316	-0.0762626	-0.00020409	5.44316	-0.289491	0.00882237
ENSG00000156675	RAB11FIP1	3	5.97063e-117	0.778838	2.65515e-214	0.0474944	NA	NA	1.93487e-41	NA	9.27938e-18	5.12966e-11	4.05037e-33	NA	1.17091e-13	8.5519e-08	8.88364	-0.111696	0	0	-0.257165	0	0.201754	0.147315	0.00856681	0	-0.00715332	-0.00496109	8.88364	-0.257165	0.00856681	8.77194	-0.257165	0.00856681	8.88364	-0.0554117	0.00141349	8.88364	-0.10985	0.00360571
ENSG00000232891		3	1.26751e-116	0.738633	5.38479e-138	0.00259592	NA	1.09154e-05	6.25021e-38	NA	0.010074	NA	2.94125e-30	NA	NA	NA	4.68262	-0.244527	0	-0.36558	-0.270503	0	-0.015066	0	0.00887193	0	0	0	4.68262	-0.270503	0.00887193	4.4381	-0.270503	0.00887193	4.68262	-0.285569	0.00887193	4.31704	-0.270503	0.00887193
ENSG00000122025	FLT3	3	5.30832e-116	0.745802	5.81544e-145	0.0407351	NA	0.0418827	4.94029e-46	NA	1.85466e-06	0.000830103	1.98001e-46	NA	2.45045e-08	1.05532e-05	5.28271	-0.155339	0	-0.228158	-0.400291	0	0.141398	0.12298	0.0160756	0	-0.0070577	-0.00644813	5.28271	-0.400291	0.0160756	5.12737	-0.400291	0.0160756	5.28271	-0.258893	0.00901787	5.05455	-0.277311	0.00962744
ENSG00000163788	SNRK	3	6.94591e-116	0.770902	6.35976e-252	0.0114795	NA	0.0273828	6.68148e-42	NA	3.71271e-12	4.60474e-07	4.49186e-35	NA	1.57909e-09	4.50774e-06	8.92728	-0.0738297	0	-0.0981707	-0.135857	0	0.0793453	0.0713088	0.00463793	0	-0.00285546	-0.00251026	8.92728	-0.135857	0.00463793	8.85345	-0.135857	0.00463793	8.92728	-0.0565114	0.00178247	8.82911	-0.0645479	0.00212767
ENSG00000153048	CARHSP1	3	1.11121e-115	0.769718	7.71939e-233	0.011736	NA	0.011736	5.97065e-39	0.0227966	4.51902e-10	7.51608e-08	6.19114e-36	0.0312051	1.97142e-07	9.333e-07	6.93467	-0.101407	0	-0.101407	-0.149621	0.030346	0.0679844	0.0742563	0.00563319	-0.00112986	-0.0023875	-0.00264701	6.93467	-0.149621	0.00563319	6.83326	-0.119275	0.00450333	6.93467	-0.0816364	0.0032457	6.83326	-0.0753645	0.00298619
ENSG00000225643		3	2.33572e-114	0.760925	4.5021e-158	0.00113989	NA	0.0410896	1.14593e-44	NA	0.0083786	0.0128663	8.97714e-44	NA	0.0258754	0.0158105	4.46611	-0.177376	0	-0.161884	-0.276517	0	0.0548874	0.0645852	0.0108372	0	-0.00194699	-0.00246081	4.46611	-0.276517	0.0108372	4.28873	-0.276517	0.0108372	4.46611	-0.221629	0.00889019	4.30422	-0.211931	0.00837637
ENSG00000132589	FLOT2	3	2.47204e-114	0.766341	1.44382e-239	0.00482372	NA	NA	1.7966e-39	NA	NA	NA	3.3156e-31	NA	NA	NA	9.05486	-0.11023	0	0	-0.151648	0	0	0	0.0048786	0	0	0	9.05486	-0.151648	0.0048786	8.94463	-0.151648	0.0048786	9.05486	-0.151648	0.0048786	9.05486	-0.151648	0.0048786
ENSG00000250510	GPR162	3	3.85419e-114	0.768382	3.16563e-125	0.00210649	NA	0.00210649	2.86559e-20	0.016834	2.95209e-12	7.36444e-05	1.44092e-12	0.00481754	3.82031e-07	0.0248736	6.3303	-0.501607	0	-0.501607	-0.38259	-0.136658	0.319533	0.220965	0.0112607	0.00643916	-0.00963616	-0.00486879	6.3303	-0.38259	0.0112607	5.82869	-0.519248	0.0176998	6.3303	-0.063057	0.00162449	5.82869	-0.161625	0.00639187
ENSG00000253586		3	6.86393e-114	0.767059	6.62154e-178	0.00371912	NA	0.00656218	2.47977e-37	0.044914	0.00436581	0.00181511	7.10775e-30	NA	0.0127554	0.00405536	5.22513	-0.169972	0	-0.183329	-0.18766	0.00871506	0.0468238	0.0649586	0.00626343	0	-0.00174249	-0.00233597	5.22513	-0.18766	0.00626343	5.05516	-0.178945	0.00626343	5.22513	-0.140836	0.00452093	5.0418	-0.122702	0.00392746
ENSG00000163435	ELF3	3	1.86262e-113	0.756805	3.12485e-159	0.0130506	NA	NA	9.45108e-37	NA	3.49901e-06	0.00225585	1.74675e-29	NA	2.75469e-05	0.00415901	4.43336	-0.156488	0	0	-0.265889	0	0.113445	0.0742647	0.00905145	0	-0.00430833	-0.00294117	4.43336	-0.265889	0.00905145	4.27687	-0.265889	0.00905145	4.43336	-0.152443	0.00474313	4.43336	-0.191624	0.00611029
ENSG00000106330	MOSPD3	3	3.48928e-112	0.738839	5.31719e-212	0.0139988	NA	NA	1.89937e-54	0.0299013	5.78856e-06	1.0601e-05	2.54803e-53	NA	NA	NA	5.17011	-0.102004	0	0	-0.159209	0.00705084	0.0117559	0.0114056	0.00588796	0	0	0	5.17011	-0.159209	0.00588796	5.06811	-0.152158	0.00588796	5.17011	-0.147453	0.00588796	5.17011	-0.147803	0.00588796
ENSG00000222112	RN7SKP16	3	4.52626e-111	0.761487	8.16572e-163	0.00297572	NA	0.0217595	3.19809e-35	NA	1.12838e-06	7.13921e-05	1.2238e-27	NA	1.73223e-05	0.000241999	6.06237	-0.201118	0	-0.231632	-0.271973	0	0.123308	0.12688	0.00896115	0	-0.00455762	-0.00456438	6.06237	-0.271973	0.00896115	5.86125	-0.271973	0.00896115	6.06237	-0.148665	0.00440352	5.83073	-0.145093	0.00439676
ENSG00000137642	SORL1	3	1.07404e-110	0.760307	1.71801e-216	0.000695801	NA	0.000868501	9.89391e-43	0.0450706	1.54385e-12	1.1682e-08	1.20944e-35	NA	9.61923e-08	6.38777e-06	10.736	-0.239992	0	-0.273923	-0.249456	0.0103514	0.146603	0.146745	0.00850029	0	-0.00457042	-0.00444366	10.736	-0.249456	0.00850029	10.496	-0.239104	0.00850029	10.736	-0.102853	0.00392987	10.462	-0.102711	0.00405664
ENSG00000119689	DLST	3	1.79875e-110	0.759771	6.52208e-300	0.000773579	NA	0.000773579	4.60036e-30	0.000136816	2.80714e-10	0.0115477	1.43233e-27	0.000630838	NA	0.000732325	7.84019	-0.0630255	0	-0.0630255	-0.0457151	0.0219742	-0.00576564	0.0143767	0.00164434	-0.000756872	0	-0.000747566	7.84019	-0.0457151	0.00164434	7.77717	-0.023741	0.000887464	7.84019	-0.0514807	0.00164434	7.77717	-0.0313384	0.00089677
ENSG00000155849	ELMO1	3	2.62288e-110	0.749884	2.83439e-264	0.0416549	NA	0.0141373	4.52323e-40	NA	6.98147e-07	3.55558e-05	2.02161e-33	NA	1.45565e-05	0.000151536	8.39766	-0.047229	0	-0.0871142	-0.104199	0	0.043545	0.0459971	0.003556	0	-0.00159078	-0.00163518	8.39766	-0.104199	0.003556	8.35043	-0.104199	0.003556	8.39766	-0.0606544	0.00196522	8.31055	-0.0582023	0.00192082
ENSG00000172508	CARNS1	3	4.20633e-110	0.755186	1.2118e-192	0.0212465	NA	NA	7.6783e-50	NA	0.00233195	0.0342293	6.83754e-46	NA	0.0175674	NA	5.99236	-0.117573	0	0	-0.243307	0	0.0562471	0.00769784	0.00883272	0	-0.00184362	0	5.99236	-0.243307	0.00883272	5.87479	-0.243307	0.00883272	5.99236	-0.18706	0.00698909	5.99236	-0.235609	0.00883272
ENSG00000154330	PGM5	3	4.53437e-110	0.763499	6.98571e-97	0.00405126	NA	0.00896795	8.28529e-34	NA	0.0006026	NA	9.74485e-21	NA	NA	0.00725041	4.94427	-0.487161	0	-0.466667	-0.485117	0	0.0485753	0	0.0138615	0	0	0.00188068	4.94427	-0.485117	0.0138615	4.45711	-0.485117	0.0138615	4.94427	-0.436542	0.0138615	4.4776	-0.485117	0.0157421
ENSG00000118690	ARMC2	3	4.84202e-110	0.755421	2.19629e-198	0.04232	NA	0.022	5.64468e-45	NA	5.66716e-12	0.000252993	1.71981e-39	NA	NA	0.0178924	5.55941	-0.0759848	0	-0.132917	-0.167973	0	0.0191815	0.06459	0.00580422	0	0	-0.00159971	5.55941	-0.167973	0.00580422	5.48342	-0.167973	0.00580422	5.55941	-0.148792	0.00580422	5.42649	-0.103383	0.00420451
ENSG00000271959		3	5.70911e-110	0.748418	1.23263e-145	0.0275218	NA	0.0195716	8.00371e-45	NA	NA	0.0110987	2.56042e-41	NA	0.000135325	NA	4.77113	-0.154117	0	-0.210086	-0.27836	0	0	-0.0165413	0.0101424	0	-0.000833257	0	4.77113	-0.27836	0.0101424	4.61701	-0.27836	0.0101424	4.77113	-0.27836	0.00930911	4.56104	-0.294902	0.0101424
ENSG00000206651		3	1.11852e-109	0.74265	9.86992e-194	0.000863003	NA	0.00131928	1.20135e-35	NA	NA	NA	7.56376e-27	NA	NA	NA	5.37165	-0.13762	0	-0.132509	-0.137841	0	0	0	0.00431693	0	0	0	5.37165	-0.137841	0.00431693	5.23403	-0.137841	0.00431693	5.37165	-0.137841	0.00431693	5.23915	-0.137841	0.00431693
ENSG00000114923	SLC4A3	3	6.32495e-109	0.754804	1.7527e-94	0.00291325	NA	0.04203	7.54357e-28	NA	9.39701e-08	0.00137219	1.28153e-19	NA	7.81652e-06	0.0144469	3.63071	-0.391384	0	-0.315195	-0.504617	0	0.27594	0.197843	0.016345	0	-0.00971764	-0.00609972	3.63071	-0.504617	0.016345	3.23933	-0.504617	0.016345	3.63071	-0.228677	0.0066274	3.31552	-0.306774	0.0102453
ENSG00000142347	MYO1F	3	1.82969e-108	0.763102	1.29446e-220	0.0183102	NA	NA	3.10413e-31	NA	2.70498e-09	4.07244e-05	2.07597e-21	NA	5.51326e-06	0.00589931	10.1558	-0.139896	0	0	-0.2151	0	0.138426	0.0928812	0.00653179	0	-0.00436608	-0.00259491	10.1558	-0.2151	0.00653179	10.0159	-0.2151	0.00653179	10.1558	-0.0766739	0.00216571	10.1558	-0.122219	0.00393688
ENSG00000196646	ZNF136	3	7.30861e-108	0.742972	5.66328e-287	0.0163839	NA	0.00155819	2.43401e-44	NA	NA	NA	7.4006e-38	NA	NA	NA	6.9654	-0.0367886	0	-0.0487893	-0.0621008	0	0	0	0.00210653	0	0	0	6.9654	-0.0621008	0.00210653	6.92861	-0.0621008	0.00210653	6.9654	-0.0621008	0.00210653	6.91661	-0.0621008	0.00210653
ENSG00000258297	NA	3	1.1379e-107	0.697744	6.11018e-228	0.000403512	NA	2.95312e-05	9.15613e-53	NA	NA	NA	5.84019e-53	NA	NA	NA	6.07492	-0.104264	0	-0.124039	-0.138462	0	0	0	0.00538379	0	0	0	6.07492	-0.138462	0.00538379	5.97066	-0.138462	0.00538379	6.07492	-0.138462	0.00538379	5.95088	-0.138462	0.00538379
ENSG00000255182		3	5.41953e-107	0.739732	1.55193e-173	0.0406634	NA	4.33827e-05	4.66533e-49	NA	0.0001553	NA	5.29399e-47	NA	NA	NA	5.02843	-0.105762	0	-0.215891	-0.218671	0	-0.0135812	0	0.00816491	0	0	0	5.02843	-0.218671	0.00816491	4.92266	-0.218671	0.00816491	5.02843	-0.232252	0.00816491	4.81254	-0.218671	0.00816491
ENSG00000165801	ARHGEF40	3	2.65627e-106	0.760683	1.50028e-159	0.00991638	NA	0.0212444	2.53606e-36	NA	0.000456127	4.1984e-05	1.35196e-28	NA	0.00924422	0.00120869	8.0434	-0.238436	0	-0.322615	-0.381751	0	0.119862	0.180391	0.0125533	0	-0.00372399	-0.00550474	8.0434	-0.381751	0.0125533	7.80496	-0.381751	0.0125533	8.0434	-0.261888	0.00882927	7.72078	-0.20136	0.00704853
ENSG00000133318	RTN3	3	5.72702e-106	0.77139	3.21916e-195	0.00965473	NA	0.0490073	8.76363e-37	NA	3.69921e-07	8.14117e-05	3.81026e-29	NA	5.70564e-05	0.00153991	8.68785	-0.158411	0	-0.183056	-0.255401	0	0.117526	0.114963	0.00842372	0	-0.0038681	-0.00357083	8.68785	-0.255401	0.00842372	8.52944	-0.255401	0.00842372	8.68785	-0.137875	0.00455562	8.5048	-0.140438	0.00485289
ENSG00000280119		3	9.35906e-106	0.718502	3.3414e-139	0.000348339	NA	0.00696977	6.31665e-51	NA	NA	NA	1.14724e-48	NA	NA	NA	4.42268	-0.266841	0	-0.198615	-0.346796	0	0	0	0.0131068	0	0	0	4.42268	-0.346796	0.0131068	4.15584	-0.346796	0.0131068	4.42268	-0.346796	0.0131068	4.22407	-0.346796	0.0131068
ENSG00000198740	ZNF652	3	1.87699e-105	0.75244	2.84211e-241	0.00220612	NA	0.00684661	5.87581e-45	NA	3.13362e-14	9.84897e-07	1.10258e-40	NA	1.95571e-11	1.5106e-05	8.10529	-0.094158	0	-0.126594	-0.151431	0	0.0922485	0.0724246	0.00549204	0	-0.00337193	-0.00247488	8.10529	-0.151431	0.00549204	8.01114	-0.151431	0.00549204	8.10529	-0.0591828	0.0021201	7.9787	-0.0790067	0.00301716
ENSG00000084676	NCOA1	3	1.1823e-103	0.744624	1.26373e-234	0.004856	NA	0.025658	5.4262e-32	NA	NA	NA	5.87703e-23	NA	NA	NA	8.64327	-0.107049	0	-0.0844494	-0.117816	0	0	0	0.00357932	0	0	0	8.64327	-0.117816	0.00357932	8.53623	-0.117816	0.00357932	8.64327	-0.117816	0.00357932	8.55882	-0.117816	0.00357932
ENSG00000145743	FBXL17	3	3.05718e-103	0.732124	6.21997e-267	0.00117665	NA	0.00378625	1.71222e-43	NA	NA	NA	2.38484e-37	NA	NA	NA	6.91192	-0.0647167	0	-0.0575744	-0.0789339	0	0	0	0.00269299	0	0	0	6.91192	-0.0789339	0.00269299	6.8472	-0.0789339	0.00269299	6.91192	-0.0789339	0.00269299	6.85434	-0.0789339	0.00269299
ENSG00000134698	AGO4	3	1.02965e-102	0.754091	2.176e-213	0.0054242	NA	0.0112968	4.1731e-40	NA	3.40104e-11	3.18887e-08	1.39249e-33	NA	8.58248e-09	9.80132e-07	8.44268	-0.129531	0	-0.179741	-0.208409	0	0.119674	0.125438	0.00713499	0	-0.00431259	-0.00428271	8.44268	-0.208409	0.00713499	8.31314	-0.208409	0.00713499	8.44268	-0.088735	0.0028224	8.26293	-0.0829709	0.00285228
ENSG00000114742	WDR48	3	5.31207e-102	0.747398	5.188e-270	0.00538843	NA	0.00141912	4.15891e-22	0.000602694	0.00031785	NA	6.06799e-18	0.00135196	0.0347616	1.21513e-05	7.78643	-0.0811079	0	-0.0741818	-0.053981	0.0306764	-0.0256408	0	0.00190599	-0.00112496	0.000638249	-0.000326212	7.78643	-0.053981	0.00190599	7.70532	-0.0233046	0.00078103	7.78643	-0.0796218	0.00254424	7.71225	-0.053981	0.00157978
ENSG00000143409	MINDY1	3	1.20797e-101	0.733083	1.12678e-194	0.00472801	NA	0.0408587	1.71351e-32	NA	1.13948e-11	4.37235e-08	2.6743e-24	NA	1.2018e-08	1.20907e-06	7.24569	-0.14591	0	-0.159836	-0.194922	0	0.136106	0.137265	0.00621231	0	-0.00472201	-0.00469695	7.24569	-0.194922	0.00621231	7.09978	-0.194922	0.00621231	7.24569	-0.0588157	0.0014903	7.08585	-0.0576564	0.00151537
ENSG00000118263	KLF7	3	2.42065e-101	0.734957	3.16494e-221	0.0147519	NA	NA	4.37465e-38	NA	0.000196799	8.73657e-05	1.20242e-29	NA	0.0116565	NA	8.27987	-0.11621	0	0	-0.1794	0	0.0642171	0.0135493	0.00575509	0	-0.00181842	0	8.27987	-0.1794	0.00575509	8.16366	-0.1794	0.00575509	8.27987	-0.115182	0.00393667	8.27987	-0.16585	0.00575509
ENSG00000182831	C16orf72	3	4.93027e-101	0.739754	1.26884e-269	0.00708218	NA	NA	2.03349e-37	NA	NA	NA	1.24782e-29	NA	NA	NA	8.95575	-0.0701764	0	0	-0.0968548	0	0	0	0.00312991	0	0	0	8.95575	-0.0968548	0.00312991	8.88557	-0.0968548	0.00312991	8.95575	-0.0968548	0.00312991	8.95575	-0.0968548	0.00312991
ENSG00000105507	CABP5	3	2.60833e-100	0.76187	5.47966e-88	0.0133364	NA	0.00467632	1.96642e-30	NA	NA	NA	NA	0.000451123	NA	NA	3.99572	-0.413625	0	-0.466579	-0.225439	0	0	0	0	0.00345857	0	0	3.99572	-0.225439	0	3.58209	-0.225439	0.00345857	3.99572	-0.225439	0	3.52914	-0.225439	0
ENSG00000149679	CABLES2	3	4.02706e-100	0.737842	2.5309e-219	0.0280902	NA	0.0188442	7.16012e-47	NA	NA	NA	9.46375e-38	0.011427	0.0002898	0.000298316	5.94194	-0.0793637	0	-0.0849668	-0.122534	0	0	0	0.00409946	0.000302961	0.000364172	0.000437259	5.94194	-0.122534	0.00409946	5.86258	-0.122534	0.00440242	5.94194	-0.122534	0.00446363	5.85697	-0.122534	0.00453672
ENSG00000280067		3	1.0322e-99	0.735934	1.69063e-164	0.00568258	NA	0.0068505	1.61656e-29	0.0461742	0.00229013	NA	2.54506e-24	0.0291864	0.00309731	NA	4.65522	-0.210879	0	-0.138665	-0.181075	-0.0488754	0.0579696	0	0.00624745	0.00210263	-0.00237135	0	4.65522	-0.181075	0.00624745	4.44434	-0.22995	0.00835009	4.65522	-0.123105	0.0038761	4.51655	-0.181075	0.00624745
ENSG00000235072	ARNILA	3	6.37367e-99	0.72339	1.50644e-194	0.000897557	NA	1.88712e-06	7.94281e-50	NA	NA	NA	4.24585e-49	NA	NA	NA	4.75651	-0.120424	0	-0.17622	-0.162517	0	0	0	0.00623451	0	0	0	4.75651	-0.162517	0.00623451	4.63608	-0.162517	0.00623451	4.75651	-0.162517	0.00623451	4.58029	-0.162517	0.00623451
ENSG00000106789	CORO2A	3	1.37557e-98	0.740937	2.98448e-216	0.0213507	NA	4.77324e-05	3.54434e-34	0.00477872	0.00617769	NA	9.25898e-38	0.00657787	NA	NA	6.25337	0.118054	0	0.135715	-0.117543	-0.0435273	0.00630205	0	0.00490614	0.00162055	0	0	6.25337	-0.117543	0.00490614	6.37142	-0.16107	0.00652669	6.25337	-0.111241	0.00490614	6.38908	-0.117543	0.00490614
ENSG00000023287	RB1CC1	3	1.68049e-98	0.735206	2.6825e-269	0.00162303	NA	0.00277292	4.74115e-35	NA	NA	NA	4.93055e-27	NA	NA	NA	8.49614	-0.0747701	0	-0.0708763	-0.0787187	0	0	0	0.00250374	0	0	0	8.49614	-0.0787187	0.00250374	8.42137	-0.0787187	0.00250374	8.49614	-0.0787187	0.00250374	8.42526	-0.0787187	0.00250374
ENSG00000157600	TMEM164	3	2.05009e-98	0.749353	4.69473e-190	0.00918392	NA	0.0409845	1.56341e-33	NA	3.20643e-06	2.13455e-05	6.58784e-26	NA	8.48958e-05	0.000276931	8.38716	-0.165179	0	-0.196842	-0.245726	0	0.110804	0.128893	0.00799937	0	-0.00390753	-0.00426509	8.38716	-0.245726	0.00799937	8.22198	-0.245726	0.00799937	8.38716	-0.134922	0.00409185	8.19031	-0.116833	0.00373428
ENSG00000244560		3	2.07668e-97	0.711838	5.4064e-202	0.000712127	NA	NA	3.69004e-50	NA	NA	NA	6.89113e-49	NA	NA	NA	5.41556	-0.132187	0	0	-0.185409	0	0	0	0.00703197	0	0	0	5.41556	-0.185409	0.00703197	5.28337	-0.185409	0.00703197	5.41556	-0.185409	0.00703197	5.41556	-0.185409	0.00703197
ENSG00000217512		3	1.03617e-96	0.720742	1.20358e-191	0.016035	NA	NA	3.4734e-44	NA	0.047389	NA	9.08833e-39	NA	NA	NA	4.49054	-0.0914528	0	0	-0.157899	0	0.00525215	0	0.00549223	0	0	0	4.49054	-0.157899	0.00549223	4.39909	-0.157899	0.00549223	4.49054	-0.152647	0.00549223	4.49054	-0.157899	0.00549223
ENSG00000140526	ABHD2	3	2.77317e-95	0.744549	8.92744e-199	0.000683406	NA	0.001271	1.28959e-32	0.017596	2.1091e-07	6.7138e-06	2.2608e-23	NA	0.000499755	0.00117502	9.14152	-0.260462	0	-0.286895	-0.21685	0.0133277	0.112577	0.123223	0.00671233	0	-0.00315432	-0.00341208	9.14152	-0.21685	0.00671233	8.88105	-0.203522	0.00671233	9.14152	-0.104272	0.00355801	8.85462	-0.0936263	0.00330026
ENSG00000102125	TAFAZZIN	3	4.89609e-95	0.72404	2.53789e-277	0.0341745	NA	NA	1.59095e-45	NA	8.15774e-05	0.0265854	8.47162e-48	NA	NA	NA	7.10186	-0.0411993	0	0	-0.0793765	0	0.00561932	0.00311499	0.00317566	0	0	0	7.10186	-0.0793765	0.00317566	7.06066	-0.0793765	0.00317566	7.10186	-0.0737571	0.00317566	7.10186	-0.0762615	0.00317566
ENSG00000109107	ALDOC	3	6.72916e-95	0.716078	9.80844e-210	0.00261839	NA	0.000797784	3.93778e-43	NA	NA	NA	6.00093e-48	NA	3.73709e-05	0.00297271	5.809	-0.106254	0	-0.140889	-0.133219	0	0	0	0.00574114	0	-0.000440409	-0.000371891	5.809	-0.133219	0.00574114	5.70275	-0.133219	0.00574114	5.809	-0.133219	0.00530073	5.66811	-0.133219	0.00536925
ENSG00000279539		3	8.3738e-95	0.699508	1.21698e-172	0.0297108	NA	NA	7.11787e-47	NA	NA	NA	2.08386e-43	NA	NA	NA	3.98767	-0.0948548	0	0	-0.197079	0	0	0	0.00721456	0	0	0	3.98767	-0.197079	0.00721456	3.89282	-0.197079	0.00721456	3.98767	-0.197079	0.00721456	3.98767	-0.197079	0.00721456
ENSG00000246548	LINC02288	3	1.29051e-94	0.718606	4.56618e-142	0.00355906	NA	0.0312201	4.33625e-45	NA	0.000842745	NA	2.87868e-42	NA	0.000846578	NA	3.78268	-0.1834	0	-0.134219	-0.273484	0	0.0783254	0	0.0103284	0	-0.00328201	0	3.78268	-0.273484	0.0103284	3.59928	-0.273484	0.0103284	3.78268	-0.195159	0.00704637	3.64846	-0.273484	0.0103284
ENSG00000260528	FAM157C	3	2.60501e-94	0.7102	8.27761e-153	0.014414	NA	0.00172504	8.54559e-29	0.029703	NA	NA	4.67504e-21	NA	NA	NA	7.73466	-0.319628	0	-0.303176	-0.277554	-0.0194324	0	0	0.00855068	0	0	0	7.73466	-0.277554	0.00855068	7.41503	-0.296986	0.00855068	7.73466	-0.277554	0.00855068	7.43148	-0.277554	0.00855068
ENSG00000250616	YPEL3-DT	3	2.84315e-94	0.712241	5.98893e-139	0.0456282	NA	NA	7.82415e-22	0.000481249	2.61949e-14	3.84646e-22	NA	0.000267055	2.99374e-06	NA	5.00447	-0.281185	0	0	-0.0719422	-0.143838	0.243855	0.0845676	0	0.0058257	-0.00597465	0	5.00447	-0.0719422	0	4.72328	-0.21578	0.0058257	5.00447	0.171913	-0.00597465	5.00447	0.0126254	0
ENSG00000165917	RAPSN	3	2.96116e-94	0.717435	2.35348e-169	0.011669	NA	NA	1.24844e-38	NA	0.000199148	3.18854e-05	1.95808e-35	NA	NA	NA	5.16571	-0.153878	0	0	-0.216438	0	-0.0168409	-0.0189597	0.00777913	0	0	0	5.16571	-0.216438	0.00777913	5.01183	-0.216438	0.00777913	5.16571	-0.233279	0.00777913	5.16571	-0.235398	0.00777913
ENSG00000222365	SNORD12B	3	6.99226e-93	0.673717	3.44705e-169	0.00633538	NA	0.0238399	5.89608e-29	NA	NA	0.00744792	1.92064e-18	NA	2.1354e-05	NA	5.40721	-0.154826	0	-0.163593	-0.155147	0	0	0.0139486	0.00437687	0	0.000738871	0	5.40721	-0.155147	0.00437687	5.25239	-0.155147	0.00437687	5.40721	-0.155147	0.00511574	5.24362	-0.141198	0.00437687
ENSG00000213390	ARHGAP19	3	7.54334e-93	0.744004	7.25074e-214	0.00677674	NA	0.0035152	2.18896e-42	0.0124222	6.74251e-05	1.50669e-06	3.74591e-37	NA	0.00253447	0.000134607	6.57572	-0.121114	0	-0.151869	-0.157938	0.00824608	0.0500304	0.0776681	0.00560762	0	-0.00160244	-0.00237347	6.57572	-0.157938	0.00560762	6.45461	-0.149692	0.00560762	6.57572	-0.107908	0.00400517	6.42385	-0.0802698	0.00323414
ENSG00000120727	PAIP2	3	4.01248e-92	0.715378	6.58328e-278	0.0457406	NA	NA	1.79591e-18	NA	NA	NA	2.11649e-09	NA	NA	NA	8.03372	-0.0417118	0	0	-0.0466262	0	0	0	0.00115904	0	0	0	8.03372	-0.0466262	0.00115904	7.99201	-0.0466262	0.00115904	8.03372	-0.0466262	0.00115904	8.03372	-0.0466262	0.00115904
ENSG00000133816	MICAL2	3	4.48855e-92	0.731523	3.23994e-188	0.000588978	NA	0.0154897	6.00851e-21	0.000235107	NA	NA	8.0419e-11	NA	NA	NA	9.03276	-0.328369	0	-0.168496	-0.160306	0.0239344	0	0	0.00398179	0	0	0	9.03276	-0.160306	0.00398179	8.70439	-0.136372	0.00398179	9.03276	-0.160306	0.00398179	8.86426	-0.160306	0.00398179
ENSG00000196782	MAML3	3	5.86648e-92	0.721471	1.65004e-195	0.00898292	NA	0.0291307	1.23841e-33	NA	3.55929e-09	7.80937e-06	1.04016e-26	NA	2.47466e-07	5.20315e-05	7.03185	-0.129308	0	-0.163791	-0.19227	0	0.111769	0.106024	0.00638758	0	-0.00406964	-0.00372012	7.03185	-0.19227	0.00638758	6.90254	-0.19227	0.00638758	7.03185	-0.0805006	0.00231794	6.86806	-0.0862453	0.00266746
ENSG00000104973	MED25	3	2.05373e-91	0.725834	1.5878e-204	0.000760201	NA	0.00163476	1.74107e-25	0.0123459	8.68559e-06	0.000282414	1.84339e-15	NA	NA	0.00910959	8.21738	-0.210259	0	-0.237922	-0.137669	0.0117604	0.0162602	0.0812764	0.00369812	0	0	-0.00222659	8.21738	-0.137669	0.00369812	8.00712	-0.125908	0.00369812	8.21738	-0.121409	0.00369812	7.97946	-0.0563924	0.00147153
ENSG00000106144	CASP2	3	4.42101e-90	0.7035	1.26576e-288	0.0305454	NA	NA	4.81522e-47	NA	NA	NA	1.85426e-44	NA	NA	NA	7.50872	-0.0367268	0	0	-0.0768344	0	0	0	0.00283113	0	0	0	7.50872	-0.0768344	0.00283113	7.472	-0.0768344	0.00283113	7.50872	-0.0768344	0.00283113	7.50872	-0.0768344	0.00283113
ENSG00000231826	LINC01819	3	5.09646e-90	0.716023	2.46963e-116	0.00146473	NA	0.00264354	8.11126e-38	0.0150139	2.3887e-09	3.96947e-06	1.53044e-35	NA	1.76649e-06	0.000184483	4.46619	-0.393935	0	-0.409533	-0.443088	0.0214739	0.227322	0.214491	0.0169872	0	-0.00757655	-0.00679305	4.46619	-0.443088	0.0169872	4.07226	-0.421614	0.0169872	4.46619	-0.215766	0.00941067	4.05666	-0.228597	0.0101942
ENSG00000177666	PNPLA2	3	9.51689e-90	0.732139	1.05505e-213	0.00758066	NA	0.00758066	1.91499e-24	0.0246872	NA	0.000257678	5.19093e-18	0.0440763	NA	0.000406296	8.62932	-0.17872	0	-0.17872	-0.139707	0.045722	0	0.0752997	0.00437561	-0.0015842	0	-0.00281691	8.62932	-0.139707	0.00437561	8.4506	-0.093985	0.00279141	8.62932	-0.139707	0.00437561	8.4506	-0.0644073	0.00155869
ENSG00000168010	ATG16L2	3	9.0463e-89	0.720343	1.83932e-210	0.00489257	NA	NA	1.73073e-34	NA	1.35831e-06	9.71393e-15	7.83976e-26	NA	0.00221549	NA	9.62298	-0.180356	0	0	-0.222195	0	0.113307	0.0383288	0.00697306	0	-0.00297074	0	9.62298	-0.222195	0.00697306	9.44263	-0.222195	0.00697306	9.62298	-0.108888	0.00400232	9.62298	-0.183867	0.00697306
ENSG00000162551	ALPL	3	3.58219e-88	0.75144	7.00943e-124	0.00279522	NA	0.00195548	4.48941e-28	NA	NA	NA	5.69767e-19	NA	NA	NA	8.52485	-0.49665	0	-0.51511	-0.462288	0	0	0	0.0136086	0	0	0	8.52485	-0.462288	0.0136086	8.0282	-0.462288	0.0136086	8.52485	-0.462288	0.0136086	8.00974	-0.462288	0.0136086
ENSG00000143751	SDE2	3	6.72212e-88	0.729156	6.11209e-244	0.000451683	NA	8.45238e-07	6.03559e-10	0.0112919	0.000272634	NA	0.000155257	0.041378	0.00275633	NA	7.48895	-0.147474	0	-0.138066	-0.0457377	0.0325476	-0.0368632	0	0.0010655	-0.00101742	0.00127074	0	7.48895	-0.0457377	0.0010655	7.34148	-0.0131901	4.8085e-05	7.48895	-0.0826008	0.00233625	7.35088	-0.0457377	0.0010655
ENSG00000116299	ELAPOR1	3	7.44946e-88	0.704258	5.05639e-150	0.00123331	NA	0.00458199	9.68654e-27	NA	7.56491e-05	0.00291491	3.58808e-19	NA	0.00117071	0.0129587	7.24578	-0.309414	0	-0.409213	-0.310493	0	0.139732	0.133235	0.00972378	0	-0.00479871	-0.00432134	7.24578	-0.310493	0.00972378	6.93637	-0.310493	0.00972378	7.24578	-0.17076	0.00492508	6.83657	-0.177257	0.00540244
ENSG00000086967	MYBPC2	3	1.1757e-87	0.702631	3.01102e-100	0.0279179	NA	0.00128384	6.7023e-35	NA	NA	NA	4.54515e-28	NA	NA	NA	3.4982	-0.240112	0	-0.359784	-0.370037	0	0	0	0.0126091	0	0	0	3.4982	-0.370037	0.0126091	3.25809	-0.370037	0.0126091	3.4982	-0.370037	0.0126091	3.13841	-0.370037	0.0126091
ENSG00000186162	CIDECP1	3	2.23361e-87	0.714241	8.4271e-229	0.0114577	NA	0.00731533	1.18663e-33	NA	NA	NA	5.41522e-22	0.0241464	0.00826564	0.000121789	6.00617	-0.0814174	0	-0.0864693	-0.0826091	0	0	0	0.00243004	0.000239971	0.000234272	0.000414517	6.00617	-0.0826091	0.00243004	5.92475	-0.0826091	0.00267001	6.00617	-0.0826091	0.00266431	5.9197	-0.0826091	0.00284456
ENSG00000214176	PLEKHM1P1	3	6.87884e-87	0.712171	1.04318e-263	0.0135526	NA	NA	1.70638e-24	NA	0.000149535	2.69211e-08	9.71329e-15	NA	0.00872883	NA	8.68306	-0.0699888	0	0	-0.0763086	0	0.0389256	0.0116845	0.00210512	0	-0.00112522	0	8.68306	-0.0763086	0.00210512	8.61308	-0.0763086	0.00210512	8.68306	-0.037383	0.000979899	8.68306	-0.0646241	0.00210512
ENSG00000259703	NA	3	1.62554e-86	0.721408	8.15634e-81	0.00569142	NA	0.00860499	5.6868e-23	NA	0.000355476	0.0125264	1.33011e-15	NA	0.00434458	0.0479596	3.6736	-0.458858	0	-0.514871	-0.547198	0	0.232394	0.195834	0.0175782	0	-0.00787626	-0.00632596	3.6736	-0.547198	0.0175782	3.21474	-0.547198	0.0175782	3.6736	-0.314804	0.00970191	3.15872	-0.351364	0.0112522
ENSG00000130779	CLIP1	3	1.64917e-86	0.711239	1.00415e-267	0.019368	NA	0.00352565	1.14092e-40	0.000311844	NA	NA	3.48087e-36	NA	4.48826e-05	NA	8.12973	-0.067788	0	-0.0654795	-0.0809097	0.0074593	0	0	0.00284148	0	-0.000277848	0	8.12973	-0.0809097	0.00284148	8.06194	-0.0734504	0.00284148	8.12973	-0.0809097	0.00256364	8.06425	-0.0809097	0.00284148
ENSG00000143207	COP1	3	3.7905e-86	0.726385	7.91661e-227	0.00752999	NA	0.0224806	2.47387e-19	NA	4.28758e-05	0.000905608	1.64602e-11	NA	0.000460502	0.00510948	8.40521	-0.103238	0	-0.134208	-0.100311	0	0.058844	0.0606695	0.00281025	0	-0.00211081	-0.00198498	8.40521	-0.100311	0.00281025	8.30197	-0.100311	0.00281025	8.40521	-0.041467	0.00069944	8.271	-0.0396415	0.000825273
ENSG00000115216	NRBP1	3	8.28012e-86	0.724132	5.32139e-261	0.00570477	NA	0.00570477	1.33588e-29	0.00119122	0.00487382	5.20972e-06	3.84071e-26	0.00485971	0.000899761	1.47169e-06	7.93267	-0.0868018	0	-0.0868018	-0.0935547	0.0338374	0.0227549	0.0483069	0.0034301	-0.00115304	-0.00115565	-0.00201716	7.93267	-0.0935547	0.0034301	7.84587	-0.0597173	0.00227705	7.93267	-0.0707999	0.00227444	7.84587	-0.0452479	0.00141293
ENSG00000177427	MIEF2	3	8.4602e-86	0.705835	1.20902e-226	0.0125969	NA	0.0171005	2.92253e-42	NA	0.00522474	0.000139838	1.26117e-44	NA	NA	NA	6.02891	-0.0725581	0	-0.0887351	-0.107656	0	0.00568332	0.0100273	0.0043172	0	0	0	6.02891	-0.107656	0.0043172	5.95636	-0.107656	0.0043172	6.02891	-0.101972	0.0043172	5.94018	-0.0976284	0.0043172
ENSG00000122547	EEPD1	3	1.13407e-85	0.715666	2.49365e-174	0.00859036	NA	0.0466485	2.41496e-10	NA	2.66929e-08	1.50754e-05	0.000121516	NA	0.00131963	0.0295625	7.07026	-0.174391	0	-0.199929	-0.11373	0	0.139897	0.137028	0.00262749	0	-0.00330406	-0.00262911	7.07026	-0.11373	0.00262749	6.89587	-0.11373	0.00262749	7.07026	0.0261667	-0.000676567	6.87034	0.0232984	-1.62242e-06
ENSG00000106780	MEGF9	3	1.65512e-85	0.709392	1.90427e-196	0.00260183	NA	NA	3.58606e-39	NA	2.0442e-09	2.14361e-07	5.37825e-32	NA	NA	NA	9.16462	-0.222524	0	0	-0.263523	0	0.0332693	0.0284046	0.00859938	0	0	0	9.16462	-0.263523	0.00859938	8.94209	-0.263523	0.00859938	9.16462	-0.230254	0.00859938	9.16462	-0.235119	0.00859938
ENSG00000181350	LRRC75A	3	1.80728e-85	0.723851	6.46863e-172	0.00237299	NA	NA	NA	NA	1.20534e-23	4.29444e-08	NA	NA	1.50786e-17	1.0986e-05	5.45298	-0.221471	0	0	0	0	0.272729	0.134515	0	0	-0.00923137	-0.00441693	5.45298	0	0	5.23151	0	0	5.45298	0.272729	-0.00923137	5.45298	0.134515	-0.00441693
ENSG00000273253	TRABD-AS1	3	2.05456e-85	0.710247	2.94579e-194	0.00777722	NA	NA	3.74077e-36	NA	0.000380113	0.0280642	2.1777e-29	NA	0.00366993	NA	6.01858	-0.133629	0	0	-0.1808	0	0.0643455	0.00786711	0.00601972	0	-0.00220961	0	6.01858	-0.1808	0.00601972	5.88495	-0.1808	0.00601972	6.01858	-0.116455	0.00381011	6.01858	-0.172933	0.00601972
ENSG00000104324	CPQ	3	2.74689e-85	0.712103	4.01692e-206	0.0011338	NA	0.00206913	9.49498e-38	NA	3.9541e-07	1.89208e-06	4.17691e-30	NA	NA	NA	7.76457	-0.161249	0	-0.194962	-0.165645	0	0.0179824	0.0215414	0.00530858	0	0	0	7.76457	-0.165645	0.00530858	7.60332	-0.165645	0.00530858	7.76457	-0.147662	0.00530858	7.56961	-0.144103	0.00530858
ENSG00000274180	NATD1	3	3.12736e-85	0.730204	1.40099e-185	0.00297297	NA	0.00266972	1.598e-31	0.0244616	NA	1.11981e-06	4.97788e-21	NA	4.53526e-05	NA	7.70035	-0.234511	0	-0.237137	-0.176798	0.0135527	0	0.030125	0.0050211	0	0.000802531	0	7.70035	-0.176798	0.0050211	7.46584	-0.163245	0.0050211	7.70035	-0.176798	0.00582363	7.46321	-0.146673	0.0050211
ENSG00000130766	SESN2	3	6.91065e-85	0.716077	3.29486e-184	0.000361372	NA	0.00588422	4.48647e-38	NA	NA	NA	2.09543e-31	0.00113979	NA	NA	7.53366	-0.27746	0	-0.171845	-0.22217	0	0	0	0.00743818	0.000729573	0	0	7.53366	-0.22217	0.00743818	7.2562	-0.22217	0.00816775	7.53366	-0.22217	0.00743818	7.36181	-0.22217	0.00743818
ENSG00000168556	ING2	3	2.24956e-84	0.716154	1.23269e-189	0.00118155	NA	0.000338501	4.02719e-40	0.0201639	0.0413783	9.88529e-05	3.3962e-36	0.043233	NA	NA	5.49881	-0.201036	0	-0.184969	-0.161736	0.0425526	0.00602874	0.0152902	0.00564511	-0.00142559	0	0	5.49881	-0.161736	0.00564511	5.29777	-0.119184	0.00421952	5.49881	-0.155708	0.00564511	5.31384	-0.146446	0.00564511
ENSG00000003249	DBNDD1	3	7.85973e-84	0.706426	7.95479e-113	0.000342238	NA	0.021176	6.43039e-38	NA	NA	0.0306743	1.1888e-34	NA	NA	0.0452939	4.13351	-0.347927	0	-0.323988	-0.409673	0	0	0.104047	0.0151569	0	0	-0.00381122	4.13351	-0.409673	0.0151569	3.78558	-0.409673	0.0151569	4.13351	-0.409673	0.0151569	3.80952	-0.305626	0.0113456
ENSG00000077044	DGKD	3	2.33924e-82	0.706984	2.73043e-254	0.00106882	NA	0.00985235	4.24012e-32	NA	5.56106e-12	2.09774e-08	8.41504e-26	NA	1.07689e-09	2.97609e-07	8.68212	-0.0905929	0	-0.108483	-0.103138	0	0.0740322	0.0753274	0.00346225	0	-0.00272014	-0.00266294	8.68212	-0.103138	0.00346225	8.59153	-0.103138	0.00346225	8.68212	-0.029106	0.000742103	8.57364	-0.0278109	0.000799303
ENSG00000133226	SRRM1	3	3.67478e-82	0.68415	4.33772e-305	0.0203603	NA	0.00017695	4.74249e-36	NA	NA	NA	8.04743e-30	NA	NA	NA	8.30047	-0.0333377	0	-0.0545738	-0.0490879	0	0	0	0.00164158	0	0	0	8.30047	-0.0490879	0.00164158	8.26713	-0.0490879	0.00164158	8.30047	-0.0490879	0.00164158	8.2459	-0.0490879	0.00164158
ENSG00000241772		3	5.52232e-82	0.718663	2.476e-165	0.0228188	NA	NA	1.08809e-26	NA	0.000435491	0.00171116	7.18722e-18	NA	0.00536679	NA	5.13542	-0.146434	0	0	-0.182809	0	0.0809644	0.0147072	0.00541713	0	-0.00269234	0	5.13542	-0.182809	0.00541713	4.98898	-0.182809	0.00541713	5.13542	-0.101845	0.00272479	5.13542	-0.168102	0.00541713
ENSG00000184277	TM2D3	3	6.05559e-82	0.698929	6.93112e-248	0.0288025	NA	0.00094389	1.2107e-22	0.0112115	NA	NA	3.20112e-15	0.0146378	NA	NA	7.51333	-0.0902116	0	-0.0826841	-0.0693532	0.0313529	0	0	0.00205059	-0.0011676	0	0	7.51333	-0.0693532	0.00205059	7.42312	-0.0380003	0.000882991	7.51333	-0.0693532	0.00205059	7.43065	-0.0693532	0.00205059
ENSG00000103269	RHBDL1	3	8.32555e-82	0.709383	4.79357e-132	0.00181422	NA	0.0044689	2.45819e-37	0.0358056	0.00073432	0.000222399	7.61479e-33	NA	0.00625922	0.00225531	4.30056	-0.293377	0	-0.298223	-0.319686	0.0146067	0.0941647	0.127586	0.0115929	0	-0.00322676	-0.00413533	4.30056	-0.319686	0.0115929	4.00719	-0.30508	0.0115929	4.30056	-0.225522	0.00836611	4.00234	-0.192101	0.00745754
ENSG00000198728	LDB1	3	1.19054e-81	0.706181	2.00164e-275	0.00314763	NA	0.0137404	2.14603e-38	NA	1.89309e-18	1.47534e-09	6.52862e-35	NA	2.90033e-15	9.63233e-09	7.83011	-0.0553068	0	-0.070192	-0.0807003	0	0.066854	0.0555794	0.00295329	0	-0.00248349	-0.00204279	7.83011	-0.0807003	0.00295329	7.77481	-0.0807003	0.00295329	7.83011	-0.0138464	0.000469806	7.75992	-0.025121	0.000910504
ENSG00000134830	C5AR2	3	2.28969e-81	0.711671	5.33846e-161	0.000399492	NA	0.0223162	4.13085e-24	NA	3.90158e-09	9.75339e-07	7.57573e-16	NA	2.14338e-05	0.000378863	7.7868	-0.313423	0	-0.303696	-0.26545	0	0.197031	0.206545	0.00787454	0	-0.00585039	-0.00574502	7.7868	-0.26545	0.00787454	7.47338	-0.26545	0.00787454	7.7868	-0.0684191	0.00202416	7.48311	-0.0589052	0.00212952
ENSG00000196998	WDR45	3	7.66087e-81	0.689056	1.36225e-227	0.0031967	NA	0.0342746	1.08022e-09	NA	NA	NA	0.00399652	NA	NA	NA	7.7835	-0.11088	0	-0.0791256	-0.0515105	0	0	0	0.000902503	0	0	0	7.7835	-0.0515105	0.000902503	7.67262	-0.0515105	0.000902503	7.7835	-0.0515105	0.000902503	7.70438	-0.0515105	0.000902503
ENSG00000087152	ATXN7L3	3	4.81611e-80	0.696082	1.97745e-282	0.0403482	NA	NA	4.05897e-31	NA	0.0237689	0.00871977	5.16304e-22	0.0262706	NA	0.0406036	8.0805	-0.047459	0	0	-0.0634132	0	0.00344205	0.0186156	0.00195614	0.000170205	0	-0.000618927	8.0805	-0.0634132	0.00195614	8.03304	-0.0634132	0.00212635	8.0805	-0.0599711	0.00195614	8.0805	-0.0447976	0.00133722
ENSG00000183826	BTBD9	3	7.33682e-80	0.702383	3.21038e-269	0.0366842	NA	0.0150428	5.97844e-30	NA	0.021416	0.0160778	2.92706e-26	NA	0.00267603	0.00399953	7.38533	-0.039875	0	-0.0710107	-0.0680707	0	0.0161473	0.0216732	0.00244035	0	-0.000893833	-0.00101328	7.38533	-0.0680707	0.00244035	7.34545	-0.0680707	0.00244035	7.38533	-0.0519234	0.00154652	7.31432	-0.0463975	0.00142707
ENSG00000173209	AHSA2P	3	7.64354e-80	0.712785	4.85806e-263	0.00511385	NA	0.00511385	4.30506e-27	0.03462	0.000807131	0.00134197	4.82113e-25	0.0421569	0.0196821	0.0151552	8.03375	-0.0866186	0	-0.0866186	-0.0862479	0.0215302	0.026799	0.0329632	0.00327436	-0.000814749	-0.0007928	-0.000976322	8.03375	-0.0862479	0.00327436	7.94713	-0.0647178	0.00245961	8.03375	-0.0594489	0.00248156	7.94713	-0.0532847	0.00229804
ENSG00000124222	STX16	3	8.72385e-80	0.679373	4.38659e-299	0.0284432	NA	NA	9.12024e-45	NA	NA	NA	3.81519e-45	NA	NA	NA	8.1693	-0.0352914	0	0	-0.0697761	0	0	0	0.0027209	0	0	0	8.1693	-0.0697761	0.0027209	8.13401	-0.0697761	0.0027209	8.1693	-0.0697761	0.0027209	8.1693	-0.0697761	0.0027209
ENSG00000172824	CES4A	3	9.11312e-80	0.696502	1.46632e-188	0.0117764	NA	0.00892865	1.26131e-35	NA	NA	0.00552322	6.42224e-42	NA	0.000835303	NA	5.11661	0.102293	0	0.137895	-0.132578	0	0	-0.0102723	0.00586484	0	-0.000407555	0	5.11661	-0.132578	0.00586484	5.2189	-0.132578	0.00586484	5.11661	-0.132578	0.00545728	5.2545	-0.14285	0.00586484
ENSG00000114841	DNAH1	3	1.29941e-79	0.687654	1.02422e-254	0.00126422	NA	0.000732476	5.49358e-41	NA	0.00211102	8.93905e-05	7.34527e-36	NA	NA	NA	8.35402	-0.0897105	0	-0.12054	-0.0996757	0	0.00598067	0.00984788	0.00341673	0	0	0	8.35402	-0.0996757	0.00341673	8.26431	-0.0996757	0.00341673	8.35402	-0.093695	0.00341673	8.23348	-0.0898278	0.00341673
ENSG00000105514	RAB3D	3	2.24612e-79	0.688654	1.02651e-171	0.00115474	NA	0.0235917	1.44984e-31	NA	6.40693e-15	8.78143e-09	4.97746e-25	NA	7.31714e-12	3.56859e-07	8.40099	-0.266474	0	-0.280517	-0.301602	0	0.252951	0.22931	0.0100383	0	-0.00917894	-0.00782128	8.40099	-0.301602	0.0100383	8.13452	-0.301602	0.0100383	8.40099	-0.0486512	0.000859358	8.12047	-0.0722923	0.00221702
ENSG00000148090	AUH	3	3.56378e-79	0.690795	1.29268e-248	0.0194864	NA	0.000707871	1.98815e-44	NA	NA	NA	9.69273e-43	NA	NA	0.000817663	6.34361	-0.0519405	0	-0.094067	-0.090489	0	0	0	0.00340886	0	0	0.000268358	6.34361	-0.090489	0.00340886	6.29167	-0.090489	0.00340886	6.34361	-0.090489	0.00340886	6.24954	-0.090489	0.00367722
ENSG00000155111	CDK19	3	7.33382e-79	0.707769	3.16373e-207	0.000542301	NA	0.000859898	5.73774e-36	0.02661	5.10867e-09	1.28618e-07	1.84085e-29	NA	1.96169e-06	9.77813e-06	7.42675	-0.192395	0	-0.215155	-0.16996	0.00901491	0.0929408	0.105982	0.00576733	0	-0.00317581	-0.00341726	7.42675	-0.16996	0.00576733	7.23435	-0.160945	0.00576733	7.42675	-0.077019	0.00259152	7.21159	-0.0639777	0.00235007
ENSG00000179820	MYADM	3	3.35745e-78	0.71361	5.04609e-194	0.0277968	NA	NA	7.52703e-27	NA	1.74915e-07	9.14709e-06	2.73385e-19	NA	7.00647e-06	0.000167901	8.77711	-0.161178	0	0	-0.237642	0	0.148504	0.124697	0.00752105	0	-0.0053348	-0.00442812	8.77711	-0.237642	0.00752105	8.61593	-0.237642	0.00752105	8.77711	-0.0891383	0.00218624	8.77711	-0.112945	0.00309293
ENSG00000188167	TMPPE	3	4.5708e-78	0.704564	7.53334e-220	0.00595995	NA	0.00653502	1.9648e-29	0.0221815	2.6857e-06	3.5549e-07	3.72105e-21	NA	0.000265406	2.80797e-05	6.67453	-0.11507	0	-0.132201	-0.110146	0.00705426	0.0555175	0.0771421	0.00344	0	-0.00181862	-0.00244369	6.67453	-0.110146	0.00344	6.55946	-0.103092	0.00344	6.67453	-0.0546285	0.00162139	6.54233	-0.0330039	0.000996312
ENSG00000263264	NA	3	2.01828e-77	0.696306	2.77969e-217	0.00726271	NA	0.0119424	5.08523e-36	NA	1.57756e-07	1.85415e-06	4.21424e-31	NA	8.33065e-06	1.44092e-05	7.72828	-0.108558	0	-0.154882	-0.165821	0	0.0802401	0.0928629	0.00584271	0	-0.0028438	-0.00327157	7.72828	-0.165821	0.00584271	7.61972	-0.165821	0.00584271	7.72828	-0.0855812	0.00299892	7.57339	-0.0729584	0.00257115
ENSG00000187695	NA	3	1.03854e-76	0.652196	6.4e-125	0.00216346	NA	NA	4.45197e-31	NA	1.28537e-05	2.33704e-08	1.83546e-22	NA	0.00321239	NA	4.55752	-0.330437	0	0	-0.3366	0	0.164023	0.0447533	0.0105611	0	-0.00461415	0	4.55752	-0.3366	0.0105611	4.22708	-0.3366	0.0105611	4.55752	-0.172577	0.00594698	4.55752	-0.291846	0.0105611
ENSG00000177731	FLII	3	1.69116e-76	0.69825	5.92918e-260	0.00164155	NA	0.00162695	2.22704e-31	0.00978179	0.0264337	1.19945e-06	2.85146e-25	NA	0.0207979	2.08739e-06	8.64057	-0.0992046	0	-0.115478	-0.0866608	0.00597945	0.0191896	0.0550001	0.00292258	0	-0.000854077	-0.00209185	8.64057	-0.0866608	0.00292258	8.54137	-0.0806814	0.00292258	8.64057	-0.0674712	0.00206851	8.5251	-0.0316607	0.000830729
ENSG00000139055	ERP27	3	3.67452e-76	0.681023	9.53553e-228	0.000416582	NA	0.00193899	1.99593e-39	NA	2.59187e-07	3.9992e-06	7.93601e-38	NA	3.17869e-07	1.13876e-06	6.48234	-0.10488	0	-0.139794	-0.13031	0	0.0574488	0.0653701	0.00497914	0	-0.00240352	-0.00269784	6.48234	-0.13031	0.00497914	6.37746	-0.13031	0.00497914	6.48234	-0.0728616	0.00257563	6.34255	-0.0649402	0.0022813
ENSG00000213600		3	3.76846e-76	0.687537	3.44938e-183	0.000371296	NA	0.0137218	9.20755e-28	NA	6.59792e-06	0.000729754	4.34401e-21	NA	0.000264627	0.00578297	6.24301	-0.187241	0	-0.194595	-0.175023	0	0.0878466	0.0832352	0.00569154	0	-0.00296863	-0.00263675	6.24301	-0.175023	0.00569154	6.05577	-0.175023	0.00569154	6.24301	-0.0871763	0.0027229	6.04842	-0.0917876	0.00305479
ENSG00000110422	HIPK3	3	8.30967e-76	0.693717	9.55174e-249	0.0101915	NA	0.0101915	9.18619e-25	0.0234633	NA	0.0143446	1.83659e-19	0.0423414	NA	0.0163651	9.03008	-0.11205	0	-0.11205	-0.0919323	0.0300703	0	0.0325363	0.00300678	-0.00104141	0	-0.00123446	9.03008	-0.0919323	0.00300678	8.91803	-0.061862	0.00196537	9.03008	-0.0919323	0.00300678	8.91803	-0.059396	0.00177232
ENSG00000115507	OTX1	3	8.34009e-76	0.71759	3.76305e-75	0.00526937	NA	0.0238321	5.03479e-26	NA	0.000273687	0.0155511	4.49586e-15	NA	NA	NA	3.49966	-0.494351	0	-0.426243	-0.431149	0	0.0590377	0.0476999	0.0119208	0	0	0	3.49966	-0.431149	0.0119208	3.0053	-0.431149	0.0119208	3.49966	-0.372112	0.0119208	3.07341	-0.383449	0.0119208
ENSG00000201785	SNORD117	3	1.24032e-74	0.666298	9.95468e-151	0.0105709	NA	0.0150386	1.51305e-28	0.0183231	NA	NA	1.55298e-20	NA	NA	NA	3.77139	-0.171552	0	-0.123981	-0.143319	0.0111166	0	0	0.0044151	0	0	0	3.77139	-0.143319	0.0044151	3.59983	-0.132202	0.0044151	3.77139	-0.143319	0.0044151	3.6474	-0.143319	0.0044151
ENSG00000141480	ARRB2	3	1.62177e-74	0.680583	4.74792e-232	0.016862	NA	NA	3.44255e-23	NA	4.99012e-05	0.00501687	1.60645e-15	NA	0.00184087	0.0463535	9.51838	-0.113935	0	0	-0.139023	0	0.0737637	0.0503893	0.00422304	0	-0.00236721	-0.00150141	9.51838	-0.139023	0.00422304	9.40445	-0.139023	0.00422304	9.51838	-0.0652589	0.00185583	9.51838	-0.0886333	0.00272163
ENSG00000166734	GOLM2	3	2.30188e-74	0.686049	1.19995e-268	0.0245528	NA	NA	1.20556e-36	NA	4.43438e-06	2.1714e-07	2.60198e-31	NA	0.00108426	NA	8.08439	-0.0554859	0	0	-0.0901738	0	0.0414923	0.00943899	0.00311001	0	-0.00122932	0	8.08439	-0.0901738	0.00311001	8.02891	-0.0901738	0.00311001	8.08439	-0.0486815	0.00188069	8.08439	-0.0807348	0.00311001
ENSG00000279396	NA	3	2.6203e-74	0.688944	1.86686e-185	0.0352949	NA	NA	6.35544e-21	NA	3.88003e-09	1.60254e-06	6.97403e-13	NA	7.22155e-06	0.000783699	6.71427	-0.13308	0	0	-0.171672	0	0.145634	0.116683	0.0049628	0	-0.0045834	-0.00338849	6.71427	-0.171672	0.0049628	6.58119	-0.171672	0.0049628	6.71427	-0.0260379	0.000379403	6.71427	-0.0549894	0.00157431
ENSG00000228340	MIR646HG	3	4.86868e-74	0.670176	1.29173e-156	0.000780552	NA	NA	7.84232e-25	NA	1.63784e-07	NA	1.99985e-17	NA	1.60772e-06	NA	5.86153	-0.266014	0	0	-0.223186	0	0.157745	0	0.006904	0	-0.00612091	0	5.86153	-0.223186	0.006904	5.59552	-0.223186	0.006904	5.86153	-0.0654411	0.000783091	5.86153	-0.223186	0.006904
ENSG00000166507	NDST2	3	5.76714e-74	0.686866	1.2957e-207	0.0186966	NA	0.0250135	7.85248e-17	0.0111476	3.685e-05	0.0203756	1.86227e-12	NA	0.00028534	0.0248947	5.58347	-0.0970321	0	-0.107315	-0.0735177	0.00775688	-0.0482516	-0.0338619	0.00238869	0	0.00180162	0.00127761	5.58347	-0.0735177	0.00238869	5.48644	-0.0657608	0.00238869	5.58347	-0.121769	0.00419031	5.47616	-0.10738	0.0036663
ENSG00000138175	ARL3	3	6.49356e-74	0.69133	1.03426e-199	0.00503851	NA	0.00602924	2.97388e-31	0.0174461	5.65346e-06	0.00128745	1.35058e-31	NA	0.000140482	0.0196273	5.51348	-0.127914	0	-0.145167	-0.12601	0.0079476	0.0585199	0.0520351	0.0050394	0	-0.00207643	-0.00146091	5.51348	-0.12601	0.0050394	5.38556	-0.118063	0.0050394	5.51348	-0.0674905	0.00296297	5.36831	-0.0739752	0.00357849
ENSG00000140932	CMTM2	3	9.34145e-74	0.701496	6.53931e-137	0.00126137	NA	NA	4.82731e-14	NA	3.92717e-07	1.66741e-17	0.000212381	NA	0.00178046	NA	7.13302	-0.42545	0	0	-0.235884	0	0.23825	0.0885576	0.00425536	0	-0.00606291	0	7.13302	-0.235884	0.00425536	6.70757	-0.235884	0.00425536	7.13302	0.00236645	-0.00180755	7.13302	-0.147326	0.00425536
ENSG00000068831	RASGRP2	3	1.03788e-73	0.677467	4.4721e-240	0.00142949	NA	0.0373201	1.45744e-23	NA	7.05092e-05	0.00329884	1.58323e-16	NA	0.0020593	0.0179639	9.17053	-0.112863	0	-0.111589	-0.105017	0	0.0520795	0.0488437	0.00325284	0	-0.00168722	-0.00152541	9.17053	-0.105017	0.00325284	9.05767	-0.105017	0.00325284	9.17053	-0.0529376	0.00156562	9.05895	-0.0561733	0.00172743
ENSG00000108312	UBTF	3	1.46729e-73	0.68445	1.74375e-278	0.0077756	NA	0.00704647	4.0632e-21	NA	0.00324616	0.00734699	5.82464e-15	NA	0.00332189	0.00760217	8.19287	-0.0499255	0	-0.0772105	-0.051771	0	0.0203168	0.0236719	0.00162081	0	-0.000854798	-0.000918113	8.19287	-0.051771	0.00162081	8.14294	-0.051771	0.00162081	8.19287	-0.0314542	0.000766008	8.11566	-0.0280991	0.000702693
ENSG00000011258	MBTD1	3	1.88204e-73	0.660511	6.86922e-304	0.0145318	NA	0.00153681	7.02699e-34	NA	NA	NA	5.94797e-28	NA	NA	NA	7.46778	-0.0321353	0	-0.0418987	-0.0427307	0	0	0	0.00143034	0	0	0	7.46778	-0.0427307	0.00143034	7.43564	-0.0427307	0.00143034	7.46778	-0.0427307	0.00143034	7.42588	-0.0427307	0.00143034
ENSG00000273729		3	4.14698e-73	0.651858	6.04988e-229	0.00225724	NA	5.37556e-08	3.48496e-32	NA	NA	NA	1.36987e-26	NA	NA	NA	6.08377	-0.0885034	0	-0.162453	-0.0900184	0	0	0	0.00302488	0	0	0	6.08377	-0.0900184	0.00302488	5.99527	-0.0900184	0.00302488	6.08377	-0.0900184	0.00302488	5.92132	-0.0900184	0.00302488
ENSG00000138439	FAM117B	3	7.72441e-73	0.642722	1.21033e-226	0.00739176	NA	NA	6.25191e-40	NA	NA	NA	1.13869e-36	NA	NA	NA	7.36107	-0.100918	0	0	-0.14764	0	0	0	0.00533494	0	0	0	7.36107	-0.14764	0.00533494	7.26015	-0.14764	0.00533494	7.36107	-0.14764	0.00533494	7.36107	-0.14764	0.00533494
ENSG00000108306	FBXL20	3	1.08697e-72	0.681534	2.38962e-231	0.00524715	NA	0.0020243	9.58909e-40	0.0341221	2.17894e-06	4.01302e-07	7.47837e-37	NA	4.39625e-05	7.41574e-06	7.75657	-0.116065	0	-0.149601	-0.138661	0.00646914	0.0556554	0.0762503	0.00516235	0	-0.00203299	-0.00260648	7.75657	-0.138661	0.00516235	7.64051	-0.132192	0.00516235	7.75657	-0.0830061	0.00312936	7.60697	-0.0624111	0.00255587
ENSG00000248643	RBM14-RBM4	3	1.44302e-72	0.681857	9.47209e-238	0.00135654	NA	0.000105233	9.817e-39	NA	NA	NA	3.27048e-35	NA	NA	NA	5.6745	-0.0772609	0	-0.094207	-0.0866384	0	0	0	0.00310938	0	0	0	5.6745	-0.0866384	0.00310938	5.59724	-0.0866384	0.00310938	5.6745	-0.0866384	0.00310938	5.58029	-0.0866384	0.00310938
ENSG00000180448	ARHGAP45	3	2.00899e-72	0.679926	1.87903e-272	0.00382921	NA	0.0463493	1.05279e-30	NA	3.16865e-06	4.98991e-05	3.28675e-25	NA	2.67661e-05	0.000115649	9.98349	-0.0718184	0	-0.0750812	-0.0897173	0	0.043336	0.0479891	0.00306404	0	-0.00163729	-0.00177255	9.98349	-0.0897173	0.00306404	9.91167	-0.0897173	0.00306404	9.98349	-0.0463813	0.00142675	9.90841	-0.0417282	0.00129149
ENSG00000272777		3	2.45495e-72	0.651045	3.70155e-165	0.027399	NA	0.00837822	3.92268e-36	NA	NA	NA	3.27864e-31	NA	NA	NA	4.12621	-0.103631	0	-0.124476	-0.160351	0	0	0	0.00558699	0	0	0	4.12621	-0.160351	0.00558699	4.02258	-0.160351	0.00558699	4.12621	-0.160351	0.00558699	4.00173	-0.160351	0.00558699
ENSG00000166685	COG1	3	3.56176e-72	0.665652	1.77807e-265	0.00220665	NA	0.00189349	5.86693e-37	0.00169906	NA	0.0449131	3.80558e-34	NA	NA	0.043124	7.11194	-0.0737636	0	-0.0907826	-0.0697419	0.00529872	0	0.0170902	0.00251346	0	0	-0.0006659	7.11194	-0.0697419	0.00251346	7.03817	-0.0644432	0.00251346	7.11194	-0.0697419	0.00251346	7.02115	-0.0526517	0.00184756
ENSG00000186166	CENATAC	3	4.02581e-72	0.658415	7.1606e-259	0.0204812	NA	0.00615233	1.78768e-38	0.0396962	NA	NA	5.46459e-34	NA	NA	NA	7.25694	-0.0689889	0	-0.0600941	-0.0792769	0.00415062	0	0	0.00276407	0	0	0	7.25694	-0.0792769	0.00276407	7.18795	-0.0751262	0.00276407	7.25694	-0.0792769	0.00276407	7.19684	-0.0792769	0.00276407
ENSG00000173757	STAT5B	3	5.49088e-72	0.688982	2.45033e-246	0.0274214	NA	0.000110783	6.13824e-31	0.0149608	0.00246241	NA	1.97252e-26	NA	0.00701825	NA	9.13619	-0.0954503	0	-0.131539	-0.102649	0.00720562	-0.0361223	0	0.00357941	0	0.00135075	0	9.13619	-0.102649	0.00357941	9.04074	-0.0954439	0.00357941	9.13619	-0.138772	0.00493016	9.00465	-0.102649	0.00357941
ENSG00000272033		3	1.38662e-71	0.672567	2.75828e-185	0.00512248	NA	NA	1.07159e-37	NA	0.0251682	NA	4.83155e-34	NA	0.0279015	NA	4.97179	-0.12696	0	0	-0.178449	0	0.0385014	0	0.00649908	0	-0.001609	0	4.97179	-0.178449	0.00649908	4.84483	-0.178449	0.00649908	4.97179	-0.139948	0.00489008	4.97179	-0.178449	0.00649908
ENSG00000197046	SIGLEC15	3	1.87834e-71	0.681772	3.0826e-88	0.0120743	NA	0.0349633	3.19619e-18	NA	2.09346e-05	3.02578e-06	8.8383e-20	NA	9.55643e-05	1.08929e-05	3.63533	0.29338	0	0.354442	-0.320553	0	-0.287471	-0.338643	0.0135617	0	0.0109852	0.0128014	3.63533	-0.320553	0.0135617	3.92871	-0.320553	0.0135617	3.63533	-0.608024	0.0245469	3.98977	-0.659196	0.026363
ENSG00000186566	GPATCH8	3	3.09607e-71	0.665367	6.08291e-290	0.0261761	NA	0.049493	3.73226e-31	NA	NA	NA	3.24249e-26	NA	0.00122341	0.00820864	8.15749	-0.037504	0	-0.0391341	-0.0491168	0	0	0	0.00169534	0	-0.000165019	-0.000158799	8.15749	-0.0491168	0.00169534	8.11999	-0.0491168	0.00169534	8.15749	-0.0491168	0.00153032	8.11836	-0.0491168	0.00153654
ENSG00000184207	PGP	3	9.57145e-71	0.675463	4.35208e-228	0.00469111	NA	0.00169965	3.29934e-32	NA	0.00011272	0.000133839	1.31355e-27	NA	0.00333748	0.00604945	6.40679	-0.082138	0	-0.139315	-0.108977	0	0.0416279	0.0527231	0.00383576	0	-0.00132201	-0.00146127	6.40679	-0.108977	0.00383576	6.32465	-0.108977	0.00383576	6.40679	-0.0673495	0.00251374	6.26747	-0.0562544	0.00237449
ENSG00000137075	RNF38	3	9.57289e-71	0.67502	3.41995e-251	0.0134188	NA	0.0134188	1.25873e-22	0.0178566	0.0241341	0.00267579	3.9076e-18	0.0300479	0.0373472	0.00273186	7.90062	-0.0881894	0	-0.0881894	-0.0875705	0.0279494	0.0206626	0.0356121	0.00302164	-0.00100645	-0.000816827	-0.00139894	7.90062	-0.0875705	0.00302164	7.81243	-0.0596211	0.00201519	7.90062	-0.0669079	0.00220482	7.81243	-0.0519584	0.00162271
ENSG00000272953		3	1.36432e-70	0.670009	3.72549e-118	0.00478655	NA	NA	1.07083e-11	NA	2.70243e-18	3.78958e-12	NA	NA	1.14143e-11	1.82083e-07	3.59304	-0.266699	0	0	-0.0350542	0	0.26163	0.202261	0	0	-0.00813721	-0.00616706	3.59304	-0.0350542	0	3.32634	-0.0350542	0	3.59304	0.226576	-0.00813721	3.59304	0.167207	-0.00616706
ENSG00000242861		3	2.27557e-70	0.65902	1.03582e-203	0.0219057	NA	NA	5.66181e-40	NA	0.00149886	NA	9.88403e-39	NA	0.0119266	NA	5.49574	-0.0884223	0	0	-0.159942	0	0.0467742	0	0.00614145	0	-0.00156772	0	5.49574	-0.159942	0.00614145	5.40732	-0.159942	0.00614145	5.49574	-0.113167	0.00457373	5.49574	-0.159942	0.00614145
ENSG00000224638	NA	3	6.9435e-70	0.661804	1.70535e-147	0.000305955	NA	0.0235065	1.00703e-24	NA	0.0181395	NA	1.84334e-18	NA	0.00996799	NA	4.45001	-0.243788	0	-0.150379	-0.172531	0	0.0555803	0	0.00557875	0	-0.00255197	0	4.45001	-0.172531	0.00557875	4.20622	-0.172531	0.00557875	4.45001	-0.116951	0.00302678	4.29963	-0.172531	0.00557875
ENSG00000177324	BEND2	3	1.97237e-69	0.631851	2.73524e-121	0.0344109	NA	0.00150859	1.37494e-09	NA	NA	NA	0.0122949	0.0490076	NA	NA	5.59746	-0.284156	0	-0.362627	-0.148274	0	0	0	0.00230207	0.000818163	0	0	5.59746	-0.148274	0.00230207	5.31331	-0.148274	0.00312023	5.59746	-0.148274	0.00230207	5.23484	-0.148274	0.00230207
ENSG00000237094		3	2.79208e-69	0.651892	8.74606e-142	0.0205676	NA	NA	4.40193e-26	NA	NA	NA	5.6804e-19	NA	NA	NA	4.82455	-0.185301	0	0	-0.221578	0	0	0	0.00693798	0	0	0	4.82455	-0.221578	0.00693798	4.63925	-0.221578	0.00693798	4.82455	-0.221578	0.00693798	4.82455	-0.221578	0.00693798
ENSG00000076928	ARHGEF1	3	3.69811e-69	0.681757	4.1603e-262	0.00100172	NA	0.00100172	7.8609e-24	0.0367231	2.26763e-06	3.3398e-08	1.63573e-19	0.0483948	6.11051e-06	3.1716e-08	9.74004	-0.125535	0	-0.125535	-0.0964611	0.0261233	0.0471991	0.0718423	0.00337228	-0.000971078	-0.00192973	-0.00283314	9.74004	-0.0964611	0.00337228	9.61451	-0.0703379	0.0024012	9.74004	-0.049262	0.00144255	9.61451	-0.0246188	0.000539144
ENSG00000200397		3	4.49286e-69	0.648664	4.89742e-192	0.0340768	NA	0.000171059	7.523e-30	NA	0.0169291	NA	1.79054e-24	NA	NA	NA	5.04358	-0.0851293	0	-0.153395	-0.112135	0	-0.00658881	0	0.00375193	0	0	0	5.04358	-0.112135	0.00375193	4.95845	-0.112135	0.00375193	5.04358	-0.118724	0.00375193	4.89019	-0.112135	0.00375193
ENSG00000167394	ZNF668	3	9.37951e-69	0.682981	9.48562e-205	0.000460485	NA	0.000275695	6.15779e-20	0.00121753	NA	0.0053338	2.82607e-12	NA	NA	0.0166882	6.56592	-0.176993	0	-0.222965	-0.092352	0.0114403	0	0.0498518	0.00256812	0	0	-0.00164999	6.56592	-0.092352	0.00256812	6.38892	-0.0809117	0.00256812	6.56592	-0.092352	0.00256812	6.34295	-0.0425002	0.000918139
ENSG00000268170		3	1.16303e-68	0.683521	6.77869e-85	0.0198712	NA	0.0268076	2.40187e-29	NA	0.00214876	0.0263571	1.70688e-21	NA	NA	NA	4.14657	-0.38696	0	-0.421308	-0.450124	0	0.0384417	0.0346042	0.0142507	0	0	0	4.14657	-0.450124	0.0142507	3.75961	-0.450124	0.0142507	4.14657	-0.411683	0.0142507	3.72526	-0.41552	0.0142507
ENSG00000188895	MSL1	3	1.18946e-68	0.683645	1.16951e-210	0.0152152	NA	0.0260398	7.75162e-28	NA	0.00167664	0.00115265	7.67174e-22	NA	0.0132349	0.00609923	8.99207	-0.124547	0	-0.174127	-0.172866	0	0.0595465	0.0790445	0.00574013	0	-0.00196925	-0.00258637	8.99207	-0.172866	0.00574013	8.86752	-0.172866	0.00574013	8.99207	-0.113319	0.00377088	8.81794	-0.0938214	0.00315376
ENSG00000057294	PKP2	3	1.4494e-68	0.649421	2.74786e-115	0.00879242	NA	0.0481292	5.87888e-31	0.0114069	0.00422466	0.000393278	4.20589e-23	NA	NA	NA	4.11896	-0.301922	0	-0.224743	-0.268149	0.0241387	0.0215622	0.0334609	0.0082109	0	0	0	4.11896	-0.268149	0.0082109	3.81704	-0.24401	0.0082109	4.11896	-0.246587	0.0082109	3.89422	-0.234688	0.0082109
ENSG00000137070	IL11RA	3	2.91718e-68	0.646266	5.98743e-232	0.000849493	NA	0.0218435	1.99194e-40	NA	NA	NA	1.66997e-41	NA	NA	NA	7.2128	-0.110193	0	-0.075092	-0.122847	0	0	0	0.00486223	0	0	0	7.2128	-0.122847	0.00486223	7.10261	-0.122847	0.00486223	7.2128	-0.122847	0.00486223	7.13771	-0.122847	0.00486223
ENSG00000189241	TSPYL1	3	4.58263e-68	0.666014	5.01853e-294	0.0107637	NA	0.00743952	1.1113e-19	0.0194581	1.77347e-06	NA	7.61212e-16	0.0331676	NA	0.000306811	8.09917	-0.0573956	0	-0.0453287	-0.034064	0.0155239	-0.00526618	0	0.00114397	-0.000547626	0	-0.000199111	8.09917	-0.034064	0.00114397	8.04177	-0.0185402	0.000596342	8.09917	-0.0393302	0.00114397	8.05384	-0.034064	0.000944857
ENSG00000090686	USP48	3	4.74502e-68	0.674712	1.25153e-265	0.00247926	NA	0.00247926	5.23257e-27	0.0199987	0.00162984	0.0168503	8.13008e-25	0.031311	0.00373777	0.0373663	7.98474	-0.0899926	0	-0.0899926	-0.0825577	0.0227771	0.0241315	0.02341	0.00312094	-0.000828912	-0.000949808	-0.000801076	7.98474	-0.0825577	0.00312094	7.89475	-0.0597806	0.00229203	7.98474	-0.0584261	0.00217113	7.89475	-0.0591477	0.00231986
ENSG00000183723	CMTM4	3	7.58936e-68	0.665821	5.73881e-199	0.0321907	NA	NA	1.05471e-28	NA	4.71273e-08	0.000953225	3.17916e-27	NA	1.91234e-05	0.0367853	5.21312	-0.0878777	0	0	-0.140795	0	0.0874809	0.0516347	0.00541717	0	-0.00283928	-0.00136344	5.21312	-0.140795	0.00541717	5.12524	-0.140795	0.00541717	5.21312	-0.0533138	0.00257789	5.21312	-0.0891599	0.00405373
ENSG00000105617	LENG1	3	1.86331e-67	0.691817	1.23186e-215	0.00683076	NA	0.0225043	5.83972e-36	0.0305239	NA	0.0275266	1.11163e-30	NA	NA	NA	5.83625	-0.109344	0	-0.0919318	-0.100206	0.00610883	0	0.00622559	0.00337431	0	0	0	5.83625	-0.100206	0.00337431	5.7269	-0.0940973	0.00337431	5.83625	-0.100206	0.00337431	5.74432	-0.0939805	0.00337431
ENSG00000149809	TM7SF2	3	1.88385e-67	0.644624	7.55593e-221	0.0043559	NA	0.0119911	8.27431e-37	0.0276778	0.00545472	0.00299153	2.89682e-39	NA	NA	NA	5.66576	-0.103032	0	-0.0905241	-0.0928186	0.00598418	0.00577719	0.00811208	0.00366601	0	0	0	5.66576	-0.0928186	0.00366601	5.56273	-0.0868344	0.00366601	5.66576	-0.0870414	0.00366601	5.57524	-0.0847065	0.00366601
ENSG00000183624	HMCES	3	2.26423e-67	0.67525	7.15834e-259	0.00964782	NA	0.00877976	2.28434e-36	0.0141715	NA	0.0195688	9.59686e-35	NA	0.00823027	0.0174953	6.91021	-0.064928	0	-0.0795603	-0.0720447	0.00470469	0	0.0208041	0.00268096	0	-0.000163271	-0.000819387	6.91021	-0.0720447	0.00268096	6.84528	-0.06734	0.00268096	6.91021	-0.0720447	0.00251768	6.83065	-0.0512406	0.00186157
ENSG00000169231	THBS3	3	2.30482e-67	0.654615	1.66331e-223	0.00193522	NA	0.00135417	4.85748e-38	NA	NA	0.0135767	2.8385e-40	NA	NA	NA	6.46782	-0.0972491	0	-0.137021	-0.11208	0	0	0.00711051	0.00452339	0	0	0	6.46782	-0.11208	0.00452339	6.37058	-0.11208	0.00452339	6.46782	-0.11208	0.00452339	6.3308	-0.104969	0.00452339
ENSG00000163354	DCST2	3	4.60561e-67	0.632529	2.13823e-120	0.000421249	NA	0.0014212	6.02707e-36	NA	0.0016607	0.0019903	7.25187e-37	NA	NA	NA	3.2573	-0.251819	0	-0.288475	-0.238507	0	0.0144331	0.0185657	0.00949739	0	0	0	3.2573	-0.238507	0.00949739	3.00548	-0.238507	0.00949739	3.2573	-0.224073	0.00949739	2.96883	-0.219941	0.00949739
ENSG00000276728		3	6.69954e-67	0.650037	3.33112e-207	0.00657249	NA	0.0347232	3.9575e-39	NA	NA	NA	1.19545e-36	NA	NA	NA	5.36622	-0.0927174	0	-0.0717097	-0.124141	0	0	0	0.00456539	0	0	0	5.36622	-0.124141	0.00456539	5.27351	-0.124141	0.00456539	5.36622	-0.124141	0.00456539	5.29451	-0.124141	0.00456539
ENSG00000072786	STK10	3	7.30145e-67	0.639998	4.47921e-265	0.00433167	NA	NA	1.95341e-23	NA	NA	NA	2.63388e-16	NA	NA	NA	9.5652	-0.0843731	0	0	-0.0773454	0	0	0	0.00233839	0	0	0	9.5652	-0.0773454	0.00233839	9.48082	-0.0773454	0.00233839	9.5652	-0.0773454	0.00233839	9.5652	-0.0773454	0.00233839
ENSG00000091542	ALKBH5	3	9.59217e-67	0.660741	5.84387e-288	0.00284565	NA	0.00824424	2.39085e-37	0.0102432	NA	0.000620064	4.11426e-34	NA	NA	0.00184451	8.06945	-0.0603076	0	-0.0645588	-0.0590223	0.00362088	0	0.0247499	0.00210722	0	0	-0.000867277	8.06945	-0.0590223	0.00210722	8.00914	-0.0554014	0.00210722	8.06945	-0.0590223	0.00210722	8.00489	-0.0342724	0.00123994
ENSG00000235706	DICER1-AS1	3	1.12763e-66	0.653149	1.98731e-182	0.00449788	NA	0.00878338	8.37116e-31	0.0455814	1.73789e-06	1.03942e-05	3.14706e-33	NA	NA	NA	4.68155	-0.14314	0	-0.131645	-0.112806	0.00752758	0.0140313	0.0169198	0.00448893	0	0	0	4.68155	-0.112806	0.00448893	4.53841	-0.105278	0.00448893	4.68155	-0.0987744	0.00448893	4.54991	-0.0958858	0.00448893
ENSG00000196233	LCOR	3	4.81417e-66	0.651105	6.88708e-300	0.0355459	NA	NA	1.41949e-30	NA	0.00168403	NA	1.3205e-24	NA	0.00489014	NA	8.59958	-0.0350859	0	0	-0.055873	0	0.0199494	0	0.00187431	0	-0.000758889	0	8.59958	-0.055873	0.00187431	8.5645	-0.055873	0.00187431	8.59958	-0.0359236	0.00111542	8.59958	-0.055873	0.00187431
ENSG00000148842	CNNM2	3	5.19655e-66	0.641194	5.66155e-260	0.00106495	NA	0.000109734	1.23698e-35	NA	NA	NA	1.44741e-38	NA	NA	NA	6.72478	-0.0695958	0	-0.0827667	-0.0714436	0	0	0	0.00294768	0	0	0	6.72478	-0.0714436	0.00294768	6.65518	-0.0714436	0.00294768	6.72478	-0.0714436	0.00294768	6.64201	-0.0714436	0.00294768
ENSG00000185236	RAB11B	3	9.52162e-66	0.65511	1.28584e-238	0.000463246	NA	0.00246824	1.95952e-14	0.0053161	NA	0.028718	1.74071e-06	NA	NA	NA	7.6546	-0.137265	0	-0.118144	-0.0503599	0.00760568	0	0.00594296	0.00113488	0	0	0	7.6546	-0.0503599	0.00113488	7.51734	-0.0427542	0.00113488	7.6546	-0.0503599	0.00113488	7.53646	-0.044417	0.00113488
ENSG00000100242	SUN2	3	1.40787e-65	0.662356	1.4637e-274	0.00750837	NA	0.0440739	1.21692e-27	NA	1.19214e-15	1.31101e-13	6.03001e-23	NA	4.14514e-13	9.76695e-13	9.61873	-0.0620641	0	-0.0710686	-0.0776583	0	0.0743804	0.0869618	0.00268331	0	-0.00279131	-0.00324358	9.61873	-0.0776583	0.00268331	9.55667	-0.0776583	0.00268331	9.61873	-0.00327788	-0.000108001	9.54766	0.00930346	-0.00056027
ENSG00000267430		3	1.43026e-65	0.6481	4.84014e-203	0.0193885	NA	0.0088592	7.42028e-18	NA	NA	NA	7.83537e-10	NA	NA	0.0289557	5.42435	-0.0819309	0	-0.113316	-0.0717274	0	0	0	0.00189049	0	0	0.000274352	5.42435	-0.0717274	0.00189049	5.34242	-0.0717274	0.00189049	5.42435	-0.0717274	0.00189049	5.31103	-0.0717274	0.00216485
ENSG00000105352	CEACAM4	3	3.06449e-65	0.648036	1.353e-143	0.0417248	NA	NA	2.60698e-25	NA	1.55939e-07	0.000170462	1.54449e-17	NA	0.000137756	0.0147261	7.17714	-0.244576	0	0	-0.373027	0	0.243187	0.171115	0.0115819	0	-0.00731928	-0.00463133	7.17714	-0.373027	0.0115819	6.93257	-0.373027	0.0115819	7.17714	-0.12984	0.00426266	7.17714	-0.201912	0.00695061
ENSG00000253008	MIR2355	3	3.8726e-65	0.638817	4.49464e-147	0.0180712	NA	NA	8.42155e-26	NA	1.55702e-06	0.00751801	1.50362e-17	NA	NA	NA	4.09284	-0.160659	0	0	-0.172302	0	0.0244413	0.013548	0.00510382	0	0	0	4.09284	-0.172302	0.00510382	3.93218	-0.172302	0.00510382	4.09284	-0.147861	0.00510382	4.09284	-0.158754	0.00510382
ENSG00000255154	HTD2	3	4.62592e-65	0.633677	1.81441e-173	0.0364065	NA	NA	2.32567e-21	NA	NA	NA	1.11588e-14	NA	NA	0.00174131	3.93038	-0.0884881	0	0	-0.100575	0	0	0	0.00305854	0	0	-0.000421393	3.93038	-0.100575	0.00305854	3.84189	-0.100575	0.00305854	3.93038	-0.100575	0.00305854	3.93038	-0.100575	0.00263715
ENSG00000228327		3	6.06221e-65	0.65919	1.31003e-202	0.0154601	NA	6.28211e-05	8.55429e-30	NA	0.0252488	NA	6.13434e-25	NA	NA	NA	6.58707	-0.109681	0	-0.184067	-0.126113	0	-0.00688779	0	0.00427395	0	0	0	6.58707	-0.126113	0.00427395	6.47739	-0.126113	0.00427395	6.58707	-0.133	0.00427395	6.40301	-0.126113	0.00427395
ENSG00000233901	LINC01503	3	8.8754e-65	0.64664	2.23784e-132	0.0011033	NA	NA	1.4882e-20	NA	1.13417e-23	3.51656e-19	2.46579e-14	NA	NA	NA	4.68511	-0.310169	0	0	-0.202195	0	0.0764906	0.0663868	0.00612335	0	0	0	4.68511	-0.202195	0.00612335	4.37494	-0.202195	0.00612335	4.68511	-0.125705	0.00612335	4.68511	-0.135809	0.00612335
ENSG00000239823		3	1.48204e-64	0.62511	1.49711e-91	0.0044455	NA	0.021698	1.29001e-10	NA	2.05247e-18	2.46736e-06	5.03555e-07	NA	7.7425e-13	0.000280292	3.23311	-0.308629	0	-0.342933	-0.188667	0	0.348613	0.228255	0.0058162	0	-0.0115868	-0.00680715	3.23311	-0.188667	0.0058162	2.92448	-0.188667	0.0058162	3.23311	0.159946	-0.00577057	2.89018	0.0395877	-0.000990948
ENSG00000072682	P4HA2	3	2.12542e-64	0.664577	1.47706e-136	0.0020917	NA	0.0174934	1.42083e-32	NA	4.74018e-07	8.76415e-06	5.60823e-29	0.0152693	5.61951e-08	1.42788e-06	5.04764	-0.295813	0	-0.276499	-0.30411	0	0.152604	0.166187	0.0113862	0.000725031	-0.00711576	-0.00716667	5.04764	-0.30411	0.0113862	4.75183	-0.30411	0.0121112	5.04764	-0.151506	0.00427041	4.77114	-0.137923	0.00421949
ENSG00000266651		3	2.40876e-64	0.660431	1.51631e-84	0.00728659	NA	NA	0.000138135	NA	1.07895e-20	0.000111442	NA	NA	2.86238e-16	0.00103387	2.55338	-0.280822	0	0	0.0190417	0	0.298798	0.119883	0	0	-0.0106164	-0.00423861	2.55338	0.0190417	0	2.27256	0.0190417	0	2.55338	0.31784	-0.0106164	2.55338	0.138925	-0.00423861
ENSG00000087274	ADD1	3	3.30573e-64	0.643925	1.90828e-267	0.000856548	NA	0.00356404	4.41758e-32	0.021903	NA	0.00379482	3.3071e-27	NA	NA	0.00966167	8.98315	-0.0990458	0	-0.104586	-0.0766889	0.00472695	0	0.0305192	0.00260074	0	0	-0.00105123	8.98315	-0.0766889	0.00260074	8.8841	-0.0719619	0.00260074	8.98315	-0.0766889	0.00260074	8.87856	-0.0461696	0.00154951
ENSG00000269858	EGLN2	3	3.39786e-64	0.637329	8.6188e-236	0.00704298	NA	0.000271554	7.24888e-25	NA	NA	NA	1.76463e-16	NA	0.0216864	0.00132045	8.15407	-0.0938253	0	-0.151281	-0.0855577	0	0	0	0.00252935	0	0.000239253	0.000398871	8.15407	-0.0855577	0.00252935	8.06025	-0.0855577	0.00252935	8.15407	-0.0855577	0.0027686	8.00279	-0.0855577	0.00292822
ENSG00000132122	SPATA6	3	3.62349e-64	0.648881	1.5257e-192	0.000590103	NA	NA	4.21278e-31	NA	9.62513e-10	NA	5.79744e-26	NA	1.53816e-08	NA	5.54792	-0.157311	0	0	-0.153436	0	0.109168	0	0.00529233	0	-0.0042663	0	5.54792	-0.153436	0.00529233	5.39061	-0.153436	0.00529233	5.54792	-0.0442681	0.00102603	5.54792	-0.153436	0.00529233
ENSG00000182795	C1orf116	3	6.40761e-64	0.64686	3.08157e-112	0.027026	NA	0.0186226	2.26566e-15	NA	NA	NA	4.82007e-08	NA	0.0464183	NA	4.0731	-0.22391	0	-0.238464	-0.17354	0	0	0	0.00450721	0	-0.000687537	0	4.0731	-0.17354	0.00450721	3.84919	-0.17354	0.00450721	4.0731	-0.17354	0.00381968	3.83463	-0.17354	0.00450721
ENSG00000132155	RAF1	3	8.44281e-64	0.659877	2.21171e-233	0.0189629	NA	NA	2.21289e-23	NA	2.74312e-05	0.000750388	3.05836e-15	NA	NA	NA	9.10796	-0.104888	0	0	-0.108461	0	0.0137794	0.0109745	0.00310633	0	0	0	9.10796	-0.108461	0.00310633	9.00307	-0.108461	0.00310633	9.10796	-0.0946816	0.00310633	9.10796	-0.0974865	0.00310633
ENSG00000162923	WDR26	3	1.58151e-63	0.641744	4.46007e-260	0.0457817	NA	NA	4.79027e-19	NA	NA	NA	7.24941e-12	NA	NA	NA	9.10933	-0.0597095	0	0	-0.068163	0	0	0	0.00193055	0	0	0	9.10933	-0.068163	0.00193055	9.04963	-0.068163	0.00193055	9.10933	-0.068163	0.00193055	9.10933	-0.068163	0.00193055
ENSG00000236438	FAM157A	3	3.32289e-63	0.677342	1.38511e-143	0.0171265	NA	NA	2.9345e-12	NA	0.000527361	3.09331e-05	6.07284e-08	NA	NA	0.00174057	7.42805	-0.290349	0	0	-0.205363	0	-0.0307948	-0.186205	0.00604209	0	0	0.00585418	7.42805	-0.205363	0.00604209	7.1377	-0.205363	0.00604209	7.42805	-0.236157	0.00604209	7.42805	-0.391567	0.0118963
ENSG00000165406	MARCHF8	3	8.12781e-63	0.652535	2.07309e-187	0.0360595	NA	0.0315937	2.36202e-12	NA	NA	NA	9.96589e-06	NA	NA	NA	9.28559	-0.158937	0	-0.163029	-0.122357	0	0	0	0.00285671	0	0	0	9.28559	-0.122357	0.00285671	9.12665	-0.122357	0.00285671	9.28559	-0.122357	0.00285671	9.12256	-0.122357	0.00285671
ENSG00000169925	BRD3	3	9.58731e-63	0.643722	1.63068e-244	0.00217164	NA	0.00175526	4.52146e-36	0.0339338	0.00427842	0.00506594	3.08817e-34	NA	NA	0.0333238	7.43757	-0.100704	0	-0.124653	-0.0945586	0.00523803	0.00540752	0.032843	0.0034378	0	0	-0.000955501	7.43757	-0.0945586	0.0034378	7.33686	-0.0893205	0.0034378	7.43757	-0.089151	0.0034378	7.31291	-0.0617156	0.0024823
ENSG00000177410	ZFAS1	3	1.21172e-62	0.646931	2.13955e-226	0.0181913	NA	0.0231733	6.40169e-23	NA	0.00970438	0.0134056	4.52073e-15	NA	NA	NA	7.74697	-0.0883182	0	-0.108651	-0.0865918	0	0.00678481	0.00830173	0.0024912	0	0	0	7.74697	-0.0865918	0.0024912	7.65865	-0.0865918	0.0024912	7.74697	-0.079807	0.0024912	7.63832	-0.07829	0.0024912
ENSG00000071051	NCK2	3	1.26427e-62	0.643864	6.75602e-249	0.013174	NA	7.66201e-09	3.60384e-25	NA	0.00467326	NA	2.11996e-21	NA	0.0236875	NA	8.14126	-0.074875	0	-0.181619	-0.0791104	0	-0.0302947	0	0.00277031	0	0.00101118	0	8.14126	-0.0791104	0.00277031	8.06638	-0.0791104	0.00277031	8.14126	-0.109405	0.00378149	7.95964	-0.0791104	0.00277031
ENSG00000230724	LINC01001	3	1.40153e-62	0.637717	9.85317e-158	0.00138724	NA	NA	3.82961e-28	NA	0.0230848	NA	5.75618e-22	NA	NA	NA	6.60163	-0.277048	0	0	-0.250175	0	0.0136616	0	0.00810602	0	0	0	6.60163	-0.250175	0.00810602	6.32458	-0.250175	0.00810602	6.60163	-0.236514	0.00810602	6.60163	-0.250175	0.00810602
ENSG00000158792	SPATA2L	3	2.32875e-62	0.650177	1.23295e-200	0.0354829	NA	0.00876982	1.91023e-15	NA	0.00217708	NA	1.80257e-09	NA	0.0047464	NA	6.95678	-0.103264	0	-0.129177	-0.0921898	0	-0.0536694	0	0.0026306	0	0.00206849	0	6.95678	-0.0921898	0.0026306	6.85352	-0.0921898	0.0026306	6.95678	-0.145859	0.00469909	6.82761	-0.0921898	0.0026306
ENSG00000147548	NSD3	3	4.94223e-62	0.649705	2.20829e-270	0.00158992	NA	0.00158992	4.74846e-29	0.00158637	0.000883563	4.38792e-06	3.7973e-27	0.003629	0.00116622	4.0196e-06	8.6779	-0.0957748	0	-0.0957748	-0.0887552	0.0317065	0.0259797	0.0468758	0.00339293	-0.00114687	-0.0010866	-0.00185309	8.6779	-0.0887552	0.00339293	8.58212	-0.0570488	0.00224606	8.6779	-0.0627755	0.00230633	8.58212	-0.0418794	0.00153983
ENSG00000108799	EZH1	3	8.22739e-62	0.650952	4.47294e-268	0.0222291	NA	0.0194982	4.87752e-28	NA	4.93202e-06	0.00274079	2.19603e-27	NA	0.00037217	0.0270681	8.14158	-0.0489	0	-0.0763238	-0.0725142	0	0.0367102	0.0303256	0.00281608	0	-0.00119181	-0.000866538	8.14158	-0.0725142	0.00281608	8.09268	-0.0725142	0.00281608	8.14158	-0.035804	0.00162427	8.06526	-0.0421886	0.00194954
ENSG00000138764	CCNG2	3	9.82017e-62	0.671428	2.26723e-189	0.0145445	NA	0.0276336	1.70113e-31	0.047965	1.9026e-06	4.63546e-05	1.07508e-25	NA	0.000176521	0.00165024	7.95672	-0.183978	0	-0.192417	-0.209074	0.0109631	0.10169	0.109767	0.00711759	0	-0.00337562	-0.0032737	7.95672	-0.209074	0.00711759	7.77274	-0.198111	0.00711759	7.95672	-0.107384	0.00374197	7.7643	-0.0993077	0.00384389
ENSG00000260822	NA	3	1.25908e-61	0.636701	2.70155e-235	0.0495224	NA	NA	6.82731e-31	NA	1.51468e-05	0.000254431	2.07774e-28	NA	0.00141202	0.00565353	6.61229	-0.0622145	0	0	-0.11437	0	0.0526352	0.0441584	0.00429076	0	-0.00161849	-0.00139814	6.61229	-0.11437	0.00429076	6.55007	-0.11437	0.00429076	6.61229	-0.0617346	0.00267227	6.61229	-0.0702114	0.00289262
ENSG00000206675	RNU6-32P	3	1.33784e-61	0.601241	8.26828e-129	0.0369515	NA	0.0311878	9.91688e-29	NA	NA	NA	3.27138e-23	NA	0.02434	NA	3.26961	-0.134215	0	-0.138581	-0.17644	0	0	0	0.00598791	0	-0.000450977	0	3.26961	-0.17644	0.00598791	3.1354	-0.17644	0.00598791	3.26961	-0.17644	0.00553693	3.13103	-0.17644	0.00598791
ENSG00000148730	EIF4EBP2	3	5.33567e-61	0.638418	1.16783e-271	0.0130649	NA	NA	1.42899e-23	NA	5.23999e-05	1.09453e-07	3.66365e-16	NA	0.00460165	NA	8.41243	-0.0613204	0	0	-0.064711	0	0.0362896	0.00968439	0.00195005	0	-0.00106132	0	8.41243	-0.064711	0.00195005	8.35111	-0.064711	0.00195005	8.41243	-0.0284214	0.00088873	8.41243	-0.0550266	0.00195005
ENSG00000083828	ZNF586	3	1.37995e-60	0.616909	6.6963e-238	0.000442263	NA	0.000540854	1.20884e-22	NA	0.00164526	0.0119505	3.40652e-17	NA	0.0037354	0.0323218	7.50387	-0.105194	0	-0.15803	-0.0860922	0	0.0344737	0.035109	0.0028167	0	-0.00133651	-0.00116173	7.50387	-0.0860922	0.0028167	7.39867	-0.0860922	0.0028167	7.50387	-0.0516184	0.00148019	7.34584	-0.0509831	0.00165497
ENSG00000092847	AGO1	3	2.76969e-60	0.63958	1.14719e-242	0.00353298	NA	0.0040443	4.94285e-24	NA	5.75996e-11	1.68733e-07	2.40612e-21	NA	2.27999e-07	2.75663e-05	7.9827	-0.0865956	0	-0.130261	-0.089554	0	0.0751591	0.0751704	0.00325572	0	-0.00244413	-0.00231292	7.9827	-0.089554	0.00325572	7.8961	-0.089554	0.00325572	7.9827	-0.0143949	0.000811586	7.85244	-0.0143836	0.000942801
ENSG00000150477	KIAA1328	3	3.92798e-60	0.62014	3.71489e-257	0.00512802	NA	5.03883e-06	2.65918e-35	NA	NA	NA	6.01209e-33	NA	NA	NA	6.20314	-0.0567946	0	-0.0943862	-0.0679281	0	0	0	0.00249249	0	0	0	6.20314	-0.0679281	0.00249249	6.14635	-0.0679281	0.00249249	6.20314	-0.0679281	0.00249249	6.10876	-0.0679281	0.00249249
ENSG00000254419		3	4.09645e-60	0.626134	6.02085e-175	0.0141621	NA	0.0176596	1.27726e-33	NA	NA	0.00546132	5.34301e-31	NA	NA	0.00675783	4.80972	-0.105522	0	-0.166688	-0.160749	0	0	0.0594581	0.00587149	0	0	-0.00224984	4.80972	-0.160749	0.00587149	4.7042	-0.160749	0.00587149	4.80972	-0.160749	0.00587149	4.64303	-0.101291	0.00362164
ENSG00000197992	CLEC9A	3	5.23505e-60	0.677352	1.49878e-81	0.00338599	NA	0.0299512	4.73209e-22	0.00129069	7.45061e-07	0.000166396	3.76408e-11	NA	NA	NA	4.13516	-0.569527	0	-0.4151	-0.368397	0.0683375	0.0877076	0.0789406	0.00873314	0	0	0	4.13516	-0.368397	0.00873314	3.56563	-0.30006	0.00873314	4.13516	-0.28069	0.00873314	3.72006	-0.289457	0.00873314
ENSG00000018280	SLC11A1	3	5.80259e-60	0.64266	5.6569e-178	0.00107181	NA	0.00727487	1.86882e-31	NA	NA	NA	2.35617e-26	0.00356901	0.0203341	NA	9.63036	-0.346484	0	-0.239087	-0.260448	0	0	0	0.00895905	0.000923406	-0.000618822	0	9.63036	-0.260448	0.00895905	9.28388	-0.260448	0.00988246	9.63036	-0.260448	0.00834023	9.39128	-0.260448	0.00895905
ENSG00000141580	WDR45B	3	7.22657e-60	0.633734	1.12449e-271	0.00221202	NA	0.00587054	9.36495e-23	0.00537617	NA	0.00572816	3.79118e-16	NA	NA	0.0102912	7.36275	-0.0702456	0	-0.0764713	-0.0461743	0.00446438	0	0.0225414	0.00140241	0	0	-0.000807401	7.36275	-0.0461743	0.00140241	7.2925	-0.0417099	0.00140241	7.36275	-0.0461743	0.00140241	7.28628	-0.0236329	0.000595009
ENSG00000269981		3	1.48382e-59	0.618709	2.60222e-141	0.00294509	NA	NA	1.57765e-25	NA	0.0099083	NA	5.82327e-19	NA	NA	NA	6.58971	-0.321496	0	0	-0.290418	0	0.0194279	0	0.00913664	0	0	0	6.58971	-0.290418	0.00913664	6.26821	-0.290418	0.00913664	6.58971	-0.27099	0.00913664	6.58971	-0.290418	0.00913664
ENSG00000199133	MIRLET7D	3	1.78979e-59	0.612979	6.57021e-200	0.0317778	NA	0.00282835	1.52108e-28	NA	NA	NA	4.75053e-23	NA	NA	NA	4.78366	-0.0719622	0	-0.100813	-0.0955431	0	0	0	0.00317989	0	0	0	4.78366	-0.0955431	0.00317989	4.7117	-0.0955431	0.00317989	4.78366	-0.0955431	0.00317989	4.68285	-0.0955431	0.00317989
ENSG00000206199	ANKUB1	3	9.39081e-59	0.648428	2.03605e-75	0.000993753	NA	0.00475083	1.73763e-17	NA	2.46244e-10	1.39249e-05	7.02385e-11	NA	9.14908e-07	0.000202327	3.52711	-0.571098	0	-0.587512	-0.440531	0	0.387567	0.325831	0.0134731	0	-0.0125589	-0.011192	3.52711	-0.440531	0.0134731	2.95601	-0.440531	0.0134731	3.52711	-0.0529639	0.000914178	2.9396	-0.1147	0.00228106
ENSG00000259926		3	1.15719e-58	0.611884	1.8979e-191	0.00945382	NA	NA	1.31929e-28	NA	NA	NA	2.57028e-23	NA	NA	NA	4.92462	-0.105606	0	0	-0.122408	0	0	0	0.00410342	0	0	0	4.92462	-0.122408	0.00410342	4.81902	-0.122408	0.00410342	4.92462	-0.122408	0.00410342	4.92462	-0.122408	0.00410342
ENSG00000163950	SLBP	3	5.33164e-58	0.638734	3.27621e-245	0.00530198	NA	0.00530198	1.24483e-14	0.0108471	NA	0.0407939	7.47143e-10	0.0265416	0.0176549	0.0411001	7.01724	-0.097694	0	-0.097694	-0.0514855	0.0271805	0	0.0217519	0.00155559	-0.000917361	-0.000166121	-0.000843847	7.01724	-0.0514855	0.00155559	6.91955	-0.024305	0.000638227	7.01724	-0.0514855	0.00138947	6.91955	-0.0297336	0.000711741
ENSG00000125991	ERGIC3	3	1.03162e-57	0.612784	7.49798e-281	0.00571703	NA	NA	3.83127e-20	NA	NA	NA	1.52045e-13	NA	NA	NA	7.59706	-0.0527826	0	0	-0.0449987	0	0	0	0.00133732	0	0	0	7.59706	-0.0449987	0.00133732	7.54428	-0.0449987	0.00133732	7.59706	-0.0449987	0.00133732	7.59706	-0.0449987	0.00133732
ENSG00000261114		3	2.97603e-57	0.615884	3.95877e-181	0.000453699	NA	0.000107275	2.6257e-26	NA	NA	NA	7.91867e-19	NA	0.00550783	9.00483e-05	4.79674	-0.152848	0	-0.19965	-0.110153	0	0	0	0.00343313	0	0.000361528	0.000609986	4.79674	-0.110153	0.00343313	4.6439	-0.110153	0.00343313	4.79674	-0.110153	0.00379466	4.59709	-0.110153	0.00404312
ENSG00000178226	PRSS36	3	3.4585e-57	0.6187	3.56545e-125	0.0196692	NA	0.0250024	1.74589e-18	NA	5.07061e-12	8.53687e-05	4.50157e-13	NA	5.82155e-08	0.0103742	4.11182	-0.188119	0	-0.258592	-0.203639	0	0.209756	0.14633	0.00648008	0	-0.00676416	-0.00369305	4.11182	-0.203639	0.00648008	3.92371	-0.203639	0.00648008	4.11182	0.00611702	-0.000284078	3.85323	-0.0573084	0.00278703
ENSG00000110799	VWF	3	5.43014e-57	0.618617	1.03738e-113	0.00195954	NA	0.0399682	9.80734e-12	NA	7.4869e-23	1.16633e-18	0.00224969	NA	NA	NA	5.01642	-0.373197	0	-0.292866	-0.165847	0	0.0956425	0.104009	0.00271481	0	0	0	5.01642	-0.165847	0.00271481	4.64322	-0.165847	0.00271481	5.01642	-0.0702041	0.00271481	4.72356	-0.0618374	0.00271481
ENSG00000130703	OSBPL2	3	1.05599e-56	0.627589	7.08395e-226	0.018901	NA	NA	8.32835e-24	NA	0.00992886	0.000948434	3.80374e-17	NA	0.0466173	NA	8.21095	-0.104159	0	0	-0.117134	0	0.0409968	0.0105649	0.00364647	0	-0.00133175	0	8.21095	-0.117134	0.00364647	8.10679	-0.117134	0.00364647	8.21095	-0.0761375	0.00231472	8.21095	-0.106569	0.00364647
ENSG00000116191	RALGPS2	3	2.32473e-56	0.600943	2.33935e-199	0.00212345	NA	0.000811065	6.48671e-34	NA	NA	NA	2.88491e-31	NA	NA	NA	7.78573	-0.168102	0	-0.183707	-0.177058	0	0	0	0.00644037	0	0	0	7.78573	-0.177058	0.00644037	7.61763	-0.177058	0.00644037	7.78573	-0.177058	0.00644037	7.60203	-0.177058	0.00644037
ENSG00000141577	CEP131	3	2.43939e-56	0.633076	2.74441e-211	0.00997541	NA	0.0351418	1.19056e-36	0.0466622	NA	0.000150141	2.3881e-34	NA	NA	NA	5.68468	-0.107474	0	-0.087553	-0.105105	0.00578707	0	0.0111824	0.00380365	0	0	0	5.68468	-0.105105	0.00380365	5.57721	-0.0993184	0.00380365	5.68468	-0.105105	0.00380365	5.59713	-0.0939231	0.00380365
ENSG00000236021	COP1-DT	3	2.86739e-56	0.619139	4.59967e-146	0.0125151	NA	0.00240498	2.29924e-21	NA	1.32544e-07	1.88566e-06	2.20653e-15	NA	3.20204e-06	2.50636e-05	4.13128	-0.148905	0	-0.265971	-0.16598	0	0.117432	0.134136	0.00530198	0	-0.00434045	-0.00461171	4.13128	-0.16598	0.00530198	3.98238	-0.16598	0.00530198	4.13128	-0.048548	0.000961532	3.86531	-0.0318433	0.000690276
ENSG00000196547	MAN2A2	3	3.35868e-56	0.63533	2.27751e-218	0.00179111	NA	0.00477607	5.95064e-24	0.0175971	5.65091e-06	0.000681578	5.47424e-17	NA	0.000943564	0.0245423	8.55667	-0.171291	0	-0.179516	-0.123617	0.00955503	0.0699366	0.0657991	0.00386358	0	-0.00214497	-0.00168177	8.55667	-0.123617	0.00386358	8.38538	-0.114062	0.00386358	8.55667	-0.0536805	0.00171861	8.37716	-0.0578181	0.00218181
ENSG00000183323	CCDC125	3	5.04319e-56	0.63392	4.62801e-184	0.0311517	NA	0.0141685	1.26716e-25	NA	1.3919e-07	6.98108e-06	4.85916e-20	NA	1.53088e-05	0.000163267	6.94214	-0.122558	0	-0.212763	-0.180661	0	0.113686	0.122924	0.00600882	0	-0.00388441	-0.0039826	6.94214	-0.180661	0.00600882	6.81958	-0.180661	0.00600882	6.94214	-0.066975	0.00212441	6.72938	-0.0577378	0.00202622
ENSG00000119121	TRPM6	3	5.19178e-56	0.62383	1.10111e-143	0.00576916	NA	NA	1.86806e-30	NA	1.85906e-07	0.00197095	1.36682e-24	NA	NA	NA	6.8136	-0.311089	0	0	-0.328764	0	0.0434496	0.0252117	0.0107921	0	0	0	6.8136	-0.328764	0.0107921	6.50251	-0.328764	0.0107921	6.8136	-0.285315	0.0107921	6.8136	-0.303553	0.0107921
ENSG00000180357	ZNF609	3	5.19358e-56	0.625811	4.67955e-251	0.00720286	NA	0.00318295	1.23697e-30	0.0365824	0.00726648	6.35619e-05	4.80409e-30	NA	0.0305011	0.00052425	7.90656	-0.0870787	0	-0.111393	-0.0878618	0.00497723	0.0240451	0.0462445	0.00342982	0	-0.000824624	-0.00155421	7.90656	-0.0878618	0.00342982	7.81948	-0.0828846	0.00342982	7.90656	-0.0638168	0.00260519	7.79517	-0.0416173	0.00187561
ENSG00000131013	PPIL4	3	1.27553e-55	0.616907	6.23859e-269	0.00439571	NA	5.45273e-05	1.4624e-17	0.0321089	0.00173105	NA	9.55693e-13	0.0386723	NA	NA	7.08214	-0.0820499	0	-0.0751939	-0.0405842	0.0183272	-0.00405077	0	0.00126464	-0.000683357	0	0	7.08214	-0.0405842	0.00126464	7.00009	-0.0222571	0.000581279	7.08214	-0.044635	0.00126464	7.00694	-0.0405842	0.00126464
ENSG00000105968	H2AZ2	3	1.83411e-55	0.630914	8.88247e-267	0.00407091	NA	0.00407091	6.75686e-21	0.0182804	0.00492485	0.00163388	2.25045e-16	0.0300752	0.0265479	0.0196595	7.93958	-0.0835178	0	-0.0835178	-0.0672864	0.022621	0.0210176	0.0303887	0.00229142	-0.000817466	-0.000707509	-0.000880084	7.93958	-0.0672864	0.00229142	7.85606	-0.0446654	0.00147396	7.93958	-0.0462688	0.00158391	7.85606	-0.0368976	0.00141134
ENSG00000105520	PLPPR2	3	1.95726e-55	0.605472	1.02637e-167	0.00974744	NA	0.035306	1.10463e-19	NA	9.15338e-08	1.97615e-05	1.59095e-13	NA	7.29512e-06	0.0003895	7.44286	-0.197437	0	-0.243791	-0.200809	0	0.154464	0.155679	0.00617929	0	-0.00540079	-0.00500028	7.44286	-0.200809	0.00617929	7.24542	-0.200809	0.00617929	7.44286	-0.0463444	0.000778503	7.19907	-0.0451302	0.00117901
ENSG00000170871	KIAA0232	3	2.77193e-55	0.628482	4.5989e-225	0.00257184	NA	0.0219118	2.83605e-16	NA	5.52134e-06	0.000350707	2.57477e-10	NA	0.000128331	0.00350082	8.17357	-0.116317	0	-0.134238	-0.0889391	0	0.0654607	0.0652572	0.00260611	0	-0.00230637	-0.00206351	8.17357	-0.0889391	0.00260611	8.05726	-0.0889391	0.00260611	8.17357	-0.0234784	0.000299736	8.03934	-0.023682	0.000542598
ENSG00000119707	RBM25	3	3.45737e-55	0.602729	4.85574e-291	0.0402123	NA	3.86389e-05	1.72086e-16	NA	NA	NA	3.77648e-10	NA	NA	NA	8.52001	-0.0363495	0	-0.0742751	-0.0345909	0	0	0	0.000974755	0	0	0	8.52001	-0.0345909	0.000974755	8.48366	-0.0345909	0.000974755	8.52001	-0.0345909	0.000974755	8.44573	-0.0345909	0.000974755
ENSG00000115718	PROC	3	6.07439e-54	0.625255	3.7267e-73	0.00040227	NA	0.00367101	1.89696e-10	NA	3.67744e-12	2.04553e-08	4.62037e-05	NA	1.17248e-07	3.25909e-06	2.91016	-0.509434	0	-0.528269	-0.236118	0	0.327187	0.335405	0.00605007	0	-0.0103746	-0.0109025	2.91016	-0.236118	0.00605007	2.40072	-0.236118	0.00605007	2.91016	0.091069	-0.0043245	2.38189	0.0992871	-0.00485244
ENSG00000245849	RAD51-AS1	3	6.16904e-54	0.617761	2.46832e-228	0.00648304	NA	0.00765121	1.19318e-33	0.0433136	0.0120961	0.00445327	1.42468e-29	NA	NA	NA	6.57957	-0.103053	0	-0.100915	-0.0905902	0.00576913	0.00548024	0.00816635	0.00307239	0	0	0	6.57957	-0.0905902	0.00307239	6.47651	-0.0848211	0.00307239	6.57957	-0.08511	0.00307239	6.47865	-0.0824239	0.00307239
ENSG00000279982		3	6.89473e-54	0.604481	3.27552e-128	0.0246038	NA	0.0273323	1.185e-33	NA	0.0235416	0.00134906	4.28869e-30	NA	NA	NA	4.07265	-0.175922	0	-0.215433	-0.241689	0	0.0122524	0.0220864	0.00860553	0	0	0	4.07265	-0.241689	0.00860553	3.89673	-0.241689	0.00860553	4.07265	-0.229436	0.00860553	3.85722	-0.219602	0.00860553
ENSG00000105221	AKT2	3	1.67474e-53	0.609022	0	0.00367372	NA	2.69464e-05	3.22482e-17	0.029813	5.97249e-05	NA	9.88261e-12	NA	0.00015275	NA	8.50964	-0.0512625	0	-0.0581674	-0.02748	0.00260499	-0.0196198	0	0.000836571	0	0.000777455	0	8.50964	-0.02748	0.000836571	8.45837	-0.024875	0.000836571	8.50964	-0.0470997	0.00161403	8.45147	-0.02748	0.000836571
ENSG00000164983	TMEM65	3	6.88118e-53	0.60531	4.06134e-232	0.00459863	NA	0.0334136	8.07369e-34	NA	1.16743e-05	0.00232337	7.69246e-32	NA	NA	NA	7.34935	-0.093487	0	-0.0893991	-0.101487	0	0.0102863	0.00902268	0.00370434	0	0	0	7.34935	-0.101487	0.00370434	7.25587	-0.101487	0.00370434	7.34935	-0.0912009	0.00370434	7.25995	-0.0924645	0.00370434
ENSG00000273742	MIR6075	3	8.34827e-53	0.61951	9.4057e-153	0.00147309	NA	1.98343e-06	1.12562e-06	0.00925147	0.000924526	NA	0.00411244	0.015115	0.0022168	NA	5.11131	-0.314303	0	-0.318627	-0.0835492	0.0792315	-0.08037	0	0.00190828	-0.0028837	0.00312943	0	5.11131	-0.0835492	0.00190828	4.79701	-0.00431771	-0.000975421	5.11131	-0.163919	0.00503771	4.79268	-0.0835492	0.00190828
ENSG00000017797	RALBP1	3	3.3339e-52	0.614521	2.51305e-222	0.0149193	NA	0.0308824	1.48029e-25	0.0167009	7.13743e-06	1.43877e-06	9.5058e-18	NA	NA	NA	7.98222	-0.120821	0	-0.10693	-0.0967963	0.00899837	0.0131449	0.0185914	0.0028119	0	0	0	7.98222	-0.0967963	0.0028119	7.86139	-0.0877979	0.0028119	7.98222	-0.0836514	0.0028119	7.87529	-0.0782049	0.0028119
ENSG00000197579	TOPORS	3	9.87646e-50	0.608535	2.71964e-213	0.000913768	NA	0.0176774	9.17133e-19	NA	1.79828e-09	0.000114279	1.01051e-13	NA	4.6288e-07	0.000924941	7.37248	-0.135762	0	-0.147022	-0.103589	0	0.09383	0.0747439	0.00332306	0	-0.00326335	-0.0024856	7.37248	-0.103589	0.00332306	7.23672	-0.103589	0.00332306	7.37248	-0.00975918	5.97129e-05	7.22546	-0.0288453	0.000837466
ENSG00000163806	SPDYA	3	1.41908e-49	0.618716	3.89493e-183	0.00243477	NA	2.62549e-06	1.98029e-16	NA	0.0181191	NA	2.2372e-11	NA	NA	NA	5.80298	-0.158059	0	-0.250036	-0.0950658	0	-0.00838085	0	0.00288531	0	0	0	5.80298	-0.0950658	0.00288531	5.64492	-0.0950658	0.00288531	5.80298	-0.103447	0.00288531	5.55294	-0.0950658	0.00288531
ENSG00000064547	LPAR2	3	1.89748e-49	0.604024	1.80274e-208	0.000316372	NA	NA	6.94305e-20	NA	0.00350256	NA	2.98917e-14	NA	0.0134935	NA	7.71755	-0.183744	0	0	-0.12392	0	0.0558398	0	0.00390201	0	-0.00200469	0	7.71755	-0.12392	0.00390201	7.53381	-0.12392	0.00390201	7.71755	-0.0680797	0.00189732	7.71755	-0.12392	0.00390201
ENSG00000179915	NRXN1	3	9.79297e-49	0.62446	4.42979e-92	0.00123336	NA	0.00691855	8.81254e-14	NA	4.40864e-07	0.0194767	4.34331e-06	NA	NA	NA	4.27353	-0.473858	0	-0.462774	-0.222704	0	0.0559339	0.0332347	0.005072	0	0	0	4.27353	-0.222704	0.005072	3.79968	-0.222704	0.005072	4.27353	-0.16677	0.005072	3.81076	-0.189469	0.005072
ENSG00000143815	LBR	3	3.05567e-48	0.610115	1.55995e-229	0.0336095	NA	NA	1.54333e-21	NA	1.94657e-08	1.06771e-05	2.5579e-16	NA	4.55604e-06	0.000712486	8.77644	-0.0964541	0	0	-0.125923	0	0.0996403	0.0767086	0.00416499	0	-0.00337901	-0.00245995	8.77644	-0.125923	0.00416499	8.67999	-0.125923	0.00416499	8.77644	-0.0262823	0.000785983	8.77644	-0.049214	0.00170504
ENSG00000204345	CD300LD	3	1.14365e-45	0.603636	4.38468e-78	0.0367187	NA	NA	1.79399e-18	NA	0.000491738	NA	1.12127e-12	NA	0.00278547	NA	3.43051	-0.35365	0	0	-0.39888	0	0.213885	0	0.0127502	0	-0.00785173	0	3.43051	-0.39888	0.0127502	3.07686	-0.39888	0.0127502	3.43051	-0.184995	0.00489846	3.43051	-0.39888	0.0127502
ENSG00000131381	RBSN	3	1.35917450003178e-310	0.896793	1.31494e-291	0.00424222	NA	0.00333792	5.09651e-59	NA	0.00571034	1.62104e-05	1.85828e-49	NA	0.00244669	1.90175e-05	7.49066	-0.0411838	0	-0.0645521	-0.091733	0	0.0146079	0.0296811	0.00305784	0	-0.000676963	-0.00114633	7.49066	-0.091733	0.00305784	7.44948	-0.091733	0.00305784	7.49066	-0.077125	0.00238088	7.42611	-0.0620518	0.00191152
ENSG00000163930	BAP1	4	0	0.941357	2.00206e-298	2.01543e-06	NA	3.14231e-06	2.1511e-53	0.000149644	1.97179e-06	3.79926e-05	2.80621e-29	NA	3.54552e-06	NA	8.04912	-0.0875736	0	-0.0857945	-0.0659297	0.00510838	-0.0233444	0.00557127	0.00155502	0	0.000968623	0	8.04912	-0.0659297	0.00155502	7.96154	-0.0608213	0.00155502	8.04912	-0.0892741	0.00252365	7.96332	-0.0603584	0.00155502
ENSG00000116560	SFPQ	4	1.01868e-292	0.889931	1.84192e-299	0.0126469	NA	0.0106629	9.03792e-38	0.00035702	6.03354e-05	1.32829e-05	NA	0.00057285	0.0262118	NA	9.39851	-0.0619487	0	-0.0550358	-0.0176723	0.0234355	-0.021188	-0.00710397	0	-0.000862155	0.000489831	0	9.39851	-0.0176723	0	9.33656	0.0057632	-0.000862155	9.39851	-0.0388603	0.000489831	9.34347	-0.0247763	0
ENSG00000126581	BECN1	4	3.07142e-271	0.881924	5.61823e-301	0.0270492	NA	0.000449722	1.28668e-21	NA	0.00305566	NA	2.27274e-06	NA	0.011119	0.0270112	7.82296	-0.0308306	0	-0.0589722	-0.0328782	0	-0.0147681	0	0.000582969	0	0.000532771	0.000106057	7.82296	-0.0328782	0.000582969	7.79213	-0.0328782	0.000582969	7.82296	-0.0476462	0.00111574	7.76399	-0.0328782	0.000689025
ENSG00000163781	TOPBP1	4	2.01858e-228	0.85977	2.76481e-294	0.00269745	NA	0.0107955	3.87137e-25	NA	1.92037e-09	0.00319784	5.35256e-08	NA	NA	NA	7.47803	0.0440336	0	0.0477302	-0.0361082	0	0.006426	0.00387983	0.000643155	0	0	0	7.47803	-0.0361082	0.000643155	7.52206	-0.0361082	0.000643155	7.47803	-0.0296822	0.000643155	7.52576	-0.0322283	0.000643155
ENSG00000111361	EIF2B1	4	1.96145e-219	0.853499	2.91704e-287	0.00575306	NA	4.13022e-06	6.35404e-37	NA	NA	NA	9.70307e-22	NA	NA	NA	6.98806	0.0424207	0	0.0721346	-0.0532767	0	0	0	0.00139286	0	0	0	6.98806	-0.0532767	0.00139286	7.03048	-0.0532767	0.00139286	6.98806	-0.0532767	0.00139286	7.0602	-0.0532767	0.00139286
ENSG00000149554	CHEK1	4	1.19925e-215	0.851241	4.16814e-182	2.43432e-09	NA	0.000302572	4.10094e-32	NA	0.00137163	0.00107951	1.78795e-20	NA	0.00833821	NA	4.9521	0.272938	0	0.203742	-0.13705	0	-0.0509187	-0.0129746	0.00388985	0	0.00176194	0	4.9521	-0.13705	0.00388985	5.22504	-0.13705	0.00388985	4.9521	-0.187969	0.0056518	5.15584	-0.150025	0.00388985
ENSG00000142227	EMP3	4	5.55048e-213	0.857162	4.80812e-234	1.14409e-07	NA	1.14409e-07	NA	0.00263436	5.7838e-08	2.10142e-05	3.11081e-35	0.00960773	4.28029e-06	2.28097e-05	7.90074	0.28502	0	0.28502	0	-0.0412684	0.0640135	0.0591436	-0.0014361	0.0013914	-0.00231664	-0.00231311	7.90074	0	-0.0014361	8.18576	-0.0412684	-4.47018e-05	7.90074	0.0640135	-0.00375274	8.18576	0.0591436	-0.00374921
ENSG00000113387	SUB1	4	8.41838e-205	0.847878	4.06276e-263	1.18133e-05	NA	0.00692507	1.00895e-31	NA	NA	0.00982743	4.03971e-20	NA	NA	0.015512	8.56191	0.103082	0	0.104021	-0.0825133	0	0	-0.0296947	0.00230024	0	0	0.00107631	8.56191	-0.0825133	0.00230024	8.665	-0.0825133	0.00230024	8.56191	-0.0825133	0.00230024	8.66594	-0.112208	0.00337655
ENSG00000144589	STK11IP	4	2.25885e-195	0.84854	3.32204e-266	0.00209589	NA	0.0249542	1.03169e-15	NA	0.0252344	0.00590515	1.9723e-05	NA	0.0482993	0.012006	6.93127	-0.0578657	0	-0.0639197	-0.0423138	0	0.0153439	0.0242883	0.000829232	0	-0.000570229	-0.000861816	6.93127	-0.0423138	0.000829232	6.8734	-0.0423138	0.000829232	6.93127	-0.0269699	0.000259003	6.86735	-0.0180255	-3.25832e-05
ENSG00000162650	ATXN7L2	4	7.75544e-190	0.840302	2.33151e-255	0.0230665	NA	0.0230665	4.8842e-39	0.000184489	0.0346637	0.0303892	NA	0.000932073	NA	0.0130005	5.89837	-0.0687264	0	-0.0687264	-0.022103	0.0307259	-0.00319535	0.0175559	0	-0.00103488	0	-0.000771603	5.89837	-0.022103	0	5.82964	0.00862286	-0.00103488	5.89837	-0.0252984	0	5.82964	-0.00454715	-0.000771603
ENSG00000131467	PSME3	4	1.58841e-184	0.843771	1.36725e-260	0.000949307	NA	0.000177656	NA	0.00695022	1.37751e-06	7.87688e-08	1.29353e-34	NA	3.72405e-07	1.97213e-07	7.77977	-0.108382	0	-0.138427	0	0.00649528	0.0395836	0.0532928	-0.000977417	0	-0.00180669	-0.00202192	7.77977	0	-0.000977417	7.67139	0.00649528	-0.000977417	7.77977	0.0395836	-0.00278411	7.64135	0.0532928	-0.00299934
ENSG00000081791	DELE1	4	1.32275e-183	0.831194	2.19682e-307	0.0256636	NA	0.00084126	2.41227e-12	0.0446578	NA	NA	0.00411013	0.0269307	NA	NA	7.68356	-0.0426381	0	-0.0386428	-0.0213642	-0.0114498	0	0	0.000318641	0.000489033	0	0	7.68356	-0.0213642	0.000318641	7.64092	-0.0328141	0.000807674	7.68356	-0.0213642	0.000318641	7.64492	-0.0213642	0.000318641
ENSG00000145287	PLAC8	4	1.91302e-177	0.84124	1.29479e-225	8.93502e-13	NA	1.18369e-08	6.01746e-12	NA	6.85462e-11	4.71124e-13	1.36622e-10	0.0111214	2.56357e-06	1.77661e-08	8.22656	0.340939	0	0.332679	-0.0688955	0	-0.0937768	-0.132741	0.00259603	-0.000358188	0.00281735	0.00394032	8.22656	-0.0688955	0.00259603	8.5675	-0.0688955	0.00223785	8.22656	-0.162672	0.00541338	8.55924	-0.201636	0.00653636
ENSG00000104738	MCM4	4	5.07906e-177	0.830913	7.4056e-205	4.35233e-12	NA	4.35233e-12	2.03326e-26	0.000607153	0.000244202	1.82434e-06	NA	0.00136027	0.000945249	2.89177e-05	5.91899	0.406545	0	0.406545	-0.0301797	-0.0499211	-0.0431607	-0.0706958	0	0.00177773	0.00164431	0.00234866	5.91899	-0.0301797	0	6.32554	-0.0801008	0.00177773	5.91899	-0.0733405	0.00164431	6.32554	-0.100876	0.00234866
ENSG00000153391	INO80C	4	1.2428e-171	0.82217	1.7522e-257	0.0346834	NA	NA	NA	NA	0.0338954	1.51557e-06	1.88201e-40	NA	0.00613547	5.73603e-08	5.62924	0.0467451	0	0	0	0	0.0154572	0.0359722	-0.000768955	0	-0.000854312	-0.00174551	5.62924	0	-0.000768955	5.67599	0	-0.000768955	5.62924	0.0154572	-0.00162327	5.62924	0.0359722	-0.00251446
ENSG00000186354	NA	4	7.13462e-162	0.82967	1.29042e-122	0.00145567	NA	0.0190068	1.12225e-19	NA	2.83382e-06	7.55466e-05	8.92836e-11	NA	7.89283e-09	8.28689e-07	5.17292	0.331533	0	0.346685	-0.26686	0	0.17866	0.185951	0.00715281	0	-0.0096992	-0.00927259	5.17292	-0.26686	0.00715281	5.50445	-0.26686	0.00715281	5.17292	-0.0882008	-0.0025464	5.5196	-0.0809098	-0.00211978
ENSG00000148719	DNAJB12	4	2.67811e-157	0.809269	1.8748e-272	8.48789e-06	NA	0.00206401	5.95517e-60	NA	NA	NA	NA	0.00226081	NA	NA	7.69036	-0.127189	0	-0.0701945	-0.0259303	0	0	0	0	0.000247628	0	0	7.69036	-0.0259303	0	7.56317	-0.0259303	0.000247628	7.69036	-0.0259303	0	7.62016	-0.0259303	0
ENSG00000162972	MAIP1	4	1.46466e-155	0.799961	1.33324e-237	5.06603e-06	NA	8.95523e-05	1.97584e-38	NA	NA	NA	5.10133e-27	NA	NA	NA	5.93997	0.117101	0	0.0997772	-0.0901121	0	0	0	0.00266362	0	0	0	5.93997	-0.0901121	0.00266362	6.05707	-0.0901121	0.00266362	5.93997	-0.0901121	0.00266362	6.03974	-0.0901121	0.00266362
ENSG00000161526	SAP30BP	4	4.97991e-155	0.819318	3.91389e-270	0.0292214	NA	0.0386032	1.9225e-37	NA	3.70853e-08	0.00515898	NA	NA	1.67949e-05	0.0192902	7.98087	-0.0494546	0	-0.0702435	-0.018309	0	-0.0415736	-0.0254406	0	0	0.00133931	0.000814849	7.98087	-0.018309	0	7.93141	-0.018309	0	7.98087	-0.0598825	0.00133931	7.91062	-0.0437496	0.000814849
ENSG00000103978	TMEM87A	4	3.19603e-150	0.807	4.22984e-294	0.000328126	NA	0.00227453	5.52085e-33	NA	1.08634e-09	1.31513e-07	3.429e-26	NA	NA	NA	7.46979	0.0530796	0	0.0574577	-0.0442689	0	-0.00654296	-0.00715191	0.00142436	0	0	0	7.46979	-0.0442689	0.00142436	7.52287	-0.0442689	0.00142436	7.46979	-0.0508118	0.00142436	7.52725	-0.0514208	0.00142436
ENSG00000165688	PMPCA	4	1.14237e-145	0.807271	1.48925e-272	0.000741936	NA	0.000741936	3.87376e-19	0.0118383	0.00141556	0.00192523	2.20825e-11	0.0346858	NA	0.000801261	7.1688	-0.0837981	0	-0.0837981	-0.0438445	0.0189837	-0.00369977	0.0235071	0.00119202	-0.000613183	0	-0.000983139	7.1688	-0.0438445	0.00119202	7.08501	-0.0248608	0.000578838	7.1688	-0.0475443	0.00119202	7.08501	-0.0203374	0.000208882
ENSG00000223117	RN7SKP296	4	9.48186e-144	0.799113	1.9939e-141	0.0110628	NA	0.0282708	5.16199e-13	0.0145106	0.0014806	NA	9.17056e-05	0.013904	0.00603341	NA	4.81031	-0.273836	0	-0.162432	-0.143855	-0.0847474	0.0842254	0	0.00294359	0.00336992	-0.00307539	0	4.81031	-0.143855	0.00294359	4.53647	-0.228602	0.00631351	4.81031	-0.0596296	-0.000131808	4.64787	-0.143855	0.00294359
ENSG00000156256	USP16	4	1.55149e-143	0.796273	8.31226e-285	0.00887912	NA	NA	6.18422e-27	NA	1.87561e-07	4.3088e-07	3.08392e-19	0.0198204	NA	NA	7.65894	0.0556947	0	0	-0.0493097	0	-0.00770141	-0.00745232	0.00149779	-0.000165104	0	0	7.65894	-0.0493097	0.00149779	7.71463	-0.0493097	0.00133268	7.65894	-0.0570111	0.00149779	7.65894	-0.056762	0.00149779
ENSG00000148229	POLE3	4	2.77806e-141	0.792678	1.28143e-272	0.0140177	NA	0.00195544	8.96706e-52	0.0267319	NA	NA	NA	0.0430766	NA	NA	7.04053	0.0795175	0	0.063199	-0.0203195	-0.0194614	0	0	0	0.000683288	0	0	7.04053	-0.0203195	0	7.12004	-0.0397809	0.000683288	7.04053	-0.0203195	0	7.10372	-0.0203195	0
ENSG00000197329	PELI1	4	4.90549e-135	0.786139	4.51958e-202	0.00289686	NA	0.0308588	1.99074e-21	NA	NA	NA	1.6567e-09	NA	NA	NA	9.48735	-0.191275	0	-0.137798	-0.148641	0	0	0	0.00336207	0	0	0	9.48735	-0.148641	0.00336207	9.29607	-0.148641	0.00336207	9.48735	-0.148641	0.00336207	9.34955	-0.148641	0.00336207
ENSG00000144802	NFKBIZ	4	4.13352e-134	0.808847	4.31425e-197	0.000117074	NA	0.000477772	7.71535e-18	0.0465742	2.51388e-22	9.26665e-17	7.12176e-18	NA	5.90646e-15	4.40404e-12	9.05207	0.300672	0	0.31588	0.142292	-0.0112807	-0.237285	-0.248411	-0.00564404	0	0.00771919	0.00780309	9.05207	0.142292	-0.00564404	9.35274	0.131012	-0.00564404	9.05207	-0.0949921	0.00207515	9.36795	-0.106118	0.00215905
ENSG00000177733	HNRNPA0	4	2.91282e-133	0.786515	3.74228e-294	1.97293e-05	NA	0.000143615	3.72922e-30	0.00361971	0.0237161	NA	4.54433e-19	NA	NA	NA	8.05725	-0.0877568	0	-0.0606961	-0.0445525	0.00413017	-0.00249458	0	0.00122911	0	0	0	8.05725	-0.0445525	0.00122911	7.96949	-0.0404223	0.00122911	8.05725	-0.047047	0.00122911	7.99655	-0.0445525	0.00122911
ENSG00000138785	INTS12	4	2.51587e-132	0.785483	4.42779e-249	1.71966e-05	NA	1.97578e-05	2.77098e-28	0.0340272	0.0466623	0.00120215	3.55091e-21	NA	NA	NA	6.12436	0.116434	0	0.115559	-0.0559032	-0.00427055	-0.00305908	-0.00658415	0.00170149	0	0	0	6.12436	-0.0559032	0.00170149	6.2408	-0.0601738	0.00170149	6.12436	-0.0589623	0.00170149	6.23992	-0.0624874	0.00170149
ENSG00000175793	SFN	4	1.86106e-131	0.77287	1.39352e-146	0.015384	NA	0.0129757	5.02746e-16	NA	NA	NA	8.65234e-05	NA	NA	NA	4.6133	-0.167182	0	-0.171406	-0.125471	0	0	0	0.00220681	0	0	0	4.6133	-0.125471	0.00220681	4.44612	-0.125471	0.00220681	4.6133	-0.125471	0.00220681	4.4419	-0.125471	0.00220681
ENSG00000169021	UQCRFS1	4	4.53653e-130	0.772411	1.81781e-261	4.5329e-08	NA	0.000241841	4.2604e-27	NA	NA	NA	5.44427e-16	NA	NA	NA	7.16335	0.124905	0	0.081862	-0.0605655	0	0	0	0.00162879	0	0	0	7.16335	-0.0605655	0.00162879	7.28826	-0.0605655	0.00162879	7.16335	-0.0605655	0.00162879	7.24521	-0.0605655	0.00162879
ENSG00000125835	SNRPB	4	1.13208e-129	0.796159	1.25457e-252	0.00152264	NA	0.00605336	0.0126625	NA	1.46269e-06	0.019563	1.59941e-09	NA	NA	NA	7.71057	0.083662	0	0.092423	0.0133731	0	-0.0090842	-0.00549183	-0.00129411	0	0	0	7.71057	0.0133731	-0.00129411	7.79423	0.0133731	-0.00129411	7.71057	0.00428891	-0.00129411	7.80299	0.00788129	-0.00129411
ENSG00000136950	ARPC5L	4	8.46117e-129	0.795708	5.30167e-236	0.00285532	NA	0.00758983	5.23999e-19	NA	1.0439e-05	1.80271e-06	2.80481e-14	NA	0.000497817	2.29392e-05	6.84471	0.0831547	0	0.113228	-0.0713851	0	-0.0459209	-0.063993	0.00233008	0	0.00151354	0.0021956	6.84471	-0.0713851	0.00233008	6.92786	-0.0713851	0.00233008	6.84471	-0.117306	0.00384362	6.95794	-0.135378	0.00452568
ENSG00000196083	IL1RAP	4	7.42472e-126	0.790708	7.35405e-177	0.0105838	NA	0.0021348	1.45659e-08	0.00336062	0.00319718	NA	0.0109175	0.00315524	0.00781343	NA	8.20137	-0.288982	0	-0.228727	-0.112533	-0.102642	0.0803907	0	0.00192312	0.0040277	-0.00305272	0	8.20137	-0.112533	0.00192312	7.91238	-0.215175	0.00595082	8.20137	-0.0321422	-0.0011296	7.97264	-0.112533	0.00192312
ENSG00000159259	CHAF1B	4	1.13838e-124	0.770091	6.12489e-186	0.00277318	NA	0.00042044	1.57748e-33	0.00190657	NA	5.06663e-10	4.71464e-30	NA	1.01327e-05	NA	4.81523	0.147243	0	0.174543	-0.116402	-0.0118276	0	-0.0249253	0.00408678	0	-0.000555835	0	4.81523	-0.116402	0.00408678	4.96247	-0.12823	0.00408678	4.81523	-0.116402	0.00353094	4.98977	-0.141328	0.00408678
ENSG00000158481	CD1C	4	9.15696e-124	0.782577	9.17436e-139	0.000536395	NA	0.0396331	9.78801e-12	NA	5.18337e-08	7.25533e-06	0.0014123	NA	4.5371e-06	5.95101e-05	5.61492	-0.311678	0	-0.266464	-0.161291	0	0.177407	0.184121	0.00285591	0	-0.00624751	-0.00641439	5.61492	-0.161291	0.00285591	5.30324	-0.161291	0.00285591	5.61492	0.0161154	-0.0033916	5.34845	0.02283	-0.00355847
ENSG00000105676	ARMC6	4	1.65393e-123	0.765724	2.71417e-257	0.000325201	NA	0.000106161	NA	NA	NA	NA	6.72871e-58	NA	NA	NA	6.19851	0.0923125	0	0.0998443	0	0	0	0	-0.000946697	0	0	0	6.19851	0	-0.000946697	6.29082	0	-0.000946697	6.19851	0	-0.000946697	6.29835	0	-0.000946697
ENSG00000061936	SFSWAP	4	1.52715e-119	0.775927	9.06662e-294	1.1266e-08	NA	1.1266e-08	6.91476e-13	0.000148753	NA	0.00653666	1.94466e-06	0.000987906	8.11198e-05	0.00648202	7.9829	-0.122327	0	-0.122327	-0.0278811	0.0241066	0	0.017105	0.000691698	-0.000808982	-0.000164697	-0.00066521	7.9829	-0.0278811	0.000691698	7.86057	-0.00377447	-0.000117283	7.9829	-0.0278811	0.000527001	7.86057	-0.010776	2.64883e-05
ENSG00000184281	TSSC4	4	1.06662e-114	0.770927	2.48442e-249	0.0173188	NA	4.37498e-05	2.03633e-08	0.00863134	0.00347009	NA	0.0497515	NA	0.0211166	NA	7.25119	-0.0786349	0	-0.106386	-0.0323187	0.00594539	-0.0265728	0	0.000425499	0	0.000878876	0	7.25119	-0.0323187	0.000425499	7.17256	-0.0263733	0.000425499	7.25119	-0.0588915	0.00130437	7.14481	-0.0323187	0.000425499
ENSG00000137055	PLAA	4	4.60086e-112	0.756735	1.78408e-258	0.00715871	NA	0.00454205	4.38723e-15	NA	0.00614935	NA	9.61362e-07	NA	0.0146785	NA	6.93594	0.0610294	0	0.0644753	-0.0417713	0	-0.021997	0	0.00096824	0	0.000819388	0	6.93594	-0.0417713	0.00096824	6.99697	-0.0417713	0.00096824	6.93594	-0.0637683	0.00178763	7.00041	-0.0417713	0.00096824
ENSG00000168496	FEN1	4	5.11659e-112	0.758106	1.23322e-212	1.50838e-08	NA	7.99631e-06	2.25923e-33	NA	4.43212e-07	3.46799e-05	NA	NA	1.66026e-06	4.43135e-05	5.47815	0.198698	0	0.229342	-0.0249563	0	-0.0565853	-0.0565887	0	0	0.00224357	0.00214519	5.47815	-0.0249563	0	5.67685	-0.0249563	0	5.47815	-0.0815416	0.00224357	5.70749	-0.0815449	0.00214519
ENSG00000109536	FRG1	4	1.16863e-111	0.749559	7.78453e-239	0.000204766	NA	9.86936e-06	2.63122e-34	NA	0.0219738	NA	1.23313e-24	NA	NA	NA	6.34828	0.101273	0	0.121559	-0.0835786	0	0.00419856	0	0.00251978	0	0	0	6.34828	-0.0835786	0.00251978	6.44955	-0.0835786	0.00251978	6.34828	-0.07938	0.00251978	6.46983	-0.0835786	0.00251978
ENSG00000127507	ADGRE2	4	2.25579e-111	0.756035	3.94649e-197	0.0284867	NA	0.0482191	2.75991e-07	NA	NA	NA	5.60277e-15	NA	1.22014e-08	0.000532226	8.45266	-0.131997	0	-0.140594	0.0655866	0	0	0	-0.00412209	0	-0.00107551	-0.000750054	8.45266	0.0655866	-0.00412209	8.32066	0.0655866	-0.00412209	8.45266	0.0655866	-0.0051976	8.31206	0.0655866	-0.00487215
ENSG00000213694	S1PR3	4	9.74552e-111	0.789903	8.44786e-123	0.00661077	NA	0.00591017	1.65474e-10	NA	2.77221e-06	0.000635331	2.84675e-06	NA	1.85379e-10	9.2154e-07	5.76487	0.302089	0	0.457442	-0.192084	0	0.194392	0.176898	0.00542154	0	-0.0116565	-0.0101592	5.76487	-0.192084	0.00542154	6.06696	-0.192084	0.00542154	5.76487	0.00230817	-0.00623496	6.22231	-0.0151856	-0.00473769
ENSG00000091651	ORC6	4	1.76832e-110	0.742096	2.12796e-161	8.4795e-10	NA	7.44014e-05	3.99168e-13	NA	NA	NA	0.000309624	NA	NA	NA	3.98288	0.303024	0	0.190826	-0.0773241	0	0	0	0.00141399	0	0	0	3.98288	-0.0773241	0.00141399	4.2859	-0.0773241	0.00141399	3.98288	-0.0773241	0.00141399	4.17371	-0.0773241	0.00141399
ENSG00000126391	FRMD8	4	3.38815e-107	0.760764	5.49923e-258	2.55428e-10	NA	2.55428e-10	6.35501e-08	0.000716605	NA	4.07304e-08	0.0180005	0.0125574	0.0326198	5.02131e-07	7.63266	-0.21279	0	-0.21279	-0.0315153	0.0332502	0	0.0554646	0.000520562	-0.000945701	-0.000136541	-0.00195884	7.63266	-0.0315153	0.000520562	7.41987	0.00173497	-0.000425139	7.63266	-0.0315153	0.000384021	7.41987	0.0239493	-0.00143827
ENSG00000063244	U2AF2	4	9.64457e-107	0.757622	1.35525e-302	0.000919684	NA	0.000919684	7.21728e-17	0.00720115	0.00459469	4.6948e-09	NA	0.0112049	0.00028604	1.64562e-11	8.16594	-0.0676441	0	-0.0676441	-0.00801864	0.0142753	0.0120658	0.0324079	0	-0.000513804	-0.000660015	-0.00144688	8.16594	-0.00801864	0	8.0983	0.00625669	-0.000513804	8.16594	0.00404711	-0.000660015	8.0983	0.0243893	-0.00144688
ENSG00000136758	YME1L1	4	2.35732e-105	0.743351	0	0.0052822	NA	NA	NA	NA	5.05934e-08	2.1552e-09	4.75901e-19	NA	0.000183034	NA	8.42724	0.0378552	0	0	0	0	-0.0251502	-0.00603672	-0.000260016	0	0.00071787	0	8.42724	0	-0.000260016	8.46509	0	-0.000260016	8.42724	-0.0251502	0.000457855	8.42724	-0.00603672	-0.000260016
ENSG00000011275	RNF216	4	6.45972e-105	0.749725	1.07168e-286	7.30302e-08	NA	7.30302e-08	5.82164e-18	0.00109131	9.36094e-05	3.21641e-07	4.5544e-12	0.00501665	4.16921e-05	2.06483e-07	8.2423	-0.127791	0	-0.127791	-0.0479831	0.0249561	0.0233542	0.0399708	0.00148199	-0.000840548	-0.00105255	-0.00160114	8.2423	-0.0479831	0.00148199	8.1145	-0.023027	0.000641443	8.2423	-0.0246289	0.00042944	8.1145	-0.00801229	-0.000119153
ENSG00000142731	PLK4	4	1.85855e-104	0.73168	2.61798e-175	2.49163e-12	NA	7.42931e-10	1.02611e-11	NA	NA	NA	0.000682373	NA	NA	NA	4.65567	0.337519	0	0.2922	-0.0696159	0	0	0	0.00128303	0	0	0	4.65567	-0.0696159	0.00128303	4.99319	-0.0696159	0.00128303	4.65567	-0.0696159	0.00128303	4.94787	-0.0696159	0.00128303
ENSG00000136159	NUDT15	4	6.20697e-104	0.732388	4.55473e-212	0.0382139	NA	0.00203029	7.39529e-53	NA	NA	NA	NA	NA	NA	NA	4.95665	0.0716292	0	0.107339	-0.0307238	0	0	0	0	0	0	0	4.95665	-0.0307238	0	5.02828	-0.0307238	0	4.95665	-0.0307238	0	5.06399	-0.0307238	0
ENSG00000143418	CERS2	4	1.87327e-103	0.742085	2.62386e-267	0.00310676	NA	0.0166424	3.63534e-20	NA	3.93319e-16	6.85869e-15	5.23032e-12	0.0126456	1.56381e-14	2.53299e-14	7.99958	-0.0731052	0	-0.0741535	-0.0539653	0	0.067	0.0799445	0.00155675	0.000194362	-0.00268761	-0.00306543	7.99958	-0.0539653	0.00155675	7.92647	-0.0539653	0.00175111	7.99958	0.0130347	-0.00113086	7.92543	0.0259791	-0.00150868
ENSG00000123358	NR4A1	4	2.17531e-103	0.747124	1.36624e-155	0.00040797	NA	0.00040797	9.7547e-14	0.0084369	1.37684e-12	7.99379e-14	1.58282e-12	0.0235214	9.11113e-07	3.79545e-09	6.8059	0.405697	0	0.405697	0.198672	-0.0990835	-0.221544	-0.303211	-0.00751618	0.00334403	0.00632358	0.00911539	6.8059	0.198672	-0.00751618	7.2116	0.099589	-0.00417215	6.8059	-0.0228714	-0.0011926	7.2116	-0.104539	0.0015992
ENSG00000146576	INTS15	4	7.51041e-103	0.739708	0	2.1404e-05	NA	1.50713e-05	1.77112e-36	NA	0.000199176	NA	NA	0.00947814	NA	NA	7.01713	-0.0668109	0	-0.058209	-0.0103214	0	-0.00347612	0	0	0.00011824	0	0	7.01713	-0.0103214	0	6.95032	-0.0103214	0.00011824	7.01713	-0.0137976	0	6.95892	-0.0103214	0
ENSG00000130414	NDUFA10	4	1.24802e-102	0.734131	1.70083e-298	0.00536553	NA	0.00150639	1.54044e-22	0.0272198	NA	NA	3.20896e-12	NA	NA	NA	7.86021	-0.0532874	0	-0.0447578	-0.0339865	0.00285802	0	0	0.00086824	0	0	0	7.86021	-0.0339865	0.00086824	7.80692	-0.0311284	0.00086824	7.86021	-0.0339865	0.00086824	7.81545	-0.0339865	0.00086824
ENSG00000175592	FOSL1	4	3.74996e-102	0.741524	6.91105e-126	7.96685e-06	NA	7.45616e-08	5.98721e-06	0.0050158	NA	NA	1.47408e-10	0.00690543	2.0536e-09	5.38191e-08	4.89843	0.601476	0	0.549829	0.0902645	-0.109375	0	0	-0.00524413	0.00410629	-0.00192952	-0.00196309	4.89843	0.0902645	-0.00524413	5.4999	-0.0191108	-0.00113785	4.89843	0.0902645	-0.00717365	5.44825	0.0902645	-0.00720722
ENSG00000231047	GCNT1P3	4	2.52628e-101	0.73689	1.56042e-148	0.000128493	NA	2.33271e-06	1.27418e-40	0.00358843	NA	NA	NA	0.00381939	NA	NA	4.83407	-0.450529	0	-0.366649	-0.0629833	-0.0956918	0	0	0	0.0037054	0	0	4.83407	-0.0629833	0	4.38354	-0.158675	0.0037054	4.83407	-0.0629833	0	4.46742	-0.0629833	0
ENSG00000162231	NXF1	4	5.22403e-100	0.746234	2.01849e-281	5.11298e-07	NA	5.11298e-07	2.46327e-10	0.000369186	NA	3.33843e-05	4.58968e-16	0.0029381	NA	0.000143352	8.38648	-0.134643	0	-0.134643	0.0305462	0.0285698	0	0.0335109	-0.0015791	-0.000918355	0	-0.00118388	8.38648	0.0305462	-0.0015791	8.25183	0.059116	-0.00249746	8.38648	0.0305462	-0.0015791	8.25183	0.0640571	-0.00276298
ENSG00000055070	SZRD1	4	4.01917e-99	0.738565	3.54268e-280	0.00586627	NA	0.000440705	9.00848e-22	NA	NA	NA	1.37631e-15	NA	1.67042e-10	5.35574e-06	8.24043	0.0536651	0	0.0815461	-0.0435651	0	0	0	0.00136306	0	-0.000392514	-0.000320882	8.24043	-0.0435651	0.00136306	8.2941	-0.0435651	0.00136306	8.24043	-0.0435651	0.000970544	8.32198	-0.0435651	0.00104218
ENSG00000082153	BZW1	4	9.40065e-98	0.719898	9.75354e-296	0.0339703	NA	NA	8.07549e-24	NA	1.00367e-09	2.48816e-06	NA	NA	NA	NA	8.52723	0.047449	0	0	-0.0128337	0	-0.0103603	-0.00780993	0	0	0	0	8.52723	-0.0128337	0	8.57468	-0.0128337	0	8.52723	-0.0231941	0	8.52723	-0.0206437	0
ENSG00000124228	DDX27	4	5.13792e-96	0.742368	4.06621e-270	7.69459e-12	NA	7.69459e-12	3.11053e-18	1.1326e-06	8.93455e-06	0.0288091	NA	5.81454e-05	0.00199433	0.0214993	7.40204	-0.207707	0	-0.207707	-0.0119006	0.0373128	-0.0270989	0.0162956	0	-0.00116351	0.000787822	-0.000654883	7.40204	-0.0119006	0	7.19433	0.0254122	-0.00116351	7.40204	-0.0389995	0.000787822	7.19433	0.00439496	-0.000654883
ENSG00000236269	NA	4	7.5402e-96	0.740542	2.70081e-180	0.000465669	NA	0.000465669	9.18584e-08	0.000905585	7.16242e-05	0.0010371	3.1419e-05	0.00694409	NA	0.014976	5.00329	0.21184	0	0.21184	-0.0594984	-0.0619193	-0.0115878	-0.0611865	0.00175219	0.00193815	0	0.00174352	5.00329	-0.0594984	0.00175219	5.21513	-0.121418	0.00369034	5.00329	-0.0710862	0.00175219	5.21513	-0.120685	0.0034957
ENSG00000197747	S100A10	4	6.11513e-95	0.735336	1.49742e-210	4.32091e-05	NA	0.000580748	6.86481e-10	NA	6.20837e-13	4.40782e-09	7.13917e-05	NA	3.89222e-11	9.6818e-10	7.69051	0.182679	0	0.232803	-0.0734333	0	0.12436	0.126584	0.00180677	0	-0.00475751	-0.00516142	7.69051	-0.0734333	0.00180677	7.87319	-0.0734333	0.00180677	7.69051	0.0509272	-0.00295074	7.92331	0.0531506	-0.00335465
ENSG00000089693	MLF2	4	1.60732e-93	0.731359	4.92485e-238	7.67527e-06	NA	0.000459494	3.64481e-18	NA	0.0133186	0.000297462	4.55434e-07	0.00154396	NA	NA	7.98782	-0.169527	0	-0.144887	-0.0619504	0	0.00584971	0.0113173	0.00127875	0.000381317	0	0	7.98782	-0.0619504	0.00127875	7.81829	-0.0619504	0.00166007	7.98782	-0.0561007	0.00127875	7.84293	-0.0506331	0.00127875
ENSG00000139318	DUSP6	4	1.12694e-92	0.726305	2.54786e-175	2.5911e-07	NA	1.49755e-10	0.000348537	3.15493e-06	0.000326442	NA	1.37078e-07	2.53968e-05	0.00026683	0.0247041	8.52927	0.612277	0	0.618541	0.0698493	-0.167707	0.101387	0	-0.00429041	0.00592666	-0.00442503	-0.000650528	8.52927	0.0698493	-0.00429041	9.14155	-0.097858	0.00163625	8.52927	0.171237	-0.00871543	9.14781	0.0698493	-0.00494094
ENSG00000213619	NDUFS3	4	2.07365e-91	0.707555	2.77921e-251	0.0069895	NA	NA	9.86243e-33	NA	NA	NA	1.08171e-23	NA	NA	3.11542e-05	6.32113	0.0634297	0	0	-0.0770732	0	0	0	0.00236224	0	0	0.000298627	6.32113	-0.0770732	0.00236224	6.38456	-0.0770732	0.00236224	6.32113	-0.0770732	0.00236224	6.32113	-0.0770732	0.00266087
ENSG00000166016	ABTB2	4	1.48751e-90	0.745589	1.09519e-153	4.61693e-05	NA	0.00365081	NA	NA	2.13947e-10	3.5465e-08	1.46782e-10	NA	0.000141769	0.00183869	5.57029	0.326672	0	0.342764	0	0	-0.176371	-0.181138	0.00103527	0	0.00431338	0.00388498	5.57029	0	0.00103527	5.89696	0	0.00103527	5.57029	-0.176371	0.00534865	5.91305	-0.181138	0.00492026
ENSG00000179388	EGR3	4	5.12288e-90	0.746372	2.9533e-134	0.000518374	NA	0.000771538	1.95285e-08	0.0266568	3.20557e-07	8.99928e-09	2.70828e-11	NA	0.000529183	7.20355e-06	7.60278	0.53654	0	0.603973	0.172923	-0.0250714	-0.223222	-0.323146	-0.00828594	0	0.00633431	0.00964996	7.60278	0.172923	-0.00828594	8.13932	0.147851	-0.00828594	7.60278	-0.0502999	-0.00195163	8.20675	-0.150224	0.00136402
ENSG00000165527	ARF6	4	9.0778e-89	0.73248	6.77626e-271	1.58969e-06	NA	1.58969e-06	NA	0.00467282	0.0131552	0.00161225	5.02051e-08	0.0134143	0.000857345	2.05271e-05	8.46841	0.166536	0	0.166536	0	-0.025207	0.0183772	0.0281805	-0.000336394	0.000863167	-0.00107629	-0.00151356	8.46841	0	-0.000336394	8.63495	-0.025207	0.000526773	8.46841	0.0183772	-0.00141268	8.63495	0.0281805	-0.00184995
ENSG00000079313	REXO1	4	9.44724e-89	0.72601	6.68057e-253	0.00145624	NA	0.00145624	9.30338e-13	0.0298225	2.99095e-11	0.0278351	2.7648e-09	0.0491351	NA	0.00271753	7.68396	-0.110415	0	-0.110415	-0.0468082	0.0228653	-0.0113423	0.0231558	0.00146008	-0.000798272	0	-0.00122576	7.68396	-0.0468082	0.00146008	7.57355	-0.0239429	0.000661808	7.68396	-0.0581505	0.00146008	7.57355	-0.0236524	0.000234322
ENSG00000012660	ELOVL5	4	1.31971e-88	0.72122	1.51109e-236	0.0206035	NA	0.0329256	5.10611e-18	NA	0.00393405	0.0411373	3.39484e-11	NA	0.00432664	0.0323386	8.56744	-0.0797312	0	-0.112034	-0.0854781	0	0.0366127	0.0330437	0.00246708	0	-0.00152778	-0.00134986	8.56744	-0.0854781	0.00246708	8.48771	-0.0854781	0.00246708	8.56744	-0.0488654	0.000939298	8.45541	-0.0524344	0.00111721
ENSG00000131652	THOC6	4	2.2382e-88	0.706511	2.35432e-234	0.000282709	NA	2.38582e-06	NA	NA	0.0135121	NA	2.90203e-42	NA	0.0105301	NA	5.97556	0.111315	0	0.14654	0	0	-0.024348	0	-0.000885619	0	0.0010615	0	5.97556	0	-0.000885619	6.08687	0	-0.000885619	5.97556	-0.024348	0.000175883	6.1221	0	-0.000885619
ENSG00000232956	SNHG15	4	2.14226e-87	0.708402	6.78171e-226	0.00215204	NA	NA	0.00602793	NA	2.79918e-11	5.66627e-07	0.00719292	NA	3.09144e-06	0.00298831	6.36775	0.106769	0	0	0.024309	0	-0.0918715	-0.0670086	-0.000949721	0	0.00262724	0.00163923	6.36775	0.024309	-0.000949721	6.47452	0.024309	-0.000949721	6.36775	-0.0675625	0.00167752	6.36775	-0.0426996	0.000689507
ENSG00000204673	AKT1S1	4	4.67353e-87	0.726595	7.62426e-239	8.79614e-05	NA	8.79614e-05	8.83674e-29	0.000719818	0.00116198	0.00669243	NA	0.00529752	0.00136771	0.0310357	7.13455	-0.167107	0	-0.167107	-0.0242546	0.0374976	-0.0288037	0.0298876	0	-0.00117407	0.00120357	-0.00090396	7.13455	-0.0242546	0	6.96744	0.013243	-0.00117407	7.13455	-0.0530583	0.00120357	6.96744	0.00563301	-0.00090396
ENSG00000167118	URM1	4	5.68407e-87	0.710355	4.00938e-258	0.0282472	NA	0.00559832	2.1364e-16	NA	NA	NA	7.41684e-08	NA	NA	NA	6.90992	0.0487069	0	0.0617601	-0.0431186	0	0	0	0.00103226	0	0	0	6.90992	-0.0431186	0.00103226	6.95863	-0.0431186	0.00103226	6.90992	-0.0431186	0.00103226	6.97168	-0.0431186	0.00103226
ENSG00000100034	PPM1F	4	7.16245e-87	0.731753	4.24129e-196	0.000182653	NA	7.36805e-05	4.59447e-07	0.00936847	0.00446374	0.000262494	0.0382138	0.00305975	0.0323663	NA	8.80426	-0.334597	0	-0.305549	-0.0763064	-0.0696283	0.0598764	0.0207026	0.00120385	0.00310373	-0.00191478	0	8.80426	-0.0763064	0.00120385	8.46967	-0.145935	0.00430758	8.80426	-0.01643	-0.000710926	8.49871	-0.0556038	0.00120385
ENSG00000160075	SSU72	4	1.19281e-85	0.705573	1.12464e-295	8.10114e-05	NA	0.0194843	1.49003e-11	NA	NA	NA	0.000285	NA	NA	NA	8.25734	-0.0647302	0	-0.0378105	-0.024975	0	0	0	0.000495604	0	0	0	8.25734	-0.024975	0.000495604	8.19261	-0.024975	0.000495604	8.25734	-0.024975	0.000495604	8.21953	-0.024975	0.000495604
ENSG00000133275	CSNK1G2	4	1.75978e-85	0.704315	4.46906e-286	5.72735e-05	NA	0.0174242	4.13941e-40	NA	0.00695304	NA	NA	NA	0.0104762	NA	8.59606	-0.0869692	0	-0.0506066	-0.0150826	0	0.0184811	0	0	0	-0.000730831	0	8.59606	-0.0150826	0	8.50909	-0.0150826	0	8.59606	0.00339851	-0.000730831	8.54545	-0.0150826	0
ENSG00000073111	MCM2	4	2.6176e-85	0.710941	7.81229e-213	1.3847e-06	NA	1.57243e-06	NA	NA	4.5905e-16	5.21418e-13	5.01486e-13	NA	4.17819e-13	6.27442e-11	5.89507	0.18684	0	0.275501	0	0	-0.110226	-0.116062	-0.000570066	0	0.00408626	0.00404675	5.89507	0	-0.000570066	6.08191	0	-0.000570066	5.89507	-0.110226	0.00351619	6.17057	-0.116062	0.00347668
ENSG00000100461	RBM23	4	6.73863e-83	0.695602	3.49243e-259	0.00581719	NA	0.004578	3.46028e-15	NA	NA	NA	4.25148e-07	NA	NA	NA	8.33342	-0.0730749	0	-0.0751732	-0.048736	0	0	0	0.00114784	0	0	0	8.33342	-0.048736	0.00114784	8.26035	-0.048736	0.00114784	8.33342	-0.048736	0.00114784	8.25825	-0.048736	0.00114784
ENSG00000110848	CD69	4	1.99949e-82	0.728876	1.47653e-195	0.00204044	NA	0.0108763	NA	NA	2.71635e-18	2.29655e-13	9.7302e-12	NA	4.93928e-15	7.62787e-11	7.83034	0.196034	0	0.239468	0	0	-0.200561	-0.197953	-0.000891181	0	0.00745696	0.00674168	7.83034	0	-0.000891181	8.02637	0	-0.000891181	7.83034	-0.200561	0.00656578	8.06981	-0.197953	0.0058505
ENSG00000165156	ZHX1	4	1.22618e-81	0.689754	8.7524e-263	0.00113174	NA	1.46698e-05	1.92164e-17	NA	0.00550044	NA	1.00086e-08	NA	NA	NA	6.77389	0.0685794	0	0.0923788	-0.0399366	0	0.0039573	0	0.000978895	0	0	0	6.77389	-0.0399366	0.000978895	6.84247	-0.0399366	0.000978895	6.77389	-0.0359793	0.000978895	6.86627	-0.0399366	0.000978895
ENSG00000151725	CENPU	4	1.64861e-81	0.694535	1.32389e-161	4.65582e-05	NA	0.00146154	2.13929e-07	NA	0.00190753	0.0265246	0.00337122	NA	0.00280663	0.0410203	5.10283	0.236596	0	0.27525	-0.0785666	0	-0.0662868	-0.059265	0.00171122	0	0.00269106	0.00213061	5.10283	-0.0785666	0.00171122	5.33942	-0.0785666	0.00171122	5.10283	-0.144853	0.00440229	5.37808	-0.137832	0.00384183
ENSG00000254986	DPP3	4	2.38382e-81	0.688767	7.77904e-258	2.92766e-06	NA	6.53322e-06	8.13983e-35	NA	0.00914039	NA	NA	NA	NA	NA	6.22818	0.115127	0	0.110757	-0.0153222	0	-0.0042791	0	0	0	0	0	6.22818	-0.0153222	0	6.3433	-0.0153222	0	6.22818	-0.0196013	0	6.33893	-0.0153222	0
ENSG00000106609	TMEM248	4	4.03306e-81	0.686219	0	0.00444105	NA	NA	NA	NA	NA	NA	3.06106e-21	NA	6.52084e-06	3.58977e-06	7.84104	-0.0358071	0	0	0	0	0	0	-0.000270844	0	-0.000180065	-0.00018537	7.84104	0	-0.000270844	7.80523	0	-0.000270844	7.84104	0	-0.000450909	7.84104	0	-0.000456214
ENSG00000163162	RNF149	4	3.27665e-80	0.701337	7.2408e-220	0.0317424	NA	NA	2.52803e-19	NA	0.0028387	0.0205383	8.60954e-11	NA	0.0101982	NA	9.7077	-0.121853	0	0	-0.129762	0	0.0609673	0.00940352	0.00344426	0	-0.0022101	0	9.7077	-0.129762	0.00344426	9.58584	-0.129762	0.00344426	9.7077	-0.0687944	0.00123416	9.7077	-0.120358	0.00344426
ENSG00000173473	SMARCC1	4	7.71798e-80	0.698755	1.01335e-272	1.11423e-06	NA	7.71299e-14	6.85477e-07	0.00129757	5.12824e-06	NA	0.00486964	0.00650265	0.000239633	NA	8.1066	-0.152945	0	-0.161419	-0.0263892	0.0305158	-0.0342717	0	0.000576762	-0.00100133	0.00115194	0	8.1066	-0.0263892	0.000576762	7.95365	0.00412659	-0.000424569	8.1066	-0.0606609	0.0017287	7.94518	-0.0263892	0.000576762
ENSG00000120802	TMPO	4	1.41605e-79	0.688856	3.28301e-286	1.75024e-09	NA	3.15247e-09	3.75844e-27	0.0175144	5.48662e-08	3.05628e-13	5.63292e-32	NA	NA	NA	8.37098	0.139146	0	0.136694	-0.0450355	-0.00397386	-0.00718006	-0.0130988	0.00190575	0	0	0	8.37098	-0.0450355	0.00190575	8.51013	-0.0490094	0.00190575	8.37098	-0.0522156	0.00190575	8.50768	-0.0581343	0.00190575
ENSG00000224614	TNK2-AS1	4	1.84114e-79	0.67408	1.70067e-160	0.00101779	NA	0.00396925	3.36656e-46	NA	NA	NA	NA	NA	NA	NA	4.78147	0.21965	0	0.192162	-0.0530294	0	0	0	0	0	0	0	4.78147	-0.0530294	0	5.00112	-0.0530294	0	4.78147	-0.0530294	0	4.97363	-0.0530294	0
ENSG00000100412	ACO2	4	1.89795e-79	0.690595	3.51938e-285	0.0203714	NA	0.0334894	1.12951e-31	0.0242646	0.000148894	NA	NA	NA	0.00139144	NA	7.56221	-0.0535749	0	-0.038056	-0.0126503	0.00357112	-0.0220829	0	0	0	0.000775581	0	7.56221	-0.0126503	0	7.50864	-0.00907916	0	7.56221	-0.0347331	0.000775581	7.52416	-0.0126503	0
ENSG00000167962	ZNF598	4	7.14223e-79	0.694107	3.56598e-275	0.0250586	NA	0.0010814	NA	0.0266515	6.38122e-07	0.0009971	4.16813e-09	NA	0.0015326	NA	7.18815	-0.0564113	0	-0.0829901	0	0.00409742	-0.0317488	-0.00614008	-0.000297367	0	0.000852756	0	7.18815	0	-0.000297367	7.13174	0.00409742	-0.000297367	7.18815	-0.0317488	0.000555389	7.10516	-0.00614008	-0.000297367
ENSG00000136932	TRMO	4	9.05486e-79	0.678781	3.88687e-268	5.47266e-05	NA	4.05596e-06	8.10914e-18	NA	NA	NA	6.19632e-10	NA	NA	NA	7.19713	-0.0831278	0	-0.0956484	-0.0416135	0	0	0	0.00109826	0	0	0	7.19713	-0.0416135	0.00109826	7.114	-0.0416135	0.00109826	7.19713	-0.0416135	0.00109826	7.10148	-0.0416135	0.00109826
ENSG00000087589	CASS4	4	1.37088e-78	0.721794	3.85092e-173	2.01454e-08	NA	0.000133335	5.24304e-10	NA	1.51829e-09	9.45494e-07	0.000182977	NA	4.2759e-07	1.78197e-05	7.82379	-0.433777	0	-0.438701	-0.125101	0	0.172333	0.176002	0.00287101	0	-0.00598372	-0.00595086	7.82379	-0.125101	0.00287101	7.39001	-0.125101	0.00287101	7.82379	0.0472324	-0.00311271	7.38509	0.0509013	-0.00307985
ENSG00000148672	GLUD1	4	1.74177e-78	0.692098	1.41229e-284	0.000299382	NA	1.94216e-11	7.89143e-08	0.0168873	NA	NA	0.00249063	0.0366981	NA	NA	7.98864	0.0984779	0	0.115023	-0.0223642	-0.019235	0	0	0.000473673	0.000649818	0	0	7.98864	-0.0223642	0.000473673	8.08712	-0.0415992	0.00112349	7.98864	-0.0223642	0.000473673	8.10366	-0.0223642	0.000473673
ENSG00000087087	SRRT	4	2.52326e-78	0.69163	1.37676e-287	0.0006041	NA	0.00593721	1.23832e-32	0.00298163	NA	0.03783	NA	NA	NA	0.0358783	7.7353	-0.0795032	0	-0.0737238	-0.0136438	0.00480055	0	0.0147874	0	0	0	-0.000573534	7.7353	-0.0136438	0	7.6558	-0.00884321	0	7.7353	-0.0136438	0	7.66158	0.00114369	-0.000573534
ENSG00000172354	GNB2	4	9.39747e-78	0.678238	1.7251e-238	0.00883303	NA	NA	2.12828e-14	NA	NA	NA	1.20038e-06	NA	NA	NA	9.06361	-0.103784	0	0	-0.0747039	0	0	0	0.00174502	0	0	0	9.06361	-0.0747039	0.00174502	8.95983	-0.0747039	0.00174502	9.06361	-0.0747039	0.00174502	9.06361	-0.0747039	0.00174502
ENSG00000113734	BNIP1	4	9.8666e-78	0.686015	4.04999e-202	0.00141318	NA	0.0332331	4.2852e-24	NA	1.365e-07	2.04217e-05	1.50131e-20	NA	NA	NA	5.38276	0.115783	0	0.0979521	-0.0865177	0	-0.0138936	-0.0140936	0.00296383	0	0	0	5.38276	-0.0865177	0.00296383	5.49854	-0.0865177	0.00296383	5.38276	-0.100411	0.00296383	5.48071	-0.100611	0.00296383
ENSG00000100764	PSMC1	4	1.30852e-77	0.687383	4.41013e-260	0.000607905	NA	0.00168298	1.26027e-11	NA	NA	NA	4.78372e-06	NA	1.1602e-06	0.030041	7.07787	0.0754299	0	0.0815187	-0.0321778	0	0	0	0.000821474	0	-0.000327288	-0.000167865	7.07787	-0.0321778	0.000821474	7.1533	-0.0321778	0.000821474	7.07787	-0.0321778	0.000494186	7.15939	-0.0321778	0.00065361
ENSG00000135269	TES	4	2.30597e-77	0.691266	1.46954e-261	0.00024667	NA	1.91053e-07	4.18018e-13	0.0371129	7.80628e-05	NA	4.03776e-08	NA	1.87177e-05	1.62152e-05	7.87193	0.10927	0	0.144183	-0.0370831	-0.00452453	0.0315977	0	0.00108979	0	-0.00147228	-0.000372353	7.87193	-0.0370831	0.00108979	7.9812	-0.0416077	0.00108979	7.87193	-0.00548549	-0.000382491	8.01612	-0.0370831	0.000717436
ENSG00000263731		4	6.99127e-77	0.665264	2.18609e-208	6.92072e-07	NA	8.31802e-08	3.16384e-20	NA	0.00247227	NA	1.02969e-12	0.0326176	NA	NA	5.29566	-0.197747	0	-0.183787	-0.0695607	0	-0.00711126	0	0.00198382	0.000246223	0	0	5.29566	-0.0695607	0.00198382	5.09792	-0.0695607	0.00223004	5.29566	-0.076672	0.00198382	5.11188	-0.0695607	0.00198382
ENSG00000169727	GPS1	4	2.99556e-76	0.674049	8.8888e-271	0.0109553	NA	0.00931067	1.7288e-16	NA	NA	NA	1.513e-08	NA	NA	NA	7.1472	0.0495558	0	0.0506737	-0.0378905	0	0	0	0.000954907	0	0	0	7.1472	-0.0378905	0.000954907	7.19676	-0.0378905	0.000954907	7.1472	-0.0378905	0.000954907	7.19788	-0.0378905	0.000954907
ENSG00000162711	NLRP3	4	7.08305e-75	0.699893	3.52063e-173	1.3913e-06	NA	1.3913e-06	0.000452455	0.00290755	4.92368e-12	1.55639e-12	6.63797e-06	0.00750531	4.82265e-10	3.56588e-11	7.45358	0.484014	0	0.484014	0.0754307	-0.0966783	-0.185187	-0.244571	-0.00394238	0.0034089	0.00705555	0.00893317	7.45358	0.0754307	-0.00394238	7.93759	-0.0212477	-0.000533486	7.45358	-0.109756	0.00311317	7.93759	-0.16914	0.00499079
ENSG00000175348	TMEM9B	4	1.67629e-73	0.667672	3.54051e-246	0.000553743	NA	0.000275707	1.23918e-09	NA	3.84252e-05	0.0322656	0.00769714	NA	NA	NA	6.89911	0.0891563	0	0.120401	-0.0332561	0	0.00750495	0.00490597	0.000533848	0	0	0	6.89911	-0.0332561	0.000533848	6.98827	-0.0332561	0.000533848	6.89911	-0.0257511	0.000533848	7.01951	-0.0283501	0.000533848
ENSG00000106012	IQCE	4	2.45116e-73	0.698212	1.0399e-202	0.0254067	NA	NA	3.25729e-15	NA	6.18997e-17	3.73065e-12	3.58098e-09	NA	1.97096e-13	1.68254e-08	6.74604	-0.11225	0	0	-0.109964	0	0.173378	0.139386	0.00315746	0	-0.00627819	-0.00466093	6.74604	-0.109964	0.00315746	6.63379	-0.109964	0.00315746	6.74604	0.0634139	-0.00312072	6.74604	0.0294215	-0.00150346
ENSG00000149182	ARFGAP2	4	3.88191e-73	0.689834	2.51503e-289	0.0364608	NA	0.0170363	6.95813e-13	0.0232372	NA	0.00131125	1.5656e-06	NA	0.00610176	0.00148183	8.00801	-0.0401817	0	-0.0555883	-0.0265454	0.00334156	0	0.0221561	0.000656145	0	-0.000130294	-0.000847286	8.00801	-0.0265454	0.000656145	7.96783	-0.0232038	0.000656145	8.00801	-0.0265454	0.000525851	7.95242	-0.00438924	-0.000191141
ENSG00000023191	RNH1	4	2.6257e-72	0.679345	2.31972e-247	8.42763e-05	NA	1.93709e-09	1.14585e-25	0.00220015	0.0354818	NA	NA	0.00487399	0.0280734	NA	7.85455	0.181217	0	0.190432	-0.018323	-0.0372619	-0.0204098	0	0	0.00131345	0.000894339	0	7.85455	-0.018323	0	8.03577	-0.0555849	0.00131345	7.85455	-0.0387328	0.000894339	8.04498	-0.018323	0
ENSG00000214407	LINC02085	4	8.02096e-72	0.720933	5.19517e-54	9.49568e-06	NA	0.000161346	6.1787e-15	0.0232162	2.17478e-10	9.0702e-10	1.73099e-15	NA	5.98985e-06	6.31671e-06	2.59697	0.728288	0	0.73316	0.258697	-0.0283223	-0.337105	-0.376704	-0.0103348	0	0.0102444	0.0108193	2.59697	0.258697	-0.0103348	3.32525	0.230375	-0.0103348	2.59697	-0.0784078	-9.04222e-05	3.33013	-0.118007	0.000484488
ENSG00000125503	PPP1R12C	4	1.24388e-71	0.669647	5.03294e-284	3.53354e-05	NA	0.0379091	1.30259e-30	NA	0.000137159	7.152e-06	NA	0.00580296	NA	NA	8.28021	-0.09832	0	-0.0535704	-0.0177634	0	0.00575167	0.00894498	0	0.000207397	0	0	8.28021	-0.0177634	0	8.18189	-0.0177634	0.000207397	8.28021	-0.0120118	0	8.22664	-0.00881844	0
ENSG00000100714	MTHFD1	4	3.00163e-71	0.67337	1.36442e-226	6.75642e-06	NA	6.21906e-05	3.72645e-06	NA	0.000518705	0.000249229	0.00310755	NA	0.00288056	0.000840083	6.40113	0.135487	0	0.182628	-0.0359946	0	-0.03796	-0.051363	0.000892362	0	0.00136842	0.00181849	6.40113	-0.0359946	0.000892362	6.53662	-0.0359946	0.000892362	6.40113	-0.0739546	0.00226078	6.58376	-0.0873576	0.00271085
ENSG00000058600	POLR3E	4	5.04351e-71	0.662176	1.07199e-254	0.0169376	NA	0.000814201	1.21291e-09	0.0168248	9.34275e-08	0.000737336	NA	NA	6.74941e-05	NA	7.79263	-0.0792406	0	-0.112005	-0.0104887	0.00589363	-0.0442911	-0.0083948	0	0	0.00137596	0	7.79263	-0.0104887	0	7.71339	-0.00459504	0	7.79263	-0.0547798	0.00137596	7.68063	-0.0188835	0
ENSG00000272391	POM121C	4	6.60815e-71	0.67293	3.60162e-253	5.56293e-05	NA	0.000516529	1.0934e-16	0.00998503	NA	0.0235907	1.40689e-09	NA	NA	0.0295893	7.95577	-0.129408	0	-0.134327	-0.0517066	0.00571196	0	0.0254764	0.0013792	0	0	-0.000945233	7.95577	-0.0517066	0.0013792	7.82636	-0.0459946	0.0013792	7.95577	-0.0517066	0.0013792	7.82144	-0.0262302	0.000433971
ENSG00000261026		4	6.03418e-70	0.71362	3.52703e-113	0.000248827	NA	0.00132408	NA	0.0181314	1.30092e-07	3.31165e-07	0.000381407	NA	0.00131213	0.000733107	6.46607	0.746232	0	0.728921	0	-0.0353412	-0.275489	-0.314281	-0.00141865	0	0.00710648	0.00803941	6.46607	0	-0.00141865	7.2123	-0.0353412	-0.00141865	6.46607	-0.275489	0.00568783	7.19499	-0.314281	0.00662077
ENSG00000075702	WDR62	4	3.15195e-69	0.661639	6.42428e-172	1.62803e-05	NA	1.93333e-05	4.63411e-13	NA	0.00752503	NA	2.74198e-07	NA	0.0169382	NA	4.68478	0.215319	0	0.213325	-0.0818817	0	-0.0472274	0	0.00220222	0	0.00176695	0	4.68478	-0.0818817	0.00220222	4.9001	-0.0818817	0.00220222	4.68478	-0.129109	0.00396917	4.8981	-0.0818817	0.00220222
ENSG00000141965	FEM1A	4	3.57315e-69	0.663979	8.4578e-271	1.15403e-05	NA	4.61891e-06	8.10746e-10	0.0124123	0.000141165	NA	3.60648e-17	NA	NA	NA	7.59697	-0.116223	0	-0.0950204	0.0267016	0.00455251	-0.00547723	0	-0.00147309	0	0	0	7.59697	0.0267016	-0.00147309	7.48075	0.0312541	-0.00147309	7.59697	0.0212244	-0.00147309	7.50195	0.0267016	-0.00147309
ENSG00000166888	STAT6	4	5.794e-69	0.672842	2.01164e-273	3.85295e-06	NA	3.85295e-06	1.19495e-29	0.00260935	6.82459e-05	3.09739e-05	NA	0.0157671	NA	0.00131219	9.48182	-0.180329	0	-0.180329	-0.0222905	0.0309419	0.00765364	0.0433518	0	-0.000943786	0	-0.00126449	9.48182	-0.0222905	0	9.30149	0.00865137	-0.000943786	9.48182	-0.0146369	0	9.30149	0.0210613	-0.00126449
ENSG00000182287	AP1S2	4	6.27318e-69	0.672261	1.3263e-211	0.0284816	NA	0.0161236	6.93871e-30	NA	2.65226e-08	0.000453087	NA	NA	9.70698e-07	0.00246767	7.96506	0.108733	0	0.179114	-0.0336095	0	0.0919459	0.0701987	0	0	-0.00335895	-0.002317	7.96506	-0.0336095	0	8.07379	-0.0336095	0	7.96506	0.0583363	-0.00335895	8.14417	0.0365892	-0.002317
ENSG00000147684	NDUFB9	4	7.39544e-68	0.647141	4.53524e-248	0.00470179	NA	2.19817e-05	8.5946e-13	NA	NA	NA	4.9831e-06	NA	NA	NA	6.96901	0.0725857	0	0.11055	-0.0421656	0	0	0	0.000996472	0	0	0	6.96901	-0.0421656	0.000996472	7.0416	-0.0421656	0.000996472	6.96901	-0.0421656	0.000996472	7.07956	-0.0421656	0.000996472
ENSG00000122591	FAM126A	4	9.0497e-68	0.664292	2.42693e-262	0.0262706	NA	NA	NA	NA	1.18077e-09	6.29682e-17	1.72758e-06	NA	1.0858e-11	3.81782e-18	7.0784	0.0579213	0	0	0	0	0.0548269	0.0791934	-0.000253354	0	-0.00264338	-0.0035323	7.0784	0	-0.000253354	7.13633	0	-0.000253354	7.0784	0.0548269	-0.00289673	7.0784	0.0791934	-0.00378566
ENSG00000152795	HNRNPDL	4	9.00381e-67	0.650346	8.57502e-302	0.0341091	NA	NA	9.02291e-26	NA	8.75261e-06	0.000452607	2.72774e-22	NA	NA	NA	8.64598	0.0362673	0	0	-0.0445859	0	-0.00561983	-0.00438526	0.00154106	0	0	0	8.64598	-0.0445859	0.00154106	8.68225	-0.0445859	0.00154106	8.64598	-0.0502057	0.00154106	8.64598	-0.0489712	0.00154106
ENSG00000140525	FANCI	4	1.20102e-66	0.639996	5.59918e-216	6.04172e-09	NA	1.37338e-06	9.5246e-38	NA	NA	NA	NA	NA	NA	NA	5.91755	0.236665	0	0.193597	-0.0257435	0	0	0	0	0	0	0	5.91755	-0.0257435	0	6.15422	-0.0257435	0	5.91755	-0.0257435	0	6.11115	-0.0257435	0
ENSG00000119682	AREL1	4	1.71949e-66	0.653732	8.1362e-253	0.00203524	NA	0.021163	2.23016e-37	0.0278967	NA	NA	NA	NA	NA	NA	8.08614	-0.13001	0	-0.0709175	-0.0231995	0.00625102	0	0	0	0	0	0	8.08614	-0.0231995	0	7.95613	-0.0169485	0	8.08614	-0.0231995	0	8.01523	-0.0231995	0
ENSG00000251127		4	3.98079e-66	0.667547	2.20289e-46	3.03948e-05	NA	3.03948e-05	4.37942e-10	0.00426071	6.74031e-08	2.34936e-07	3.79613e-11	0.0379231	0.000590005	0.0110353	2.57193	0.877691	0	0.877691	0.28696	-0.186386	-0.31069	-0.363143	-0.0122125	0.0053129	0.00871347	0.00766451	2.57193	0.28696	-0.0122125	3.44962	0.100573	-0.00689963	2.57193	-0.0237307	-0.00349906	3.44962	-0.0761832	-0.00454803
ENSG00000171302	CANT1	4	1.63129e-65	0.655086	1.0585e-238	0.00795908	NA	0.00493525	8.90041e-10	0.0190978	NA	0.0117731	0.00472928	NA	NA	NA	8.09042	-0.10899	0	-0.115602	-0.0412283	0.00672723	0	0.00723922	0.00069239	0	0	0	8.09042	-0.0412283	0.00069239	7.98143	-0.034501	0.00069239	8.09042	-0.0412283	0.00069239	7.97481	-0.033989	0.00069239
ENSG00000180353	HCLS1	4	4.0684e-65	0.664641	3.60576e-236	0.00216946	NA	0.0487889	5.45952e-07	NA	NA	0.0232218	8.04133e-15	NA	NA	NA	9.35151	-0.117324	0	-0.101858	0.0425283	0	0	0.00798085	-0.00267553	0	0	0	9.35151	0.0425283	-0.00267553	9.23419	0.0425283	-0.00267553	9.35151	0.0425283	-0.00267553	9.24965	0.0505092	-0.00267553
ENSG00000178127	NDUFV2	4	4.48296e-65	0.677411	1.33659e-216	0.0197279	NA	NA	0.00481471	NA	2.43919e-16	2.55645e-19	0.00259495	NA	1.26059e-11	1.33581e-14	6.5602	-0.094228	0	0	0.0291592	0	-0.136914	-0.15336	-0.00124636	0	0.00462109	0.00536707	6.5602	0.0291592	-0.00124636	6.46598	0.0291592	-0.00124636	6.5602	-0.107755	0.00337474	6.5602	-0.124201	0.00412072
ENSG00000088833	NSFL1C	4	5.55346e-65	0.653892	2.89894e-237	0.000212725	NA	0.00147724	6.66916e-20	0.0144988	1.50441e-11	1.42083e-06	6.28895e-13	NA	1.72675e-09	1.74681e-05	7.83595	-0.144805	0	-0.14378	-0.0769543	0.00697725	0.0765056	0.0673597	0.00228498	0	-0.00287514	-0.00232224	7.83595	-0.0769543	0.00228498	7.69114	-0.069977	0.00228498	7.83595	-0.000448667	-0.000590153	7.69217	-0.00959463	-3.72586e-05
ENSG00000146834	MEPCE	4	5.88304e-65	0.660426	1.41509e-263	0.000117973	NA	7.47938e-09	0.00260457	0.0111435	0.00279823	NA	5.92142e-07	0.0246699	0.0123848	NA	7.62024	-0.126876	0	-0.12822	0.0166204	0.0254524	-0.0234638	0	-0.00111536	-0.000875723	0.00082482	0	7.62024	0.0166204	-0.00111536	7.49337	0.0420728	-0.00199108	7.62024	-0.00684339	-0.000290539	7.49202	0.0166204	-0.00111536
ENSG00000110955	ATP5F1B	4	5.19795e-64	0.641612	7.81745e-292	4.06246e-06	NA	2.62038e-05	8.81339e-18	NA	0.000326126	NA	NA	NA	NA	0.00994123	8.57494	0.0951735	0	0.101078	-0.00937669	0	-0.00512744	0	0	0	0	-0.000179677	8.57494	-0.00937669	0	8.67012	-0.00937669	0	8.57494	-0.0145041	0	8.67602	-0.00937669	-0.000179677
ENSG00000261385		4	2.08439e-63	0.648156	5.65079e-123	6.84677e-11	NA	1.53745e-09	8.24378e-16	0.03872	2.08157e-05	8.62728e-05	2.99903e-10	NA	4.877e-05	0.000809216	3.63463	-0.638231	0	-0.66591	-0.16245	0.0150475	0.109342	0.132482	0.00491117	0	-0.00446842	-0.00441595	3.63463	-0.16245	0.00491117	2.9964	-0.147403	0.00491117	3.63463	-0.0531083	0.000442755	2.96872	-0.0299683	0.000495225
ENSG00000141510	TP53	4	3.08319e-63	0.642069	2.19815e-249	0.00139864	NA	0.00316578	2.78806e-07	NA	7.21868e-11	8.08287e-09	5.63429e-08	NA	3.27604e-07	1.57008e-06	7.18744	0.0781431	0	0.110015	0.0332217	0	-0.0614466	-0.0687361	-0.00139401	0	0.00198152	0.00219579	7.18744	0.0332217	-0.00139401	7.26559	0.0332217	-0.00139401	7.18744	-0.0282249	0.000587508	7.29746	-0.0355144	0.000801781
ENSG00000004142	POLDIP2	4	5.844e-63	0.626178	2.18282e-275	5.45868e-05	NA	0.000234978	2.73564e-32	NA	NA	0.00905979	NA	NA	NA	NA	6.94772	0.0804898	0	0.0994591	-0.0132002	0	0	0.00474716	0	0	0	0	6.94772	-0.0132002	0	7.02821	-0.0132002	0	6.94772	-0.0132002	0	7.04717	-0.00845303	0
ENSG00000038219	BOD1L1	4	1.14116e-62	0.649691	1.4467e-240	1.62276e-07	NA	0.000692633	1.68121e-22	NA	1.02658e-05	0.025505	NA	NA	1.06268e-05	0.0330808	9.15079	-0.209346	0	-0.198443	-0.0212871	0	0.0558448	0.0344736	0	0	-0.00233736	-0.00126266	9.15079	-0.0212871	0	8.94144	-0.0212871	0	9.15079	0.0345576	-0.00233736	8.95234	0.0131864	-0.00126266
ENSG00000225611	CCDC13-AS2	4	1.62626e-62	0.656648	2.10085e-103	0.000996618	NA	8.59549e-06	0.0060553	0.0131918	0.00012415	NA	6.65592e-09	0.00989448	NA	0.0100043	4.33097	-0.552614	0	-0.564856	0.066527	-0.124771	0.0342974	0	-0.00571796	0.00511099	0	0.00117204	4.33097	0.066527	-0.00571796	3.77835	-0.0582445	-0.000606969	4.33097	0.100824	-0.00571796	3.76611	0.066527	-0.00454592
ENSG00000139722	VPS37B	4	3.5106e-62	0.646571	3.86536e-241	0.00108865	NA	0.00184683	NA	4.72411e-05	3.31391e-07	NA	5.99803e-11	0.000356089	NA	0.00818926	7.70179	-0.172166	0	-0.130337	0	0.058504	-0.0138541	0	-0.000606225	-0.00200126	0	-0.000355978	7.70179	0	-0.000606225	7.52962	0.058504	-0.00260749	7.70179	-0.0138541	-0.000606225	7.57145	0	-0.000962203
ENSG00000145819	ARHGAP26	4	9.46647e-62	0.64863	6.53633e-216	0.0206258	NA	NA	5.39645e-10	NA	0.0384537	0.0241207	0.00160934	NA	NA	NA	9.08332	-0.130109	0	0	-0.0774058	0	0.00839146	0.00915275	0.00144478	0	0	0	9.08332	-0.0774058	0.00144478	8.95321	-0.0774058	0.00144478	9.08332	-0.0690144	0.00144478	9.08332	-0.0682531	0.00144478
ENSG00000128789	PSMG2	4	1.71198e-61	0.62255	2.14081e-266	1.97969e-09	NA	3.22097e-08	3.84538e-08	0.0154602	NA	0.0487558	0.000282255	NA	NA	NA	6.58388	0.144618	0	0.132206	-0.02058	-0.00391225	0	-0.00317502	0.000504461	0	0	0	6.58388	-0.02058	0.000504461	6.7285	-0.0244922	0.000504461	6.58388	-0.02058	0.000504461	6.71609	-0.023755	0.000504461
ENSG00000137207	YIPF3	4	2.14896e-61	0.632486	3.03021e-256	0.0491588	NA	NA	2.27054e-33	NA	0.0161331	0.018373	NA	NA	NA	NA	7.64891	-0.0663926	0	0	-0.0248636	0	0.00588355	0.00576465	0	0	0	0	7.64891	-0.0248636	0	7.58252	-0.0248636	0	7.64891	-0.0189801	0	7.64891	-0.019099	0
ENSG00000162511	LAPTM5	4	1.32546e-60	0.642981	5.45734e-250	0.0220919	NA	NA	0.000348616	NA	4.42275e-05	0.00520699	7.01613e-08	NA	0.00102702	0.0356152	10.3455	-0.0931591	0	0	0.0375466	0	0.0634753	0.0428583	-0.00231589	0	-0.00213493	-0.00135377	10.3455	0.0375466	-0.00231589	10.2524	0.0375466	-0.00231589	10.3455	0.101022	-0.00445082	10.3455	0.0804049	-0.00366966
ENSG00000099381	SETD1A	4	1.80805e-60	0.633489	2.50754e-249	0.0329822	NA	6.8229e-05	2.90044e-18	NA	0.000397038	NA	1.81131e-12	NA	NA	NA	7.29006	-0.057267	0	-0.108743	-0.0529985	0	-0.00653973	0	0.00158856	0	0	0	7.29006	-0.0529985	0.00158856	7.2328	-0.0529985	0.00158856	7.29006	-0.0595382	0.00158856	7.18132	-0.0529985	0.00158856
ENSG00000257335	MGAM	4	4.7065e-60	0.621925	5.36292e-175	0.00047082	NA	NA	6.21291e-42	NA	NA	NA	NA	NA	NA	NA	8.7092	-0.377184	0	0	-0.0811118	0	0	0	0	0	0	0	8.7092	-0.0811118	0	8.33202	-0.0811118	0	8.7092	-0.0811118	0	8.7092	-0.0811118	0
ENSG00000101199	ARFGAP1	4	7.03085e-60	0.641546	1.595e-289	0.00013909	NA	0.00028811	4.36182e-26	0.000134485	0.000171747	6.20294e-06	NA	NA	0.000133278	NA	7.93136	-0.0817446	0	-0.0776386	-0.0130749	0.00608765	-0.0194692	0.00726825	0	0	0.000840152	0	7.93136	-0.0130749	0	7.84961	-0.00698726	0	7.93136	-0.0325441	0.000840152	7.85372	-0.00580666	0
ENSG00000139718	SETD1B	4	7.32617e-60	0.640892	1.21701e-248	1.43271e-05	NA	2.08141e-05	1.1903e-12	0.0435772	1.19231e-10	3.57014e-11	2.45694e-07	NA	5.62468e-09	4.6708e-10	8.61342	-0.161007	0	-0.183498	-0.0535451	0.00540785	0.0683478	0.0898743	0.00148525	0	-0.00261139	-0.00327142	8.61342	-0.0535451	0.00148525	8.45241	-0.0481373	0.00148525	8.61342	0.0148027	-0.00112614	8.42992	0.0363292	-0.00178617
ENSG00000264653	MIR5194	4	1.94382e-59	0.626997	6.65705e-190	0.00296571	NA	NA	8.87606e-16	NA	0.0161114	NA	1.28125e-08	NA	NA	NA	5.66605	-0.143355	0	0	-0.0933527	0	0.00811749	0	0.00243184	0	0	0	5.66605	-0.0933527	0.00243184	5.5227	-0.0933527	0.00243184	5.66605	-0.0852352	0.00243184	5.66605	-0.0933527	0.00243184
ENSG00000185499	MUC1	4	2.53348e-59	0.629968	5.38864e-92	0.00616542	NA	0.00452358	1.73434e-09	NA	1.00822e-06	9.87202e-06	4.0322e-10	NA	7.74166e-05	0.000344306	3.05948	0.250797	0	0.376989	-0.15633	0	-0.224306	-0.219258	0.00649112	0	0.00754081	0.00702805	3.05948	-0.15633	0.00649112	3.31027	-0.15633	0.00649112	3.05948	-0.380636	0.0140319	3.43647	-0.375588	0.0135192
ENSG00000156030	MIDEAS	4	2.61302e-59	0.640621	8.09453e-258	0.000206211	NA	0.01153	6.9639e-21	NA	2.5554e-22	7.52581e-10	1.65207e-17	NA	7.60282e-20	3.68749e-09	8.44561	-0.0957491	0	-0.0984528	-0.0699678	0	0.104208	0.0774933	0.00245156	0	-0.00405139	-0.00287906	8.44561	-0.0699678	0.00245156	8.34986	-0.0699678	0.00245156	8.44561	0.0342397	-0.00159982	8.34716	0.00752555	-0.000427495
ENSG00000135842	NIBAN1	4	3.90118e-59	0.632751	9.11811e-214	0.00463129	NA	0.000662008	NA	NA	2.14419e-06	0.0225803	5.68452e-19	NA	NA	NA	9.68436	-0.193379	0	-0.299092	0	0	-0.0230213	-0.0138058	-0.0012729	0	0	0	9.68436	0	-0.0012729	9.49098	0	-0.0012729	9.68436	-0.0230213	-0.0012729	9.38527	-0.0138058	-0.0012729
ENSG00000222041	CYTOR	4	3.96022e-59	0.641565	1.05455e-194	3.64263e-05	NA	0.00691734	7.16801e-25	NA	7.12039e-07	0.000791802	NA	NA	6.67587e-06	0.00114328	6.58114	0.216552	0	0.208744	-0.0305309	0	0.0840947	0.0694358	0	0	-0.00318285	-0.00258292	6.58114	-0.0305309	0	6.79769	-0.0305309	0	6.58114	0.0535638	-0.00318285	6.78988	0.0389049	-0.00258292
ENSG00000196182	STK40	4	5.85764e-59	0.627829	2.63791e-222	0.00256483	NA	NA	1.11924e-09	NA	NA	NA	1.27529e-16	NA	NA	NA	8.61583	-0.140926	0	0	0.0677847	0	0	0	-0.0037361	0	0	0	8.61583	0.0677847	-0.0037361	8.47491	0.0677847	-0.0037361	8.61583	0.0677847	-0.0037361	8.61583	0.0677847	-0.0037361
ENSG00000176641	RNF152	4	2.38242e-58	0.631265	2.22047e-124	0.000964804	NA	0.000964804	3.8442e-16	0.000241503	0.0293121	0.0349987	NA	0.000763132	NA	0.0194597	4.10368	0.405791	0	0.405791	-0.0531372	-0.125649	0.0150754	-0.0700766	0	0.00443466	0	0.00298535	4.10368	-0.0531372	0	4.50947	-0.178786	0.00443466	4.10368	-0.0380618	0	4.50947	-0.123214	0.00298535
ENSG00000158050	DUSP2	4	4.44824e-58	0.62015	1.34829e-197	0.0375565	NA	NA	6.90066e-12	NA	1.08346e-11	2.50699e-09	1.74236e-10	NA	1.37848e-07	1.27264e-05	8.10863	0.133818	0	0	0.120009	0	-0.174835	-0.150905	-0.0044169	0	0.00556471	0.00455049	8.10863	0.120009	-0.0044169	8.24245	0.120009	-0.0044169	8.10863	-0.0548259	0.00114781	8.10863	-0.0308957	0.000133596
ENSG00000117133	RPF1	4	4.96588e-58	0.609425	3.12e-250	7.63355e-05	NA	NA	9.64455e-18	NA	0.00108424	NA	3.01942e-12	NA	NA	NA	6.76625	0.102648	0	0	-0.0541363	0	-0.00590802	0	0.00163658	0	0	0	6.76625	-0.0541363	0.00163658	6.8689	-0.0541363	0.00163658	6.76625	-0.0600443	0.00163658	6.76625	-0.0541363	0.00163658
ENSG00000089639	GMIP	4	5.22871e-58	0.629422	1.23851e-246	0.00221477	NA	NA	3.18085e-14	NA	0.0255456	NA	5.8048e-08	NA	0.0452647	NA	9.09753	-0.110174	0	0	-0.0703037	0	0.0301601	0	0.00189452	0	-0.00114978	0	9.09753	-0.0703037	0.00189452	8.98736	-0.0703037	0.00189452	9.09753	-0.0401435	0.000744742	9.09753	-0.0703037	0.00189452
ENSG00000197540	GZMM	4	9.33966e-58	0.609926	7.94864e-212	0.00688146	NA	NA	8.81672e-11	NA	0.0104978	NA	1.48913e-05	NA	0.0267403	NA	7.0203	0.118936	0	0	-0.0719089	0	-0.0425353	0	0.00182484	0	0.00156428	0	7.0203	-0.0719089	0.00182484	7.13923	-0.0719089	0.00182484	7.0203	-0.114444	0.00338911	7.0203	-0.0719089	0.00182484
ENSG00000126883	NUP214	4	2.89763e-57	0.621933	2.3947e-261	0.000821725	NA	0.000975571	4.28883e-09	NA	0.00115728	1.89936e-05	9.24446e-05	NA	0.000930723	3.37063e-05	8.09697	-0.0786049	0	-0.118271	-0.0368802	0	0.0279984	0.0477937	0.000942673	0	-0.001204	-0.00180243	8.09697	-0.0368802	0.000942673	8.01837	-0.0368802	0.000942673	8.09697	-0.00888186	-0.000261327	7.9787	0.0109135	-0.000859759
ENSG00000166200	COPS2	4	4.50247e-57	0.60376	2.61078e-265	0.00242597	NA	NA	1.32911e-13	NA	NA	NA	2.93875e-07	NA	NA	NA	7.84826	0.0734828	0	0	-0.04386	0	0	0	0.00112739	0	0	0	7.84826	-0.04386	0.00112739	7.92174	-0.04386	0.00112739	7.84826	-0.04386	0.00112739	7.84826	-0.04386	0.00112739
ENSG00000062650	WAPL	4	5.37999e-57	0.623213	3.07264e-288	0.0194811	NA	0.0194811	1.05947e-11	0.0334444	NA	0.0251883	NA	0.0476583	7.66921e-05	0.00557502	8.15819	-0.0625128	0	-0.0625128	-0.00846688	0.0152271	0	0.0160391	0	-0.000541025	-0.000225867	-0.000761438	8.15819	-0.00846688	0	8.09568	0.00676019	-0.000541025	8.15819	-0.00846688	-0.000225867	8.09568	0.00757221	-0.000761438
ENSG00000128609	NDUFA5	4	9.74362e-57	0.605487	3.20845e-264	0.0204775	NA	NA	8.29723e-28	NA	NA	NA	2.07322e-22	NA	NA	NA	7.04411	0.0508732	0	0	-0.0651636	0	0	0	0.0021627	0	0	0	7.04411	-0.0651636	0.0021627	7.09499	-0.0651636	0.0021627	7.04411	-0.0651636	0.0021627	7.04411	-0.0651636	0.0021627
ENSG00000249915	PDCD6	4	1.44694e-56	0.625059	9.76428e-297	4.00804e-05	NA	3.33058e-05	1.9406e-14	0.0160675	0.00661381	1.02021e-10	4.40908e-21	0.0498871	NA	NA	7.52352	-0.082752	0	-0.0689722	0.0246011	0.0140628	0.00256824	0.008444	-0.00120316	-0.00043973	0	0	7.52352	0.0246011	-0.00120316	7.44077	0.0386639	-0.00164289	7.52352	0.0271693	-0.00120316	7.45455	0.0330451	-0.00120316
ENSG00000135525	MAP7	4	2.92195e-56	0.623826	1.80154e-156	5.14302e-07	NA	7.45566e-07	1.23611e-17	0.0405832	3.6547e-05	NA	NA	NA	2.42934e-06	NA	4.67695	-0.417459	0	-0.32121	-0.0297476	0.0115833	0.0823997	0	0	0	-0.00398856	0	4.67695	-0.0297476	0	4.25949	-0.0181643	0	4.67695	0.0526521	-0.00398856	4.35574	-0.0297476	0
ENSG00000166225	FRS2	4	3.17361e-56	0.603261	1.33216e-277	0.0466353	NA	0.00843577	5.57206e-15	NA	NA	0.0065172	2.46746e-09	NA	NA	NA	6.95842	0.032473	0	0.0587786	-0.0300932	0	0	-0.00412684	0.00085083	0	0	0	6.95842	-0.0300932	0.00085083	6.99089	-0.0300932	0.00085083	6.95842	-0.0300932	0.00085083	7.0172	-0.03422	0.00085083
ENSG00000254708	MMADHCP2	4	3.51928e-56	0.607479	7.62312e-110	0.00102412	NA	0.00208515	NA	NA	6.00523e-08	3.64543e-07	NA	NA	0.000520449	0.000845112	3.15728	0.293791	0	0.395058	0	0	-0.190988	-0.1982	0	0	0.00503849	0.00506682	3.15728	0	0	3.45107	0	0	3.15728	-0.190988	0.00503849	3.55234	-0.1982	0.00506682
ENSG00000123810	B9D2	4	6.85205e-56	0.616386	2.79607e-216	9.18464e-09	NA	9.72791e-08	4.14236e-24	NA	NA	NA	NA	NA	0.000265024	NA	5.94743	-0.238846	0	-0.220124	-0.0199095	0	0	0	0	0	-0.00042687	0	5.94743	-0.0199095	0	5.70859	-0.0199095	0	5.94743	-0.0199095	-0.00042687	5.72731	-0.0199095	0
ENSG00000222057	RNU4-62P	4	2.01875e-55	0.606769	5.52668e-188	5.70674e-05	NA	0.00041883	7.4099e-07	NA	NA	NA	6.72738e-14	NA	NA	0.00166529	4.82575	-0.155688	0	-0.166779	0.0413758	0	0	0	-0.00255776	0	0	0.000433	4.82575	0.0413758	-0.00255776	4.67006	0.0413758	-0.00255776	4.82575	0.0413758	-0.00255776	4.65897	0.0413758	-0.00212476
ENSG00000226822	LINC02785	4	2.15763e-55	0.619412	1.99195e-122	0.00190485	NA	0.00372835	8.67582e-07	NA	3.10162e-06	0.000295848	0.00137111	NA	1.69653e-06	0.000104925	4.38344	0.267277	0	0.365218	-0.11067	0	0.147509	0.142059	0.00280255	0	-0.00642212	-0.00597252	4.38344	-0.11067	0.00280255	4.65071	-0.11067	0.00280255	4.38344	0.0368395	-0.00361958	4.74865	0.0313893	-0.00316997
ENSG00000215421	ZNF407	4	2.78139e-55	0.618137	2.05826e-273	1.24447e-05	NA	0.000375668	1.50774e-08	NA	NA	0.01968	1.16112e-05	NA	7.45491e-07	0.00184103	7.66847	-0.0822129	0	-0.105364	-0.0257325	0	0	0.0203859	0.000761462	0	-0.000281818	-0.00106205	7.66847	-0.0257325	0.000761462	7.58626	-0.0257325	0.000761462	7.66847	-0.0257325	0.000479644	7.5631	-0.00534657	-0.000300586
ENSG00000279155		4	4.28577e-55	0.615644	8.85664e-85	0.000147406	NA	0.0280137	0.00475312	NA	2.66736e-10	3.39465e-08	1.64788e-05	NA	1.11e-07	4.6036e-07	3.14991	-0.420925	0	-0.357554	0.0748635	0	-0.284618	-0.326397	-0.00462019	0	0.0100827	0.011915	3.14991	0.0748635	-0.00462019	2.72899	0.0748635	-0.00462019	3.14991	-0.209754	0.0054625	2.79236	-0.251533	0.00729484
ENSG00000101213	PTK6	4	7.05281e-55	0.621359	1.33726e-111	1.56362e-06	NA	1.56362e-06	3.2314e-06	0.0286681	5.29043e-08	0.00014187	4.72652e-08	0.0311888	NA	0.00522467	3.30352	0.489505	0	0.489505	-0.0909455	-0.0695811	-0.0278573	-0.125158	0.00417581	0.00266311	0	0.00355359	3.30352	-0.0909455	0.00417581	3.79303	-0.160527	0.00683892	3.30352	-0.118803	0.00417581	3.79303	-0.216104	0.0077294
ENSG00000107020	PLGRKT	4	8.38187e-55	0.613055	1.12695e-216	0.00335498	NA	0.0103553	6.7938e-10	NA	8.57569e-17	5.63782e-14	NA	NA	2.64881e-13	1.03271e-11	5.49307	0.0941148	0	0.122998	0.0101578	0	-0.0947834	-0.104016	0	0	0.00340691	0.00356355	5.49307	0.0101578	0	5.58719	0.0101578	0	5.49307	-0.0846256	0.00340691	5.61607	-0.0938578	0.00356355
ENSG00000188157	AGRN	4	1.68065e-54	0.660628	8.33186e-117	2.96744e-20	NA	2.45181e-18	8.53772e-13	0.000108387	1.7701e-05	1.19401e-05	NA	NA	0.000439323	0.00371715	5.42157	1.53235	0	1.64823	0.0559477	-0.0427559	-0.1586	-0.197635	0	0	0.00545654	0.00492233	5.42157	0.0559477	0	6.95392	0.0131918	0	5.42157	-0.102652	0.00545654	7.0698	-0.141688	0.00492233
ENSG00000204599	TRIM39	4	2.41096e-54	0.605072	4.7748e-266	0.000270131	NA	0.000400033	NA	NA	NA	NA	1.18703e-34	NA	NA	NA	6.36924	-0.0857705	0	-0.0832732	0	0	0	0	-0.000553711	0	0	0	6.36924	0	-0.000553711	6.28347	0	-0.000553711	6.36924	0	-0.000553711	6.28597	0	-0.000553711
ENSG00000169891	REPS2	4	3.31672e-54	0.616019	6.19435e-166	0.000181886	NA	0.0164608	4.47237e-32	NA	0.0113634	0.00157258	NA	NA	NA	NA	7.54837	-0.359452	0	-0.290334	-0.0679112	0	0.0168781	0.0270964	0	0	0	0	7.54837	-0.0679112	0	7.18892	-0.0679112	0	7.54837	-0.0510331	0	7.25804	-0.0408148	0
ENSG00000180104	EXOC3	4	1.18713e-53	0.613099	4.70816e-259	1.58082e-06	NA	8.98236e-05	1.79588e-11	0.00989328	6.69606e-08	0.00123023	9.85334e-05	NA	NA	0.0427136	7.94846	-0.141327	0	-0.138205	-0.0371586	0.00561472	0.00926295	0.0333757	0.000779631	0	0	-0.00079825	7.94846	-0.0371586	0.000779631	7.80713	-0.0315439	0.000779631	7.94846	-0.0278956	0.000779631	7.81025	-0.0037829	-1.86187e-05
ENSG00000145936	KCNMB1	4	1.31611e-53	0.60422	9.29367e-160	7.83911e-07	NA	1.04047e-06	NA	0.0152299	0.000359057	0.00603909	7.56707e-09	0.0125471	NA	NA	4.53459	0.460606	0	0.400685	0	-0.0596668	-0.0175056	-0.0169097	-0.000940362	0.00241316	0	0	4.53459	0	-0.000940362	4.9952	-0.0596668	0.0014728	4.53459	-0.0175056	-0.000940362	4.93528	-0.0169097	-0.000940362
ENSG00000213281	NRAS	4	6.50852e-53	0.602571	2.10025e-259	4.16427e-08	NA	6.76409e-08	NA	0.0471149	1.10118e-06	9.00824e-06	0.000397238	NA	NA	NA	7.40328	0.199712	0	0.196296	0	-0.00518662	-0.0100443	-0.0118726	-0.000235057	0	0	0	7.40328	0	-0.000235057	7.60299	-0.00518662	-0.000235057	7.40328	-0.0100443	-0.000235057	7.59957	-0.0118726	-0.000235057
ENSG00000258831		4	9.32455e-53	0.61499	5.4566e-66	7.29869e-09	NA	2.51137e-05	1.59768e-09	NA	0.0097634	0.000939091	4.00085e-18	NA	NA	NA	3.49849	-1.06609	0	-0.893335	0.20116	0	0.0354289	0.0588171	-0.0117632	0	0	0	3.49849	0.20116	-0.0117632	2.4324	0.20116	-0.0117632	3.49849	0.236589	-0.0117632	2.60515	0.259977	-0.0117632
ENSG00000169155	ZBTB43	4	1.70905e-52	0.600433	1.27476e-246	0.000139176	NA	0.0129461	3.90757e-07	NA	4.62944e-16	2.37416e-10	2.97155e-07	NA	NA	NA	7.03651	0.100023	0	0.0825811	-0.0276975	0	-0.0161519	-0.0155077	0.00107082	0	0	0	7.03651	-0.0276975	0.00107082	7.13653	-0.0276975	0.00107082	7.03651	-0.0438494	0.00107082	7.11909	-0.0432052	0.00107082
ENSG00000100281	HMGXB4	4	2.29371e-52	0.614302	2.19384e-264	0.000556708	NA	0.0315068	0.048974	NA	1.2232e-07	5.05647e-05	0.00120363	NA	1.01475e-05	0.000240649	6.663	0.0641154	0	0.0603493	0.00932566	0	-0.0369697	-0.0356759	-0.000612011	0	0.00128469	0.00125368	6.663	0.00932566	-0.000612011	6.72712	0.00932566	-0.000612011	6.663	-0.027644	0.000672678	6.72335	-0.0263502	0.000641667
ENSG00000123737	EXOSC9	4	2.49228e-52	0.610307	1.20765e-237	5.78406e-05	NA	3.16705e-05	8.21123e-20	NA	0.0373812	0.0017816	NA	NA	0.0315538	0.00577096	6.56073	0.117861	0	0.182847	-0.0145464	0	-0.0192329	-0.0361895	0	0	0.000833335	0.00122476	6.56073	-0.0145464	0	6.67859	-0.0145464	0	6.56073	-0.0337793	0.000833335	6.74357	-0.0507359	0.00122476
ENSG00000258476	LINC02207	4	4.4596e-52	0.600315	6.12414e-110	3.12453e-10	NA	1.13538e-05	NA	NA	0.000151265	0.000717077	4.43261e-26	NA	NA	NA	5.09045	-1.05053	0	-0.844132	0	0	0.0443541	0.0509423	-0.00429556	0	0	0	5.09045	0	-0.00429556	4.03992	0	-0.00429556	5.09045	0.0443541	-0.00429556	4.24632	0.0509423	-0.00429556
ENSG00000238057	ZEB2-AS1	4	3.03883e-51	0.614448	7.80948e-132	7.58523e-07	NA	1.68163e-05	0.0188894	0.0013939	0.000267172	2.49191e-05	4.43325e-05	NA	0.000158755	2.03276e-05	4.23278	0.443099	0	0.44341	0.0396878	-0.0217875	-0.0907037	-0.132179	-0.00278175	0	0.00402741	0.00522698	4.23278	0.0396878	-0.00278175	4.67588	0.0179003	-0.00278175	4.23278	-0.051016	0.00124566	4.67619	-0.0924909	0.00244523
ENSG00000079462	PAFAH1B3	4	9.38468e-51	0.610534	5.9739e-189	1.37846e-05	NA	1.37846e-05	NA	3.52199e-05	3.31078e-16	1.13229e-18	0.0340935	4.28409e-05	4.75235e-14	6.66296e-18	4.96966	0.266182	0	0.266182	0	-0.0665365	-0.120573	-0.157245	0.000224164	0.00258573	0.0047365	0.00601569	4.96966	0	0.000224164	5.23585	-0.0665365	0.00280989	4.96966	-0.120573	0.00496066	5.23585	-0.157245	0.00623985
ENSG00000071537	SEL1L	4	1.2533e-50	0.61494	7.31051e-220	0.000957418	NA	0.0391415	3.3852e-06	NA	0.000473121	0.00657911	2.52213e-09	NA	0.00602262	0.039995	8.09014	-0.135609	0	-0.128099	0.0500151	0	0.0527632	0.0522328	-0.00258917	0	-0.00173658	-0.00153053	8.09014	0.0500151	-0.00258917	7.95453	0.0500151	-0.00258917	8.09014	0.102778	-0.00432575	7.96204	0.102248	-0.0041197
ENSG00000146278	PNRC1	4	1.8211e-49	0.601468	6.65853e-227	0.00210136	NA	0.01176	0.0232169	NA	5.85778e-11	1.18797e-07	0.0111905	NA	6.74812e-08	4.25991e-06	9.76118	-0.138229	0	-0.172169	0.0261666	0	-0.113609	-0.115196	-0.00115772	0	0.00386902	0.00385653	9.76118	0.0261666	-0.00115772	9.62295	0.0261666	-0.00115772	9.76118	-0.0874421	0.0027113	9.58901	-0.0890298	0.00269881
ENSG00000255050		4	1.89431e-49	0.621033	4.34751e-82	0.000268047	NA	0.0101523	1.24044e-06	NA	2.87341e-05	0.00699058	0.00846878	NA	5.45453e-05	0.0121774	3.34308	-0.492207	0	-0.460442	-0.162294	0	0.18552	0.154903	0.00351157	0	-0.00773988	-0.00573389	3.34308	-0.162294	0.00351157	2.85088	-0.162294	0.00351157	3.34308	0.023226	-0.00422831	2.88264	-0.00739115	-0.00222233
ENSG00000273559	CWC25	4	3.74112e-49	0.610574	2.56194e-222	0.00762644	NA	0.0130319	NA	NA	1.10749e-05	0.00813877	2.98947e-15	NA	0.000360938	0.0209649	7.48188	-0.112737	0	-0.155714	0	0	-0.0616918	-0.0444227	-0.000705905	0	0.00210205	0.0015087	7.48188	0	-0.000705905	7.36914	0	-0.000705905	7.48188	-0.0616918	0.00139614	7.32616	-0.0444227	0.000802793
ENSG00000272967		4	7.73703e-49	0.629286	4.46104e-38	0.000848031	NA	0.00540001	5.7255e-13	NA	8.58469e-10	3.1325e-07	1.09731e-11	NA	4.754e-06	6.04191e-05	1.99442	0.432375	0	0.58921	0.257022	0	-0.392465	-0.344132	-0.00927231	0	0.0123096	0.0104801	1.99442	0.257022	-0.00927231	2.42679	0.257022	-0.00927231	1.99442	-0.135442	0.0030373	2.58363	-0.08711	0.00120783
ENSG00000147459	DOCK5	4	7.46256e-48	0.603542	1.24382e-181	0.000282643	NA	0.0146948	3.10406e-07	NA	1.34835e-07	0.000416164	0.0030437	NA	4.90993e-05	0.00862361	9.33912	-0.289765	0	-0.294132	-0.107454	0	0.157814	0.132406	0.00239618	0	-0.00503974	-0.00380682	9.33912	-0.107454	0.00239618	9.04935	-0.107454	0.00239618	9.33912	0.0503599	-0.00264356	9.04499	0.0249515	-0.00141064
ENSG00000118515	SGK1	4	1.14466e-47	0.627223	1.45989e-170	0.0187806	NA	0.045683	2.05449e-13	NA	1.79418e-09	3.58078e-07	6.4641e-16	NA	1.40984e-07	1.24815e-06	8.70175	0.200697	0	0.260115	0.17417	0	-0.197486	-0.210937	-0.0077052	0	0.00719659	0.00779776	8.70175	0.17417	-0.0077052	8.90244	0.17417	-0.0077052	8.70175	-0.0233165	-0.000508606	8.96186	-0.0367676	9.25679e-05
ENSG00000123342	MMP19	5	0	0.917769	7.65032e-62	3.11853e-07	NA	2.907e-08	2.64383e-102	0.00918587	0.00838572	0.000188176	7.62342e-95	NA	NA	NA	2.42287	0.676329	0	0.736483	0.977471	-0.0234698	-0.0170075	-0.0339642	-0.0317329	0	0	0	2.42287	0.977471	-0.0317329	3.0992	0.954001	-0.0317329	2.42287	0.960463	-0.0317329	3.15936	0.943506	-0.0317329
ENSG00000155850	SLC26A2	5	0	0.913006	1.35004e-251	2.04946e-06	NA	2.04946e-06	3.32885e-56	0.00729354	0.00170725	0.00130017	7.92671e-48	0.0170463	0.000409107	0.000536633	6.14107	0.13407	0	0.13407	0.141899	-0.0244319	-0.0222487	-0.0294221	-0.00489268	0.000852808	0.00107873	0.00124918	6.14107	0.141899	-0.00489268	6.27514	0.117468	-0.00403987	6.14107	0.119651	-0.00381394	6.27514	0.112477	-0.0036435
ENSG00000126814	TRMT5	5	0	0.897349	3.07992e-202	0.000125974	NA	0.0221836	2.89703e-87	NA	NA	NA	2.15013e-81	NA	NA	NA	4.6264	0.118776	0	0.0699498	0.252051	0	0	0	-0.00890996	0	0	0	4.6264	0.252051	-0.00890996	4.74517	0.252051	-0.00890996	4.6264	0.252051	-0.00890996	4.69635	0.252051	-0.00890996
ENSG00000197632	SERPINB2	5	0	0.92011	5.24172e-75	0.00860481	NA	0.018134	6.48736e-114	0.0371495	1.85897e-13	7.23168e-10	3.40535e-106	NA	NA	NA	3.28538	0.394752	0	0.354891	1.33807	-0.0225896	-0.0632761	-0.070265	-0.044144	0	0	0	3.28538	1.33807	-0.044144	3.68014	1.31548	-0.044144	3.28538	1.27479	-0.044144	3.64027	1.2678	-0.044144
ENSG00000183520	UTP11	5	0	0.904291	8.78691e-250	0.00972552	NA	0.000977591	1.55494e-89	NA	0.0278434	NA	1.70906e-87	NA	NA	NA	5.51568	0.0521348	0	0.0668801	0.162041	0	-0.00300288	0	-0.00605928	0	0	0	5.51568	0.162041	-0.00605928	5.56782	0.162041	-0.00605928	5.51568	0.159038	-0.00605928	5.58256	0.162041	-0.00605928
ENSG00000137656	BUD13	5	0	0.927619	1.46684e-281	0.0103837	NA	0.00523105	1.15031e-96	NA	NA	NA	5.88468e-89	NA	NA	NA	5.69817	0.0343921	0	0.0375396	0.126237	0	0	0	-0.00436679	0	0	0	5.69817	0.126237	-0.00436679	5.73256	0.126237	-0.00436679	5.69817	0.126237	-0.00436679	5.73571	0.126237	-0.00436679
ENSG00000124145	SDC4	5	2.31053e-308	0.899095	1.51858e-151	0.0311376	NA	NA	3.44735e-77	NA	1.59683e-06	6.19559e-21	1.3057e-66	NA	0.0307973	NA	4.48143	0.137297	0	0	0.478597	0	-0.11092	-0.0480333	-0.015722	0	0.00205361	0	4.48143	0.478597	-0.015722	4.61873	0.478597	-0.015722	4.48143	0.367677	-0.0136684	4.48143	0.430563	-0.015722
ENSG00000065600	PACC1	5	1.61394e-294	0.886918	3.34895e-243	5.51022e-08	NA	5.78726e-06	4.36555e-77	NA	NA	NA	2.95358e-69	NA	NA	0.0376888	5.53348	0.116474	0	0.118896	0.146664	0	0	0	-0.00504804	0	0	0.000153397	5.53348	0.146664	-0.00504804	5.64995	0.146664	-0.00504804	5.53348	0.146664	-0.00504804	5.65237	0.146664	-0.00489464
ENSG00000112578	BYSL	5	1.96747e-294	0.882322	6.07848e-170	0.00804591	NA	0.00631238	6.85404e-76	NA	9.58826e-21	6.9416e-14	7.78903e-77	NA	NA	NA	4.41166	0.118323	0	0.157097	0.294734	0	-0.0337985	-0.0328354	-0.011389	0	0	0	4.41166	0.294734	-0.011389	4.52999	0.294734	-0.011389	4.41166	0.260936	-0.011389	4.56876	0.261899	-0.011389
ENSG00000205339	IPO7	5	1.10745e-292	0.889444	1.17742e-267	0.00783509	NA	0.00977423	3.19031e-81	NA	0.00145619	0.00132451	3.78432e-82	NA	NA	NA	7.35252	0.0544926	0	0.0677987	0.146724	0	-0.00458891	-0.00593084	-0.00568841	0	0	0	7.35252	0.146724	-0.00568841	7.40702	0.146724	-0.00568841	7.35252	0.142135	-0.00568841	7.42032	0.140793	-0.00568841
ENSG00000162695	SLC30A7	5	1.41814e-292	0.88875	2.47776e-262	0.0342308	NA	0.0337569	4.83837e-67	0.00847923	6.51765e-06	3.62166e-05	7.08843e-57	NA	0.00198223	0.00463391	7.31754	0.0542369	0	0.0632793	0.140921	-0.00499167	-0.0326541	-0.0379513	-0.00470277	0	0.000941455	0.00100049	7.31754	0.140921	-0.00470277	7.37177	0.135929	-0.00470277	7.31754	0.108267	-0.00376132	7.38081	0.102969	-0.00370228
ENSG00000119812	FAM98A	5	3.80501e-288	0.884612	1.0054e-244	0.000395004	NA	2.54242e-05	2.99844e-83	NA	NA	NA	2.59308e-79	NA	NA	NA	5.50292	0.0751526	0	0.0899745	0.162578	0	0	0	-0.00592548	0	0	0	5.50292	0.162578	-0.00592548	5.57807	0.162578	-0.00592548	5.50292	0.162578	-0.00592548	5.59289	0.162578	-0.00592548
ENSG00000162734	PEA15	5	1.17327e-278	0.884978	5.26009e-221	6.35613e-06	NA	7.79399e-08	1.84584e-77	NA	NA	NA	1.0432e-78	NA	NA	0.0409233	7.02536	0.163349	0	0.24365	0.252051	0	0	0	-0.00999841	0	0	-0.000258596	7.02536	0.252051	-0.00999841	7.18871	0.252051	-0.00999841	7.02536	0.252051	-0.00999841	7.26901	0.252051	-0.010257
ENSG00000110031	LPXN	5	8.8165e-275	0.879661	7.03018e-260	0.00232488	NA	0.00145973	1.4674e-77	NA	NA	NA	2.94311e-68	NA	0.00133354	2.63128e-05	7.30585	0.0690158	0	0.0854585	0.153599	0	0	0	-0.00520778	0	-0.000218501	-0.000342376	7.30585	0.153599	-0.00520778	7.37486	0.153599	-0.00520778	7.30585	0.153599	-0.00542628	7.39131	0.153599	-0.00555016
ENSG00000104549	SQLE	5	2.3031e-255	0.88193	1.00002e-169	0.000442438	NA	0.000442438	8.54428e-21	0.0098464	5.94745e-18	4.21777e-10	1.72225e-17	0.013873	3.63342e-20	5.98015e-14	5.46043	0.265637	0	0.265637	0.172392	-0.0637106	0.182723	0.161615	-0.00615099	0.00238643	-0.0084846	-0.00784953	5.46043	0.172392	-0.00615099	5.72607	0.108681	-0.00376456	5.46043	0.355115	-0.0146356	5.72607	0.334007	-0.0140005
ENSG00000171208	NETO2	5	1.21809e-240	0.876354	1.82232e-155	0.000137619	NA	8.8526e-08	3.94407e-61	0.000608774	0.00233149	NA	6.51298e-55	0.00136791	0.00117033	0.0106632	4.5415	0.30937	0	0.347961	0.339539	-0.0830153	0.0576515	0	-0.0123844	0.00303367	-0.00264925	-0.000505305	4.5415	0.339539	-0.0123844	4.85087	0.256524	-0.00935069	4.5415	0.397191	-0.0150336	4.88946	0.339539	-0.0128897
ENSG00000170502	NUDT9	5	4.08256e-234	0.860416	6.18005e-235	0.000143333	NA	7.78743e-06	4.88454e-73	0.00792101	NA	NA	1.91174e-66	NA	NA	NA	5.11474	0.110494	0	0.0958584	0.140635	-0.00516859	0	0	-0.00486773	0	0	0	5.11474	0.140635	-0.00486773	5.22523	0.135467	-0.00486773	5.11474	0.140635	-0.00486773	5.2106	0.140635	-0.00486773
ENSG00000141380	SS18	5	2.03522e-233	0.867338	1.67362e-253	0.0243621	NA	0.0471635	3.29991e-61	0.038614	1.44853e-05	4.15942e-05	1.53754e-52	NA	0.00909174	0.00939204	7.33325	0.0651995	0	0.066773	0.144482	-0.00441307	-0.0353941	-0.042522	-0.00491818	0	0.00089329	0.00103482	7.33325	0.144482	-0.00491818	7.39845	0.140069	-0.00491818	7.33325	0.109088	-0.00402489	7.40002	0.10196	-0.00388336
ENSG00000213585	VDAC1	5	7.28872e-233	0.861171	2.07019e-239	0.000591404	NA	0.000114179	2.53428e-69	NA	1.1943e-05	0.000178263	6.0406e-72	NA	NA	NA	6.60526	0.0927355	0	0.134037	0.159552	0	-0.00837601	-0.00911154	-0.00635744	0	0	0	6.60526	0.159552	-0.00635744	6.69799	0.159552	-0.00635744	6.60526	0.151176	-0.00635744	6.73929	0.15044	-0.00635744
ENSG00000143344	RGL1	5	2.20062e-228	0.860584	5.42621e-130	2.70769e-11	NA	3.32961e-20	7.10622e-72	0.00159104	0.00328518	NA	3.10046e-67	0.0106757	NA	NA	4.84997	0.895481	0	0.832533	0.575523	-0.118941	0.0164711	0	-0.0205171	0.00369139	0	0	4.84997	0.575523	-0.0205171	5.74545	0.456582	-0.0168257	4.84997	0.591994	-0.0205171	5.6825	0.575523	-0.0205171
ENSG00000159131	GART	5	7.30906e-217	0.859495	1.63571e-257	1.23571e-07	NA	6.98459e-06	1.68187e-59	NA	0.00023498	0.00455936	3.18902e-54	NA	0.0120556	0.0416659	6.67209	0.110358	0	0.141765	0.130094	0	-0.0275602	-0.0270473	-0.00468813	0	0.000784999	0.000752015	6.67209	0.130094	-0.00468813	6.78245	0.130094	-0.00468813	6.67209	0.102534	-0.00390313	6.81386	0.103046	-0.00393611
ENSG00000172315	TP53RK	5	3.37482e-216	0.852135	9.71973e-247	0.000296277	NA	0.033754	2.09418e-71	NA	NA	NA	2.31232e-65	NA	NA	NA	6.11109	0.0832333	0	0.0482391	0.147069	0	0	0	-0.00516773	0	0	0	6.11109	0.147069	-0.00516773	6.19432	0.147069	-0.00516773	6.11109	0.147069	-0.00516773	6.15933	0.147069	-0.00516773
ENSG00000139289	PHLDA1	5	3.29321e-214	0.862076	1.05973e-141	6.7501e-05	NA	7.96525e-10	4.10366e-58	0.000268546	0.00307614	NA	2.05199e-49	0.00126321	0.0101571	NA	5.62167	0.504611	0	0.52276	0.510389	-0.140674	0.088066	0	-0.017236	0.00482131	-0.00321475	0	5.62167	0.510389	-0.017236	6.12628	0.369715	-0.0124147	5.62167	0.598455	-0.0204507	6.14443	0.510389	-0.017236
ENSG00000010165	METTL13	5	3.68902e-214	0.862466	6.45297e-237	7.76504e-05	NA	0.00329019	1.86213e-67	NA	0.00301738	0.0220148	1.71607e-59	NA	NA	NA	5.96867	0.0999969	0	0.0944549	0.144497	0	-0.00519675	-0.00511846	-0.00484124	0	0	0	5.96867	0.144497	-0.00484124	6.06866	0.144497	-0.00484124	5.96867	0.1393	-0.00484124	6.06312	0.139378	-0.00484124
ENSG00000120337	TNFSF18	5	2.05124e-210	0.852615	NA	0.000233924	NA	0.000233924	1.07234e-30	0.00859131	0.016861	0.00603534	5.4726e-34	0.0198894	0.0486789	0.0336624	0	1.29411	0	1.29411	0.885628	-0.22063	-0.10351	-0.230961	-0.0349214	0.00716372	0.00388163	0.00658387	0	0.885628	-0.0349214	1.29411	0.664998	-0.0277577	0	0.782118	-0.0310398	1.29411	0.654667	-0.0283375
ENSG00000101181	MTG2	5	3.97078e-210	0.852015	2.58283e-260	0.00100743	NA	2.95365e-05	2.72941e-71	NA	0.000183411	NA	1.16659e-65	NA	NA	NA	6.51631	-0.0687427	0	-0.0881734	0.126708	0	-0.00533043	0	-0.00446576	0	0	0	6.51631	0.126708	-0.00446576	6.44757	0.126708	-0.00446576	6.51631	0.121377	-0.00446576	6.42814	0.126708	-0.00446576
ENSG00000179933	C14orf119	5	4.30451e-209	0.848364	1.97234e-238	2.63427e-05	NA	6.48306e-08	2.22305e-63	NA	0.00117986	NA	1.50077e-55	NA	NA	NA	6.05241	0.109987	0	0.143845	0.138329	0	0.00569272	0	-0.0046715	0	0	0	6.05241	0.138329	-0.0046715	6.1624	0.138329	-0.0046715	6.05241	0.144022	-0.0046715	6.19626	0.138329	-0.0046715
ENSG00000132170	PPARG	5	4.0481e-204	0.851404	3.14232e-66	4.9429e-05	NA	5.14504e-12	2.83356e-57	0.000137572	8.4134e-05	NA	7.93901e-54	0.000413995	0.000544508	NA	2.87961	0.760489	0	0.818574	0.6971	-0.20346	0.154037	0	-0.0254469	0.00720843	-0.00567539	0	2.87961	0.6971	-0.0254469	3.6401	0.49364	-0.0182384	2.87961	0.851137	-0.0311223	3.69819	0.6971	-0.0254469
ENSG00000134001	EIF2S1	5	8.97275e-203	0.849411	7.76553e-239	2.68552e-08	NA	2.31238e-08	3.5242e-67	0.00221701	8.33028e-07	9.12993e-08	5.55074e-68	NA	NA	NA	6.75919	0.194072	0	0.195071	0.151335	-0.00783171	-0.00983184	-0.0140763	-0.00573625	0	0	0	6.75919	0.151335	-0.00573625	6.95326	0.143503	-0.00573625	6.75919	0.141503	-0.00573625	6.95426	0.137258	-0.00573625
ENSG00000267534	S1PR2	5	1.91341e-201	0.841751	6.9971e-190	0.000394258	NA	0.0013121	2.29384e-65	NA	NA	NA	1.09595e-56	NA	NA	NA	4.86823	0.136066	0	0.123005	0.223888	0	0	0	-0.0074785	0	0	0	4.86823	0.223888	-0.0074785	5.0043	0.223888	-0.0074785	4.86823	0.223888	-0.0074785	4.99123	0.223888	-0.0074785
ENSG00000174946	GPR171	5	1.87973e-200	0.852346	3.37992e-184	0.0328299	NA	NA	9.1101e-55	NA	9.50393e-10	2.65195e-07	3.96742e-44	NA	2.63945e-07	4.72316e-05	5.82807	0.11756	0	0	0.322615	0	-0.132577	-0.109676	-0.0105621	0	0.00463134	0.00360582	5.82807	0.322615	-0.0105621	5.94563	0.322615	-0.0105621	5.82807	0.190037	-0.00593073	5.82807	0.212938	-0.00695626
ENSG00000104951	IL4I1	5	2.12847e-192	0.845152	1.3644e-105	2.2127e-07	NA	2.11276e-08	6.20216e-72	0.0240449	4.11451e-13	2.29883e-09	5.11854e-65	NA	NA	NA	4.11751	0.652817	0	0.710309	0.590802	-0.0204551	-0.053413	-0.0567968	-0.0196239	0	0	0	4.11751	0.590802	-0.0196239	4.77033	0.570347	-0.0196239	4.11751	0.537389	-0.0196239	4.82782	0.534005	-0.0196239
ENSG00000145685	LHFPL2	5	6.69819e-187	0.838315	5.42859e-151	5.69097e-06	NA	7.41687e-07	2.13942e-67	0.00477667	NA	0.0285322	2.34634e-65	NA	0.000462516	NA	5.68784	0.427414	0	0.468838	0.410142	-0.0199283	0	0.0153748	-0.0150781	0	0.000796276	0	5.68784	0.410142	-0.0150781	6.11526	0.390214	-0.0150781	5.68784	0.410142	-0.0142818	6.15668	0.425517	-0.0150781
ENSG00000100804	PSMB5	5	1.41278e-181	0.829636	4.46303e-223	0.00152057	NA	0.00138008	3.05358e-67	NA	0.0409222	NA	9.72854e-63	NA	NA	NA	5.40739	0.08966	0	0.0904762	0.16095	0	-0.00388815	0	-0.00576251	0	0	0	5.40739	0.16095	-0.00576251	5.49705	0.16095	-0.00576251	5.40739	0.157061	-0.00576251	5.49787	0.16095	-0.00576251
ENSG00000213593	TMX2	5	1.40291e-178	0.833072	5.26539e-245	0.00105271	NA	8.98252e-06	2.21925e-57	NA	0.0140724	NA	3.67838e-55	NA	0.00320398	0.0294495	6.23473	0.0775871	0	0.127042	0.122097	0	0.0204879	0	-0.00467559	0	-0.00104274	-0.000175722	6.23473	0.122097	-0.00467559	6.31232	0.122097	-0.00467559	6.23473	0.142584	-0.00571833	6.36178	0.122097	-0.00485131
ENSG00000167635	ZNF146	5	1.53361e-178	0.830187	1.52877e-249	9.4238e-06	NA	0.00018047	7.01519e-66	0.0175044	0.000747829	2.63904e-07	7.44187e-61	NA	NA	NA	6.72187	0.130985	0	0.109824	0.127663	-0.0052082	-0.00567911	-0.0116405	-0.0043952	0	0	0	6.72187	0.127663	-0.0043952	6.85285	0.122455	-0.0043952	6.72187	0.121984	-0.0043952	6.83169	0.116023	-0.0043952
ENSG00000170017	ALCAM	5	4.20133e-178	0.830358	2.22046e-178	0.0309967	NA	0.0309967	1.32661e-41	0.00789678	NA	0.00167808	7.89094e-41	0.016315	NA	0.00165821	6.87882	-0.185106	0	-0.185106	0.270544	0.0695893	0	0.0826499	-0.0103033	-0.0024297	0	-0.00320142	6.87882	0.270544	-0.0103033	6.69371	0.340133	-0.012733	6.87882	0.270544	-0.0103033	6.69371	0.353194	-0.0135047
ENSG00000152193	OBI1	5	1.89406e-174	0.819122	3.55783e-245	0.000243483	NA	NA	1.53739e-63	NA	NA	NA	3.11372e-57	NA	NA	NA	5.8772	0.086811	0	0	0.14107	0	0	0	-0.00491169	0	0	0	5.8772	0.14107	-0.00491169	5.96401	0.14107	-0.00491169	5.8772	0.14107	-0.00491169	5.8772	0.14107	-0.00491169
ENSG00000140259	MFAP1	5	1.63176e-173	0.83937	4.16259e-232	0.00243473	NA	NA	1.87732e-64	NA	0.000639021	NA	2.77815e-58	NA	NA	NA	5.72605	0.0832438	0	0	0.163576	0	-0.00658399	0	-0.00569175	0	0	0	5.72605	0.163576	-0.00569175	5.8093	0.163576	-0.00569175	5.72605	0.156992	-0.00569175	5.72605	0.163576	-0.00569175
ENSG00000104695	PPP2CB	5	2.20595e-171	0.822969	6.43838e-241	0.00011882	NA	0.000259928	3.61191e-66	NA	NA	NA	1.07616e-62	NA	NA	NA	6.01436	0.0943063	0	0.0893071	0.143776	0	0	0	-0.00525609	0	0	0	6.01436	0.143776	-0.00525609	6.10866	0.143776	-0.00525609	6.01436	0.143776	-0.00525609	6.10366	0.143776	-0.00525609
ENSG00000086827	ZW10	5	4.78884e-168	0.813802	3.585e-245	0.000962026	NA	0.0135707	1.44973e-64	NA	NA	NA	6.53839e-60	NA	NA	NA	5.42045	0.068424	0	0.0508164	0.119218	0	0	0	-0.00426901	0	0	0	5.42045	0.119218	-0.00426901	5.48888	0.119218	-0.00426901	5.42045	0.119218	-0.00426901	5.47127	0.119218	-0.00426901
ENSG00000205765	RIMOC1	5	2.2173e-164	0.826892	5.4772e-234	0.00341575	NA	0.0301037	2.19837e-53	NA	0.000901556	0.0130899	3.13922e-43	NA	NA	NA	6.2788	0.0802863	0	0.0758476	0.124767	0	-0.00638982	-0.00607982	-0.00394145	0	0	0	6.2788	0.124767	-0.00394145	6.35909	0.124767	-0.00394145	6.2788	0.118377	-0.00394145	6.35465	0.118687	-0.00394145
ENSG00000169188	APEX2	5	2.23617e-164	0.814246	5.56477e-257	0.0150384	NA	0.000247796	2.20802e-63	NA	NA	NA	1.44686e-58	NA	NA	NA	5.81354	0.0460119	0	0.0700908	0.107495	0	0	0	-0.00383771	0	0	0	5.81354	0.107495	-0.00383771	5.85955	0.107495	-0.00383771	5.81354	0.107495	-0.00383771	5.88363	0.107495	-0.00383771
ENSG00000006451	RALA	5	5.78784e-163	0.816584	2.57418e-247	0.0022313	NA	0.0412286	1.43356e-49	NA	3.54816e-06	2.06544e-05	6.92819e-38	NA	NA	NA	6.34854	0.0710864	0	0.0604006	0.0985973	0	-0.00767634	-0.0089925	-0.00298929	0	0	0	6.34854	0.0985973	-0.00298929	6.41963	0.0985973	-0.00298929	6.34854	0.090921	-0.00298929	6.40894	0.0896048	-0.00298929
ENSG00000139926	FRMD6	5	4.10616e-161	0.817272	2.33483e-113	0.00118689	NA	0.0421216	3.87812e-56	NA	0.00118641	0.00190259	2.06283e-47	NA	NA	NA	2.855	0.19004	0	0.157877	0.287483	0	-0.0128538	-0.0162727	-0.00922532	0	0	0	2.855	0.287483	-0.00922532	3.04504	0.287483	-0.00922532	2.855	0.274629	-0.00922532	3.01287	0.27121	-0.00922532
ENSG00000136448	NMT1	5	1.57577e-159	0.818632	5.4151e-287	3.48692e-06	NA	1.89854e-09	3.86249e-51	0.0219331	NA	NA	9.74751e-42	0.0333317	6.77171e-06	1.94577e-07	7.32142	0.106139	0	0.105281	0.0710449	-0.0151009	0	0	-0.00235048	0.000545565	-0.000211034	-0.00029685	7.32142	0.0710449	-0.00235048	7.42755	0.055944	-0.00180492	7.32142	0.0710449	-0.00256152	7.4267	0.0710449	-0.00264733
ENSG00000108691	CCL2	5	1.68614e-159	0.835303	1.27303e-43	7.55585e-19	NA	7.55585e-19	1.37291e-66	2.69071e-09	1.12493e-05	1.50373e-09	1.42301e-60	2.408e-07	NA	8.36128e-07	3.24027	2.69935	0	2.69935	1.38344	-0.500154	-0.0532824	-0.508983	-0.0471229	0.0164055	0	0.0155931	3.24027	1.38344	-0.0471229	5.93962	0.883284	-0.0307174	3.24027	1.33016	-0.0471229	5.93962	0.874455	-0.0315298
ENSG00000162377	COA7	5	1.92839e-159	0.81606	8.35348e-170	0.00945144	NA	0.000969906	1.7218e-56	0.0448559	NA	NA	2.07129e-57	0.0310872	NA	NA	4.6524	0.188281	0	0.142883	0.252377	-0.0427458	0	0	-0.00989573	0.00177543	0	0	4.6524	0.252377	-0.00989573	4.84068	0.209631	-0.00812031	4.6524	0.252377	-0.00989573	4.79528	0.252377	-0.00989573
ENSG00000164168	TMEM184C	5	3.16384e-158	0.813665	9.04163e-271	0.0476346	NA	4.45943e-07	1.83986e-52	NA	0.000179054	NA	7.39956e-48	NA	0.0014115	NA	6.28094	0.0343228	0	0.0902775	0.0825839	0	0.0232551	0	-0.00297854	0	-0.000825718	0	6.28094	0.0825839	-0.00297854	6.31526	0.0825839	-0.00297854	6.28094	0.105839	-0.00380426	6.37121	0.0825839	-0.00297854
ENSG00000253557		5	9.2994e-157	0.833637	0.000134429	0.0204489	NA	NA	1.00261e-24	NA	3.22344e-11	1.02709e-16	1.7154e-22	NA	2.11418e-12	8.15554e-16	-1.19991	0.36604	0	0	0.82937	0	0.317717	0.407463	-0.0270241	0	-0.0142018	-0.0163597	-1.19991	0.82937	-0.0270241	-0.833866	0.82937	-0.0270241	-1.19991	1.14709	-0.0412258	-1.19991	1.23683	-0.0433838
ENSG00000213024	NUP62	5	1.09899e-155	0.815487	1.10313e-229	0.00250578	NA	4.5313e-05	1.51104e-61	0.0315854	1.01158e-10	7.42713e-09	1.27287e-55	NA	NA	NA	7.0771	0.120949	0	0.165008	0.163334	-0.00646671	-0.0156677	-0.0181532	-0.00552215	0	0	0	7.0771	0.163334	-0.00552215	7.19805	0.156868	-0.00552215	7.0771	0.147667	-0.00552215	7.24211	0.145181	-0.00552215
ENSG00000135077	HAVCR2	5	3.16064e-154	0.818393	1.47328e-177	4.28548e-11	NA	8.07298e-25	1.25353e-51	0.0153383	4.56291e-05	NA	2.89866e-49	0.0468224	NA	NA	6.06383	0.583382	0	0.639171	0.271082	-0.0603207	0.0154443	0	-0.00999019	0.00190591	0	0	6.06383	0.271082	-0.00999019	6.64721	0.210761	-0.00808428	6.06383	0.286526	-0.00999019	6.703	0.271082	-0.00999019
ENSG00000117682	DHDDS	5	1.31726e-153	0.807398	7.37011e-276	0.0280251	NA	0.000276354	6.02212e-63	NA	NA	NA	2.97939e-60	NA	NA	NA	6.31505	0.0352146	0	0.0589945	0.0905138	0	0	0	-0.00334949	0	0	0	6.31505	0.0905138	-0.00334949	6.35026	0.0905138	-0.00334949	6.31505	0.0905138	-0.00334949	6.37404	0.0905138	-0.00334949
ENSG00000153767	GTF2E1	5	3.1133e-151	0.802924	1.13658e-239	4.02678e-05	NA	1.49798e-08	6.60888e-59	NA	NA	NA	2.31246e-53	NA	NA	NA	5.80078	0.0988831	0	0.139388	0.125016	0	0	0	-0.00439375	0	0	0	5.80078	0.125016	-0.00439375	5.89966	0.125016	-0.00439375	5.80078	0.125016	-0.00439375	5.94016	0.125016	-0.00439375
ENSG00000116031	CD207	5	1.57677e-150	0.82428	4.55301e-16	0.015484	NA	NA	1.27483e-21	NA	1.37054e-06	1.5388e-05	1.56147e-25	NA	0.000845364	0.00083189	1.34677	-0.502019	0	0	0.482066	0	0.25722	0.230227	-0.0233128	0	-0.00808226	-0.00836954	1.34677	0.482066	-0.0233128	0.844751	0.482066	-0.0233128	1.34677	0.739286	-0.0313951	1.34677	0.712293	-0.0316824
ENSG00000152684	PELO	5	3.24384e-150	0.803515	1.3236e-215	0.00615133	NA	0.000217869	4.14302e-55	NA	NA	NA	8.76148e-45	NA	4.58008e-08	6.97264e-08	5.32891	0.0810962	0	0.130832	0.139717	0	0	0	-0.00452484	0	-0.000501214	-0.000584376	5.32891	0.139717	-0.00452484	5.41	0.139717	-0.00452484	5.32891	0.139717	-0.00502606	5.45974	0.139717	-0.00510922
ENSG00000079999	KEAP1	5	7.9836e-150	0.806404	5.30259e-234	4.02563e-07	NA	0.00041332	1.13383e-47	NA	8.16872e-07	0.00224566	6.23863e-41	NA	4.85502e-05	0.0114661	6.39309	0.138558	0	0.144868	0.138364	0	-0.0493742	-0.0383855	-0.0047844	0	0.00169566	0.00123133	6.39309	0.138364	-0.0047844	6.53165	0.138364	-0.0047844	6.39309	0.0889897	-0.00308875	6.53795	0.0999783	-0.00355307
ENSG00000150753	CCT5	5	1.05533e-148	0.802851	9.85131e-252	0.00186842	NA	0.000577069	1.27948e-54	NA	NA	NA	2.18496e-57	NA	0.00373558	NA	7.60935	0.0842048	0	0.0934819	0.126256	0	0	0	-0.00514828	0	-0.000226602	0	7.60935	0.126256	-0.00514828	7.69356	0.126256	-0.00514828	7.60935	0.126256	-0.00537488	7.70283	0.126256	-0.00514828
ENSG00000179115	FARSA	5	1.48808e-147	0.804755	1.03984e-251	0.000259345	NA	0.00243493	4.60842e-61	NA	2.74512e-06	0.0018399	5.22549e-58	NA	NA	NA	6.50062	0.082535	0	0.0872533	0.116485	0	-0.00751518	-0.00628073	-0.00422804	0	0	0	6.50062	0.116485	-0.00422804	6.58316	0.116485	-0.00422804	6.50062	0.10897	-0.00422804	6.58788	0.110204	-0.00422804
ENSG00000089006	SNX5	5	1.04771e-146	0.808107	4.94155e-276	1.85109e-06	NA	3.22122e-09	1.52351e-50	0.00620271	1.59047e-05	NA	1.02815e-47	0.0209013	NA	0.029434	7.32619	0.126715	0	0.120403	0.0819311	-0.0210066	0.00544345	0	-0.00302047	0.000684729	0	0.00013664	7.32619	0.0819311	-0.00302047	7.4529	0.0609245	-0.00233574	7.32619	0.0873745	-0.00302047	7.44659	0.0819311	-0.00288383
ENSG00000175352	NRIP3	5	4.15044e-146	0.794024	9.45422e-121	0.00358534	NA	8.23328e-06	9.36972e-52	0.0209981	NA	NA	3.15009e-41	0.0327256	4.61488e-09	8.96472e-11	4.34564	0.368579	0	0.422397	0.398531	-0.0840736	0	0	-0.0128139	0.00301089	-0.00152893	-0.00207018	4.34564	0.398531	-0.0128139	4.71421	0.314457	-0.00980298	4.34564	0.398531	-0.0143428	4.76803	0.398531	-0.0148841
ENSG00000206337	HCP5	5	3.33302e-145	0.805734	1.08972e-221	1.62409e-16	NA	5.95094e-11	5.48126e-53	NA	NA	0.0414124	2.1359e-45	0.0369155	NA	NA	7.80082	0.412958	0	0.349211	0.173652	0	0	-0.00718443	-0.00583764	-0.000284596	0	0	7.80082	0.173652	-0.00583764	8.21378	0.173652	-0.00612224	7.80082	0.173652	-0.00583764	8.15004	0.166468	-0.00583764
ENSG00000147883	CDKN2B	5	4.2158e-145	0.810759	5.15134e-87	0.0057669	NA	0.0286021	1.30447e-28	NA	7.69119e-05	0.00635712	2.39452e-19	NA	4.58049e-09	4.43734e-06	3.18312	0.25714	0	0.331112	0.323342	0	0.131433	0.120256	-0.00953496	0	-0.00846322	-0.00794112	3.18312	0.323342	-0.00953496	3.44027	0.323342	-0.00953496	3.18312	0.454774	-0.0179982	3.51424	0.443598	-0.0174761
ENSG00000117593	DARS2	5	6.98582e-145	0.791615	5.52281e-230	0.00233805	NA	7.17867e-06	3.91483e-56	0.000919944	NA	NA	5.85487e-49	NA	NA	NA	5.35964	0.0983595	0	0.107915	0.119543	-0.00727488	0	0	-0.00404184	0	0	0	5.35964	0.119543	-0.00404184	5.458	0.112268	-0.00404184	5.35964	0.119543	-0.00404184	5.46755	0.119543	-0.00404184
ENSG00000102890	ELMO3	5	9.78337e-142	0.790217	2.58156e-228	0.0206986	NA	NA	5.3011e-61	NA	NA	NA	1.10145e-58	NA	NA	0.0156431	5.08772	-0.0586019	0	0	0.143638	0	0	0	-0.00535944	0	0	-0.00018384	5.08772	0.143638	-0.00535944	5.02912	0.143638	-0.00535944	5.08772	0.143638	-0.00535944	5.08772	0.143638	-0.00554328
ENSG00000077380	DYNC1I2	5	2.18252e-141	0.794525	8.74242e-266	4.40315e-09	NA	4.32728e-10	2.07845e-54	NA	NA	NA	1.75797e-48	NA	NA	NA	6.66392	0.118349	0	0.126725	0.0943951	0	0	0	-0.00328274	0	0	0	6.66392	0.0943951	-0.00328274	6.78227	0.0943951	-0.00328274	6.66392	0.0943951	-0.00328274	6.79064	0.0943951	-0.00328274
ENSG00000164111	ANXA5	5	2.1136e-140	0.78341	1.89823e-196	2.03578e-06	NA	0.000269255	3.97178e-58	NA	3.07965e-12	4.19836e-07	5.20541e-53	NA	NA	NA	7.598	0.266018	0	0.25792	0.271037	0	-0.0284413	-0.0255342	-0.00947524	0	0	0	7.598	0.271037	-0.00947524	7.86402	0.271037	-0.00947524	7.598	0.242596	-0.00947524	7.85593	0.245503	-0.00947524
ENSG00000163468	CCT3	5	4.68713e-140	0.791475	1.92562e-258	0.0417683	NA	0.0101669	7.9429e-56	NA	0.00010338	0.00914993	1.01618e-57	NA	NA	NA	7.42833	0.04746	0	0.0770326	0.111363	0	-0.00644165	-0.00547219	-0.00439946	0	0	0	7.42833	0.111363	-0.00439946	7.47579	0.111363	-0.00439946	7.42833	0.104922	-0.00439946	7.50536	0.105891	-0.00439946
ENSG00000169136	ATF5	5	2.92716e-139	0.809509	6.32237e-159	0.00121846	NA	0.00228361	2.40381e-25	NA	0.003542	0.000997998	1.42537e-26	NA	0.000341343	3.76345e-05	5.86161	0.218986	0	0.31537	0.211155	0	0.0719167	0.104618	-0.00862988	0	-0.0037511	-0.0051477	5.86161	0.211155	-0.00862988	6.08059	0.211155	-0.00862988	5.86161	0.283071	-0.012381	6.17698	0.315772	-0.0137776
ENSG00000175792	RUVBL1	5	5.57369e-139	0.791287	7.63514e-246	0.0136698	NA	NA	8.9413e-59	NA	7.10724e-06	0.0252215	3.62356e-58	NA	NA	NA	6.14269	0.0629077	0	0	0.131838	0	-0.00845269	-0.00411843	-0.00499623	0	0	0	6.14269	0.131838	-0.00499623	6.2056	0.131838	-0.00499623	6.14269	0.123385	-0.00499623	6.14269	0.12772	-0.00499623
ENSG00000173991	TCAP	5	3.07221e-135	0.77964	3.47347e-199	6.64876e-05	NA	0.000141828	1.11269e-51	NA	NA	NA	3.1949e-44	NA	NA	NA	4.3775	-0.122443	0	-0.116536	0.141089	0	0	0	-0.00473321	0	0	0	4.3775	0.141089	-0.00473321	4.25506	0.141089	-0.00473321	4.3775	0.141089	-0.00473321	4.26097	0.141089	-0.00473321
ENSG00000079215	SLC1A3	5	4.18159e-133	0.798184	2.35534e-74	0.000171078	NA	0.00509405	2.84911e-47	NA	7.6284e-06	0.00602908	1.4914e-40	NA	0.000881234	0.0494767	3.08384	0.408635	0	0.495358	0.560728	0	-0.174702	-0.140298	-0.0190643	0	0.00540172	0.0038357	3.08384	0.560728	-0.0190643	3.49248	0.560728	-0.0190643	3.08384	0.386025	-0.0136626	3.5792	0.42043	-0.0152286
ENSG00000082641	NFE2L1	5	1.22541e-132	0.782256	1.5454e-262	0.000443878	NA	0.0188977	4.68059e-50	NA	0.000693817	NA	4.4404e-42	NA	NA	NA	7.26222	0.0796792	0	0.0527291	0.0959512	0	-0.00521636	0	-0.0031759	0	0	0	7.26222	0.0959512	-0.0031759	7.3419	0.0959512	-0.0031759	7.26222	0.0907348	-0.0031759	7.31495	0.0959512	-0.0031759
ENSG00000102401	ARMCX3	5	1.90025e-132	0.807603	4.65111e-231	3.37701e-05	NA	0.00136971	6.40424e-45	NA	1.20594e-07	0.000241715	3.92079e-38	NA	2.9844e-06	0.000706684	6.37097	0.116073	0	0.135712	0.136072	0	-0.0552575	-0.0481144	-0.00467727	0	0.00203823	0.00172354	6.37097	0.136072	-0.00467727	6.48704	0.136072	-0.00467727	6.37097	0.0808146	-0.00263904	6.50668	0.0879577	-0.00295373
ENSG00000145817	YIPF5	5	8.34266e-131	0.786697	6.96876e-241	0.00951549	NA	0.0122925	5.4524e-58	NA	0.000338304	0.00394843	3.29975e-54	NA	NA	NA	6.35002	0.0654582	0	0.0809644	0.12475	0	-0.0063917	-0.00654267	-0.00446453	0	0	0	6.35002	0.12475	-0.00446453	6.41548	0.12475	-0.00446453	6.35002	0.118359	-0.00446453	6.43099	0.118208	-0.00446453
ENSG00000244462	RBM12	5	2.07414e-130	0.78657	2.6052e-298	0.0111641	NA	9.19075e-07	3.33003e-54	0.022948	0.00219622	NA	2.63153e-52	NA	0.0147966	NA	7.97346	-0.0478745	0	-0.0736213	0.0718271	0.00292559	-0.0158849	0	-0.00272171	0	0.000529784	0	7.97346	0.0718271	-0.00272171	7.92559	0.0747527	-0.00272171	7.97346	0.0559421	-0.00219193	7.89984	0.0718271	-0.00272171
ENSG00000106089	STX1A	5	6.73581e-130	0.800901	4.10531e-147	0.00581745	NA	0.0234854	8.22604e-21	NA	2.25636e-05	0.00166552	1.84662e-11	NA	5.03392e-09	1.35785e-06	4.40642	0.161389	0	0.205432	0.160343	0	0.0915041	0.0869525	-0.0042418	0	-0.0054555	-0.00529118	4.40642	0.160343	-0.0042418	4.56781	0.160343	-0.0042418	4.40642	0.251847	-0.0096973	4.61186	0.247296	-0.00953298
ENSG00000139163	ETNK1	5	1.46053e-129	0.78599	3.80038e-256	4.35112e-05	NA	6.294e-06	1.41413e-50	0.0149769	NA	0.00330102	5.34203e-45	0.0462931	NA	NA	7.80115	0.150008	0	0.137379	0.113537	-0.0258073	0	-0.00614894	-0.0039214	0.000814071	0	0	7.80115	0.113537	-0.0039214	7.95116	0.0877294	-0.00310733	7.80115	0.113537	-0.0039214	7.93853	0.107388	-0.0039214
ENSG00000118785	SPP1	5	3.22106e-125	0.802429	2.89374e-45	0.00558142	NA	0.00558142	1.38449e-45	0.0105595	NA	0.00593617	3.33164e-39	0.0269708	NA	0.0152805	3.70273	-1.02897	0	-1.02897	1.07558	0.260619	0	0.280852	-0.0361091	-0.00847682	0	-0.00930934	3.70273	1.07558	-0.0361091	2.67376	1.33619	-0.0445859	3.70273	1.07558	-0.0361091	2.67376	1.35643	-0.0454185
ENSG00000155329	ZCCHC10	5	8.54396e-124	0.776526	2.90905e-215	0.00092791	NA	0.0440329	1.33714e-54	NA	2.79062e-11	8.32666e-08	6.41293e-48	0.0230069	NA	NA	5.73994	0.120338	0	0.0800934	0.142601	0	-0.0161555	-0.01667	-0.00484193	-0.000263457	0	0	5.73994	0.142601	-0.00484193	5.86028	0.142601	-0.00510539	5.73994	0.126445	-0.00484193	5.82003	0.125931	-0.00484193
ENSG00000151689	INPP1	5	1.21895e-121	0.778188	4.79919e-185	0.00324524	NA	0.000241665	2.57461e-49	0.0150035	NA	NA	1.53928e-47	0.018176	0.0129477	0.0464161	5.20715	0.185686	0	0.173913	0.192103	-0.0448334	0	0	-0.00735707	0.00169287	-0.000320111	-0.000307265	5.20715	0.192103	-0.00735707	5.39284	0.147269	-0.0056642	5.20715	0.192103	-0.00767719	5.38106	0.192103	-0.00766434
ENSG00000122068	FYTTD1	5	6.75195e-120	0.763431	3.86265e-282	0.00393136	NA	1.05918e-05	7.78381e-48	NA	NA	NA	1.16995e-39	NA	NA	0.00641349	7.42567	0.0482294	0	0.0927093	0.0723442	0	0	0	-0.00239647	0	0	-0.000162926	7.42567	0.0723442	-0.00239647	7.4739	0.0723442	-0.00239647	7.42567	0.0723442	-0.00239647	7.51838	0.0723442	-0.0025594
ENSG00000088986	DYNLL1	5	2.25831e-119	0.77148	3.63122e-216	0.0200158	NA	1.7098e-06	8.47627e-53	NA	0.0257158	NA	3.12361e-54	NA	NA	NA	6.53179	0.0868262	0	0.18318	0.167492	0	0.0056483	0	-0.00662476	0	0	0	6.53179	0.167492	-0.00662476	6.61861	0.167492	-0.00662476	6.53179	0.17314	-0.00662476	6.71497	0.167492	-0.00662476
ENSG00000090104	RGS1	5	6.50829e-118	0.763338	2.71608e-169	1.29706e-05	NA	0.0175782	4.41949e-46	NA	1.38646e-15	4.43231e-14	2.52237e-38	NA	NA	NA	6.22581	0.285699	0	0.195832	0.256669	0	-0.0392141	-0.0470293	-0.00838548	0	0	0	6.22581	0.256669	-0.00838548	6.51151	0.256669	-0.00838548	6.22581	0.217455	-0.00838548	6.42164	0.20964	-0.00838548
ENSG00000160791	CCR5	5	3.28909e-117	0.75639	2.55878e-152	3.02698e-12	NA	3.66492e-11	6.12974e-53	0.0428042	NA	0.00437509	2.00373e-48	NA	NA	NA	5.43362	0.646403	0	0.608786	0.301388	-0.0122649	0	-0.0173653	-0.01054	0	0	0	5.43362	0.301388	-0.01054	6.08002	0.289123	-0.01054	5.43362	0.301388	-0.01054	6.0424	0.284023	-0.01054
ENSG00000108953	YWHAE	5	7.80706e-115	0.76156	1.39633e-253	0.000503017	NA	0.00127863	7.61838e-52	NA	NA	NA	4.21953e-48	NA	2.65272e-07	0.000354865	7.77842	0.0917189	0	0.100203	0.116458	0	0	0	-0.00426471	0	-0.000416009	-0.000334653	7.77842	0.116458	-0.00426471	7.87014	0.116458	-0.00426471	7.77842	0.116458	-0.00468072	7.87862	0.116458	-0.00459937
ENSG00000279400	NA	5	5.66712e-114	0.776405	2.1339e-06	0.0149002	NA	NA	6.70192e-45	NA	2.05941e-08	2.47426e-06	4.12418e-42	NA	2.80845e-05	NA	0.706765	0.312197	0	0	0.667722	0	-0.263469	-0.043229	-0.0229126	0	0.00818989	0	0.706765	0.667722	-0.0229126	1.01896	0.667722	-0.0229126	0.706765	0.404253	-0.0147227	0.706765	0.624493	-0.0229126
ENSG00000138073	PREB	5	1.14736e-113	0.7597	4.69193e-265	0.00516688	NA	3.77695e-05	1.03358e-41	NA	NA	NA	2.97352e-33	NA	NA	NA	6.67547	0.0548757	0	0.0819365	0.0752856	0	0	0	-0.00242686	0	0	0	6.67547	0.0752856	-0.00242686	6.73035	0.0752856	-0.00242686	6.67547	0.0752856	-0.00242686	6.75741	0.0752856	-0.00242686
ENSG00000066379	POLR1H	5	7.46291e-110	0.767137	1.7753e-205	0.00135818	NA	0.00135818	2.77343e-39	0.0185858	NA	0.00813828	2.89119e-34	0.0377625	NA	0.0175143	5.46881	0.152241	0	0.152241	0.141498	-0.0337272	0	-0.0380029	-0.00489826	0.00114913	0	0.00131679	5.46881	0.141498	-0.00489826	5.62105	0.107771	-0.00374913	5.46881	0.141498	-0.00489826	5.62105	0.103495	-0.00358147
ENSG00000023330	ALAS1	5	9.51875e-110	0.768089	1.02172e-193	0.00074392	NA	5.958e-05	1.00232e-27	0.0111232	0.0321096	NA	9.3048e-20	0.0116893	0.0472775	NA	6.33299	0.235749	0	0.184605	0.152167	-0.0541899	0.0355179	0	-0.00472539	0.00209525	-0.00138529	0	6.33299	0.152167	-0.00472539	6.56874	0.0979774	-0.00263015	6.33299	0.187685	-0.00611068	6.51759	0.152167	-0.00472539
ENSG00000004961	HCCS	5	1.01359e-108	0.754113	1.25984e-231	1.03608e-05	NA	3.39736e-09	4.53694e-47	0.0147808	NA	NA	9.36104e-45	0.0352065	NA	NA	5.45752	0.167483	0	0.137387	0.110299	-0.0270296	0	0	-0.00408015	0.000901338	0	0	5.45752	0.110299	-0.00408015	5.625	0.083269	-0.00317881	5.45752	0.110299	-0.00408015	5.59491	0.110299	-0.00408015
ENSG00000234076	TPRG1-AS1	5	1.13106e-108	0.743315	4.236e-65	9.02745e-11	NA	3.16197e-16	1.03301e-25	0.00406041	0.00840482	NA	4.12689e-29	0.0165421	0.0106151	NA	2.63529	1.12559	0	0.968593	0.33055	-0.137603	0.0958464	0	-0.0141637	0.00444279	-0.00394911	0	2.63529	0.33055	-0.0141637	3.76087	0.192947	-0.00972087	2.63529	0.426396	-0.0181128	3.60388	0.33055	-0.0141637
ENSG00000108010	GLRX3	5	1.46099e-108	0.748431	1.12856e-275	0.0182745	NA	0.00689496	4.51934e-48	NA	NA	NA	5.50668e-47	NA	5.91671e-07	0.0001347	6.79702	0.0401124	0	0.0544668	0.0707131	0	0	0	-0.00271773	0	-0.000262267	-0.000233525	6.79702	0.0707131	-0.00271773	6.83713	0.0707131	-0.00271773	6.79702	0.0707131	-0.00298	6.85149	0.0707131	-0.00295126
ENSG00000108688	CCL7	5	2.58062e-108	0.794048	0.00684354	7.81903e-06	NA	7.81903e-06	5.50363e-36	0.000104249	NA	0.0064228	1.05334e-34	0.000295605	0.00257898	0.0292262	0.983194	2.12148	0	2.12148	1.34818	-0.461105	0	-0.320081	-0.0466934	0.0157468	-0.00181289	0.00936601	0.983194	1.34818	-0.0466934	3.10468	0.887075	-0.0309466	0.983194	1.34818	-0.0485063	3.10468	1.0281	-0.0373274
ENSG00000169016	E2F6	5	2.8868e-108	0.748247	2.26699e-220	0.000471418	NA	0.0063397	1.11681e-52	NA	NA	NA	1.18552e-51	NA	NA	NA	5.23259	0.0971435	0	0.0753387	0.130286	0	0	0	-0.00494571	0	0	0	5.23259	0.130286	-0.00494571	5.32974	0.130286	-0.00494571	5.23259	0.130286	-0.00494571	5.30793	0.130286	-0.00494571
ENSG00000083093	PALB2	5	2.02498e-106	0.753296	1.41138e-228	3.48527e-05	NA	0.000302768	2.1125e-44	0.00770048	0.00415481	0.00299589	3.32023e-40	NA	0.00951768	0.00892385	5.57003	0.12971	0	0.131098	0.113004	-0.00606671	-0.0244138	-0.0322949	-0.00410823	0	0.000941351	0.00110528	5.57003	0.113004	-0.00410823	5.69974	0.106938	-0.00410823	5.57003	0.0885904	-0.00316687	5.70113	0.0807094	-0.00300295
ENSG00000138375	SMARCAL1	5	2.52053e-106	0.743634	5.89719e-256	0.000772012	NA	0.00295182	4.62646e-43	NA	0.0283118	0.0256156	4.48675e-35	NA	NA	NA	6.24386	0.0687414	0	0.0776241	0.0762962	0	-0.00310716	-0.00405389	-0.00246314	0	0	0	6.24386	0.0762962	-0.00246314	6.3126	0.0762962	-0.00246314	6.24386	0.073189	-0.00246314	6.32149	0.0722423	-0.00246314
ENSG00000136830	NIBAN2	5	5.31521e-106	0.75404	6.54045e-170	0.00234119	NA	0.00234119	4.08128e-19	0.000595511	0.000174645	0.00455804	2.89693e-15	0.000449245	1.22975e-05	0.000402353	6.62813	0.277854	0	0.277854	0.198024	-0.103976	0.0884478	0.0853718	-0.00683994	0.00418521	-0.00445079	-0.00421876	6.62813	0.198024	-0.00683994	6.90599	0.094048	-0.00265473	6.62813	0.286472	-0.0112907	6.90599	0.283396	-0.0110587
ENSG00000130052	STARD8	5	1.58197e-105	0.75426	2.53082e-161	0.000387907	NA	1.00942e-05	2.00694e-45	NA	NA	NA	2.02054e-37	NA	8.93373e-14	2.72896e-12	5.17074	0.211877	0	0.315485	0.234264	0	0	0	-0.00778881	0	-0.00142823	-0.00156498	5.17074	0.234264	-0.00778881	5.38262	0.234264	-0.00778881	5.17074	0.234264	-0.00921703	5.48622	0.234264	-0.00935379
ENSG00000087008	ACOX3	5	2.65293e-104	0.742297	1.08088e-260	0.0186077	NA	0.00214544	4.25079e-48	NA	0.000457916	NA	8.8348e-43	NA	0.00243209	NA	6.28287	-0.0467685	0	-0.0613491	0.087237	0	-0.0248366	0	-0.00308908	0	0.000896522	0	6.28287	0.087237	-0.00308908	6.2361	0.087237	-0.00308908	6.28287	0.0624004	-0.00219256	6.22152	0.087237	-0.00308908
ENSG00000149313	AASDHPPT	5	1.04254e-101	0.729513	3.04782e-254	0.00105208	NA	0.0157218	1.82701e-50	NA	NA	0.0155011	1.68244e-46	NA	NA	NA	6.31611	0.0666526	0	0.0664923	0.0926032	0	0	-0.00452233	-0.00330921	0	0	0	6.31611	0.0926032	-0.00330921	6.38276	0.0926032	-0.00330921	6.31611	0.0926032	-0.00330921	6.3826	0.0880808	-0.00330921
ENSG00000121486	TRMT1L	5	2.03333e-101	0.745997	1.47613e-225	9.66019e-05	NA	2.96262e-05	6.36651e-39	0.00261752	NA	0.0194087	1.58732e-29	NA	NA	NA	6.3897	0.152295	0	0.163657	0.101891	-0.00814726	0	-0.00629461	-0.0031215	0	0	0	6.3897	0.101891	-0.0031215	6.54199	0.0937442	-0.0031215	6.3897	0.101891	-0.0031215	6.55335	0.0955969	-0.0031215
ENSG00000176619	LMNB2	5	4.49967e-99	0.755727	2.48653e-228	0.0113479	NA	0.0127709	4.26527e-43	NA	6.44175e-18	NA	1.13527e-38	NA	NA	6.51695e-11	6.37537	0.07669	0	0.0884127	0.112973	0	-0.0202684	0	-0.00400118	0	0	-0.000724557	6.37537	0.112973	-0.00400118	6.45206	0.112973	-0.00400118	6.37537	0.0927051	-0.00400118	6.46378	0.112973	-0.00472573
ENSG00000188419	CHM	5	4.86144e-99	0.740697	1.34701e-241	0.00012343	NA	0.00375605	1.94659e-36	NA	0.00140433	0.00140445	8.17947e-30	NA	0.00866451	0.00526934	6.32287	0.0922172	0	0.105499	0.0982789	0	-0.0279612	-0.035877	-0.00332047	0	0.00096457	0.0012162	6.32287	0.0982789	-0.00332047	6.41509	0.0982789	-0.00332047	6.32287	0.0703177	-0.0023559	6.42837	0.0624019	-0.00210427
ENSG00000255491		5	2.32327e-98	0.777315	1.83141e-15	3.23528e-05	NA	4.92897e-11	3.07933e-24	6.7102e-06	1.75509e-09	NA	3.08015e-22	8.11669e-05	4.16488e-09	0.0071195	1.50344	1.15925	0	1.35422	0.480469	-0.340614	0.322918	0	-0.0177143	0.0114574	-0.0137031	-0.00165302	1.50344	0.480469	-0.0177143	2.6627	0.139856	-0.00625697	1.50344	0.803387	-0.0314174	2.85766	0.480469	-0.0193674
ENSG00000123395	ATG101	5	8.37087e-98	0.756098	1.60697e-208	1.73722e-06	NA	1.73722e-06	4.49431e-38	0.00631902	6.89224e-09	0.000579764	1.09456e-34	0.0126368	NA	0.00646946	5.54182	0.222104	0	0.222104	0.133799	-0.0377723	-0.0127312	-0.0479166	-0.00475794	0.00132798	0	0.00145299	5.54182	0.133799	-0.00475794	5.76392	0.0960271	-0.00342996	5.54182	0.121068	-0.00475794	5.76392	0.0858828	-0.00330495
ENSG00000060558	GNA15	5	1.08489e-97	0.738369	1.62626e-177	0.000546716	NA	2.04778e-05	7.95044e-41	0.00202037	NA	2.19122e-11	7.00732e-34	0.00337014	1.07253e-16	NA	6.40365	0.293851	0	0.301533	0.219725	-0.0767035	0	-0.0377297	-0.00728082	0.00281221	-0.00156083	0	6.40365	0.219725	-0.00728082	6.6975	0.143022	-0.00446861	6.40365	0.219725	-0.00884164	6.70518	0.181996	-0.00728082
ENSG00000137168	PPIL1	5	1.2979e-97	0.729491	1.43096e-181	0.00367247	NA	0.0102821	3.69086e-45	NA	0.000127715	0.00899571	9.8618e-47	NA	NA	NA	4.95309	0.126043	0	0.142412	0.169239	0	-0.0118364	-0.0101898	-0.00665845	0	0	0	4.95309	0.169239	-0.00665845	5.07913	0.169239	-0.00665845	4.95309	0.157403	-0.00665845	5.0955	0.15905	-0.00665845
ENSG00000110172	CHORDC1	5	1.37475e-97	0.726865	1.43519e-256	0.0065299	NA	0.0489751	2.00763e-48	NA	1.29507e-08	2.36622e-06	3.9617e-45	NA	NA	NA	7.3497	0.0646173	0	0.0596258	0.0988565	0	-0.00981573	-0.0102806	-0.00354965	0	0	0	7.3497	0.0988565	-0.00354965	7.41431	0.0988565	-0.00354965	7.3497	0.0890407	-0.00354965	7.40932	0.0885758	-0.00354965
ENSG00000100422	CERK	5	4.25015e-97	0.724172	1.17453e-277	6.74385e-06	NA	NA	3.09174e-33	NA	6.97787e-05	NA	1.43884e-27	NA	0.000520402	NA	8.30396	-0.0996271	0	0	0.0771689	0	0.033004	0	-0.00263636	0	-0.00121935	0	8.30396	0.0771689	-0.00263636	8.20433	0.0771689	-0.00263636	8.30396	0.110173	-0.00385572	8.30396	0.0771689	-0.00263636
ENSG00000102471	NDFIP2	5	6.00403e-95	0.760327	5.25424e-133	0.0101588	NA	0.0402376	6.53512e-41	NA	6.97033e-11	0.00227509	4.56742e-35	NA	NA	0.0429687	4.18006	0.169393	0	0.21601	0.274038	0	-0.031825	-0.0948164	-0.00925668	0	0	0.00240339	4.18006	0.274038	-0.00925668	4.34946	0.274038	-0.00925668	4.18006	0.242213	-0.00925668	4.39607	0.179221	-0.0068533
ENSG00000164889	SLC4A2	5	3.85559e-94	0.740308	9.5159e-222	0.013629	NA	2.9877e-05	9.31946e-36	0.00777046	NA	NA	1.27003e-26	0.0102776	0.00222504	0.00370377	6.84335	0.12423	0	0.160167	0.117464	-0.0396009	0	0	-0.00371794	0.00148559	-0.000317429	-0.000362242	6.84335	0.117464	-0.00371794	6.96758	0.0778635	-0.00223236	6.84335	0.117464	-0.00403537	7.00351	0.117464	-0.00408018
ENSG00000167395	ZNF646	5	6.11675e-94	0.73606	6.82926e-240	0.00445929	NA	0.00356029	5.98763e-49	NA	NA	NA	6.70081e-48	NA	NA	NA	7.74335	-0.0902788	0	-0.0925871	0.139934	0	0	0	-0.00531154	0	0	0	7.74335	0.139934	-0.00531154	7.65307	0.139934	-0.00531154	7.74335	0.139934	-0.00531154	7.65076	0.139934	-0.00531154
ENSG00000198805	PNP	5	3.28205e-93	0.732705	1.78738e-191	1.1867e-07	NA	9.89469e-12	8.73506e-30	0.000908163	0.014594	NA	1.8523e-26	0.00350967	0.00170836	1.44483e-08	6.87339	0.407582	0	0.427887	0.171459	-0.0758096	0.0439875	0	-0.00639866	0.00261418	-0.00244306	-0.00110316	6.87339	0.171459	-0.00639866	7.28098	0.0956492	-0.00378448	6.87339	0.215446	-0.00884173	7.30128	0.171459	-0.00750182
ENSG00000279320		5	3.30193e-93	0.722981	2.79703e-90	1.04802e-09	NA	2.4431e-09	2.78801e-45	3.29507e-05	0.000796503	1.47352e-05	9.79005e-38	NA	0.00307843	NA	3.34251	0.782018	0	0.763895	0.377313	-0.037121	-0.106282	-0.0388776	-0.0124561	0	0.0039845	0	3.34251	0.377313	-0.0124561	4.12453	0.340192	-0.0124561	3.34251	0.271031	-0.00847156	4.1064	0.338436	-0.0124561
ENSG00000131748	STARD3	5	2.35045e-92	0.715836	1.08799e-280	0.0324039	NA	NA	1.09912e-42	NA	0.000332482	0.0150074	4.96946e-40	NA	NA	NA	7.56136	-0.0423381	0	0	0.0763554	0	0.00518873	0.00348149	-0.00277098	0	0	0	7.56136	0.0763554	-0.00277098	7.51902	0.0763554	-0.00277098	7.56136	0.0815441	-0.00277098	7.56136	0.0798369	-0.00277098
ENSG00000244405	ETV5	5	1.45952e-89	0.690687	1.78138e-76	0.000547439	NA	0.00703746	2.66991e-41	NA	0.0265126	NA	2.69614e-36	NA	0.00820708	NA	3.36065	-0.441272	0	-0.34012	0.489471	0	0.0928964	0	-0.0169658	0	-0.00464528	0	3.36065	0.489471	-0.0169658	2.91938	0.489471	-0.0169658	3.36065	0.582368	-0.0216111	3.02054	0.489471	-0.0169658
ENSG00000113555	PCDH12	5	3.66222e-89	0.686647	1.90371e-58	0.0406283	NA	1.68557e-05	9.45952e-44	NA	NA	NA	5.75364e-41	NA	2.91113e-07	9.15686e-06	2.35187	0.216921	0	0.551299	0.419373	0	0	0	-0.0151152	0	-0.00179138	-0.00170785	2.35187	0.419373	-0.0151152	2.56879	0.419373	-0.0151152	2.35187	0.419373	-0.0169066	2.90316	0.419373	-0.016823
ENSG00000159202	UBE2Z	5	5.28331e-89	0.724014	4.22949e-253	0.000522188	NA	0.0246393	2.02718e-34	NA	1.05889e-15	NA	1.3614e-25	NA	NA	3.96639e-13	7.73044	0.0924449	0	0.0694873	0.0819599	0	-0.0161693	0	-0.00254511	0	0	-0.000712658	7.73044	0.0819599	-0.00254511	7.82289	0.0819599	-0.00254511	7.73044	0.0657907	-0.00254511	7.79993	0.0819599	-0.00325777
ENSG00000269019	HOMER3-AS1	5	6.54748e-89	0.714039	3.71863e-46	0.00657958	NA	0.00738486	1.26964e-20	NA	5.58816e-06	0.0137041	3.57115e-21	NA	9.78672e-05	0.0131692	1.79615	0.269712	0	0.434752	0.263617	0	0.144051	0.107936	-0.0103558	0	-0.00517532	-0.00411831	1.79615	0.263617	-0.0103558	2.06587	0.263617	-0.0103558	1.79615	0.407668	-0.0155312	2.23091	0.371553	-0.0144741
ENSG00000261229		5	7.09912e-89	0.723084	2.84168e-109	0.0116948	NA	NA	1.68529e-47	NA	NA	NA	2.56205e-44	NA	NA	NA	3.13368	-0.179321	0	0	0.327698	0	0	0	-0.0117355	0	0	0	3.13368	0.327698	-0.0117355	2.95436	0.327698	-0.0117355	3.13368	0.327698	-0.0117355	3.13368	0.327698	-0.0117355
ENSG00000257218	GATC	5	1.05838e-88	0.702945	2.69257e-269	0.0147152	NA	0.0044339	8.42188e-48	NA	NA	0.00452269	1.15298e-46	NA	NA	NA	6.24963	0.0399663	0	0.0637106	0.0714654	0	0	-0.00431613	-0.00269143	0	0	0	6.24963	0.0714654	-0.00269143	6.2896	0.0714654	-0.00269143	6.24963	0.0714654	-0.00269143	6.31334	0.0671493	-0.00269143
ENSG00000139354	GAS2L3	5	1.3541e-88	0.705234	1.19315e-134	0.0358551	NA	0.037302	1.08474e-26	NA	0.00984458	0.00733914	1.99981e-24	NA	0.00645103	0.00233224	4.69002	0.155517	0	0.238208	0.241885	0	0.0694407	0.0934132	-0.00893873	0	-0.00309472	-0.00413235	4.69002	0.241885	-0.00893873	4.84553	0.241885	-0.00893873	4.69002	0.311325	-0.0120335	4.92823	0.335298	-0.0130711
ENSG00000197798	FAM118B	5	9.40089e-88	0.713418	1.94757e-218	3.23342e-06	NA	3.23342e-06	8.9065e-35	0.000140523	NA	0.000321236	1.21597e-29	0.00131699	NA	0.000407049	5.23845	0.180785	0	0.180785	0.103065	-0.0444386	0	-0.0418887	-0.00352233	0.00144123	0	0.00159105	5.23845	0.103065	-0.00352233	5.41923	0.0586262	-0.0020811	5.23845	0.103065	-0.00352233	5.41923	0.061176	-0.00193128
ENSG00000076003	MCM6	5	1.43353e-86	0.715903	4.75323e-222	0.00971313	NA	0.0246676	9.99959e-33	NA	0.000325236	0.000647482	1.60278e-27	NA	0.0345768	0.0342146	6.78026	0.0857263	0	0.11362	0.12608	0	-0.0441363	-0.0536298	-0.00436943	0	0.00108096	0.00128308	6.78026	0.12608	-0.00436943	6.86599	0.12608	-0.00436943	6.78026	0.0819433	-0.00328847	6.89388	0.0724497	-0.00308634
ENSG00000078098	FAP	5	6.55964e-86	0.715198	1.60343e-11	1.89521e-10	NA	1.7347e-09	9.97917e-43	2.65012e-05	1.56232e-05	7.46849e-09	1.29477e-40	NA	NA	NA	1.29064	1.47367	0	1.39635	0.66209	-0.0655944	-0.0507002	-0.0956533	-0.0223382	0	0	0	1.29064	0.66209	-0.0223382	2.76431	0.596495	-0.0223382	1.29064	0.61139	-0.0223382	2.68699	0.566437	-0.0223382
ENSG00000170734	POLH	5	1.7056e-85	0.700148	3.40287e-240	0.0178895	NA	0.0185879	6.71821e-43	NA	NA	NA	9.88615e-38	NA	NA	NA	5.72017	0.0549754	0	0.05464	0.0915312	0	0	0	-0.00318291	0	0	0	5.72017	0.0915312	-0.00318291	5.77514	0.0915312	-0.00318291	5.72017	0.0915312	-0.00318291	5.77481	0.0915312	-0.00318291
ENSG00000174851	YIF1A	5	5.14279e-85	0.703449	3.92822e-221	0.000763393	NA	0.0261775	3.51887e-44	NA	0.036921	NA	7.49623e-40	NA	NA	NA	5.78297	0.104853	0	0.0686493	0.118112	0	-0.0043682	0	-0.00417237	0	0	0	5.78297	0.118112	-0.00417237	5.88782	0.118112	-0.00417237	5.78297	0.113744	-0.00417237	5.85161	0.118112	-0.00417237
ENSG00000236700	LINC01010	5	1.63604e-84	0.673355	3.42768e-16	2.3561e-05	NA	6.02986e-10	6.48293e-38	NA	0.0383102	NA	1.84457e-34	NA	0.0064024	NA	1.25069	0.608872	0	0.905157	0.532105	0	-0.0954319	0	-0.0184357	0	0.00524158	0	1.25069	0.532105	-0.0184357	1.85956	0.532105	-0.0184357	1.25069	0.436673	-0.0131941	2.15584	0.532105	-0.0184357
ENSG00000011566	MAP4K3	5	1.94594e-84	0.706989	1.26886e-230	0.00287429	NA	0.0147235	3.73414e-22	NA	0.00374751	0.000163442	7.03233e-21	NA	0.0170486	0.000135622	6.23867	0.081254	0	0.101216	0.0775557	0	0.0289395	0.0487057	-0.00293997	0	-0.00100057	-0.0019209	6.23867	0.0775557	-0.00293997	6.31993	0.0775557	-0.00293997	6.23867	0.106495	-0.00394054	6.33989	0.126261	-0.00486087
ENSG00000157933	SKI	5	4.60573e-83	0.719262	6.08815e-221	1.4133e-09	NA	1.4133e-09	1.93391e-09	0.0176855	0.000347683	4.10699e-06	3.91855e-08	0.0416039	0.000183175	5.66091e-06	8.0949	-0.350275	0	-0.350275	0.0755885	0.0433129	0.0512643	0.0860868	-0.00275645	-0.0014611	-0.00230256	-0.0033359	8.0949	0.0755885	-0.00275645	7.74463	0.118901	-0.00421754	8.0949	0.126853	-0.00505901	7.74463	0.161675	-0.00609234
ENSG00000168282	MGAT2	5	8.86042e-83	0.702847	7.40765e-252	0.000157647	NA	0.0169713	3.46758e-44	NA	0.00044833	0.0311782	7.92371e-41	NA	NA	NA	6.92002	0.090886	0	0.0726652	0.0913627	0	-0.00589449	-0.0045841	-0.003265	0	0	0	6.92002	0.0913627	-0.003265	7.01091	0.0913627	-0.003265	6.92002	0.0854682	-0.003265	6.99269	0.0867786	-0.003265
ENSG00000113716	HMGXB3	5	1.58977e-82	0.695995	1.43969e-271	0.000963645	NA	7.35425e-05	8.88793e-43	NA	0.0181019	NA	3.88985e-39	NA	NA	NA	7.2083	0.0658169	0	0.0796046	0.073544	0	-0.00317475	0	-0.00263285	0	0	0	7.2083	0.073544	-0.00263285	7.27411	0.073544	-0.00263285	7.2083	0.0703692	-0.00263285	7.2879	0.073544	-0.00263285
ENSG00000140406	TLNRD1	5	1.63331e-82	0.711875	5.39804e-230	0.0164601	NA	0.0414545	5.75816e-37	NA	1.6885e-06	0.0104027	7.00381e-36	NA	5.20972e-05	0.0161462	7.18564	0.0756459	0	0.0980532	0.13227	0	-0.0568439	-0.0380778	-0.00510189	0	0.00200655	0.00139085	7.18564	0.13227	-0.00510189	7.26129	0.13227	-0.00510189	7.18564	0.0754261	-0.00309535	7.2837	0.0941922	-0.00371104
ENSG00000065911	MTHFD2	5	2.03325e-82	0.730767	2.32848e-183	3.0112e-09	NA	3.0112e-09	2.57967e-26	0.00179595	2.75102e-08	8.65181e-11	2.9074e-21	0.00449276	1.93322e-05	4.76573e-08	6.67244	0.471091	0	0.471091	0.207608	-0.0788355	-0.112551	-0.172181	-0.00716718	0.00281642	0.00363929	0.00559528	6.67244	0.207608	-0.00716718	7.14353	0.128773	-0.00435076	6.67244	0.095057	-0.00352789	7.14353	0.0354269	-0.0015719
ENSG00000179841	AKAP5	5	2.66839e-82	0.681881	3.95334e-136	0.000590943	NA	0.0350622	7.69694e-45	NA	0.000796299	0.0114897	2.32235e-40	NA	NA	NA	4.66616	0.257971	0	0.20205	0.290957	0	-0.0175904	-0.0169025	-0.0101332	0	0	0	4.66616	0.290957	-0.0101332	4.92413	0.290957	-0.0101332	4.66616	0.273366	-0.0101332	4.86821	0.274054	-0.0101332
ENSG00000224531	SMIM13	5	4.69587e-82	0.691355	2.1197e-220	0.0020935	NA	0.000125792	3.87483e-45	NA	NA	0.0221549	4.01591e-42	NA	NA	NA	5.26373	0.0812771	0	0.139202	0.109035	0	0	-0.00555723	-0.00394977	0	0	0	5.26373	0.109035	-0.00394977	5.345	0.109035	-0.00394977	5.26373	0.109035	-0.00394977	5.40293	0.103478	-0.00394977
ENSG00000204103	MAFB	5	7.44959e-82	0.698312	2.07091e-167	3.68958e-10	NA	1.24279e-19	1.48696e-26	0.00024057	0.00228289	NA	8.79226e-26	0.00442291	0.0210099	NA	7.77551	0.801587	0	0.811161	0.259106	-0.13918	0.0895941	0	-0.01002	0.00416876	-0.00284186	0	7.77551	0.259106	-0.01002	8.57709	0.119925	-0.00585127	7.77551	0.3487	-0.0128619	8.58667	0.259106	-0.01002
ENSG00000080824	HSP90AA1	5	5.36826e-81	0.700429	2.81723e-231	0.000559285	NA	0.00488712	1.47184e-39	NA	6.29427e-14	4.04147e-09	4.07214e-36	NA	NA	NA	9.08874	0.143024	0	0.148574	0.143839	0	-0.023267	-0.0226176	-0.00510705	0	0	0	9.08874	0.143839	-0.00510705	9.23176	0.143839	-0.00510705	9.08874	0.120572	-0.00510705	9.23731	0.121221	-0.00510705
ENSG00000103018	CYB5B	5	1.10247e-80	0.701135	3.31492e-253	1.70075e-10	NA	1.77973e-12	1.16306e-28	0.0142231	NA	4.5454e-07	2.20311e-20	0.0479909	2.70259e-06	NA	6.44491	0.205162	0	0.189618	0.0601939	-0.0219538	0	-0.0100031	-0.00181992	0.000682673	-0.000297577	0	6.44491	0.0601939	-0.00181992	6.65007	0.0382401	-0.00113725	6.44491	0.0601939	-0.0021175	6.63453	0.0501908	-0.00181992
ENSG00000087263	OGFOD1	5	1.339e-80	0.691877	3.51977e-255	0.000218891	NA	0.0102283	5.48789e-42	NA	1.50054e-07	0.000374184	1.05287e-37	NA	NA	NA	6.1624	0.0756145	0	0.0666528	0.0744577	0	-0.00768337	-0.00652078	-0.00260287	0	0	0	6.1624	0.0744577	-0.00260287	6.23802	0.0744577	-0.00260287	6.1624	0.0667744	-0.00260287	6.22906	0.067937	-0.00260287
ENSG00000052802	MSMO1	5	2.1355e-80	0.693765	3.25223e-221	0.0158431	NA	NA	3.66897e-22	NA	0.0125391	2.06073e-09	4.21354e-18	NA	0.00907371	2.79654e-09	5.54551	0.0772071	0	0	0.0903107	0	0.0299219	0.0749781	-0.00313714	0	-0.00132105	-0.00313562	5.54551	0.0903107	-0.00313714	5.62272	0.0903107	-0.00313714	5.54551	0.120233	-0.00445819	5.54551	0.165289	-0.00627276
ENSG00000147383	NSDHL	5	5.46571e-80	0.698451	9.44834e-217	0.000222984	NA	1.806e-11	2.77698e-22	0.00425715	0.00921769	NA	3.77063e-25	0.00439456	0.0133103	NA	5.03317	0.150466	0	0.187786	0.0754219	-0.035496	0.025078	0	-0.00324609	0.00137721	-0.00100485	0	5.03317	0.0754219	-0.00324609	5.18364	0.0399259	-0.00186888	5.03317	0.1005	-0.00425094	5.22096	0.0754219	-0.00324609
ENSG00000124786	SLC35B3	5	2.11989e-78	0.679378	3.67979e-232	0.00453755	NA	1.27729e-06	1.33543e-38	NA	0.00067673	NA	1.59949e-34	NA	NA	NA	5.87004	0.0772258	0	0.13474	0.0924912	0	0.00630087	0	-0.00326054	0	0	0	5.87004	0.0924912	-0.00326054	5.94726	0.0924912	-0.00326054	5.87004	0.0987921	-0.00326054	6.00478	0.0924912	-0.00326054
ENSG00000146476	ARMT1	5	2.62204e-78	0.713796	4.55613e-186	0.0048868	NA	0.000247378	2.50653e-30	0.0150446	0.00756278	NA	2.00707e-23	0.0391086	0.00057818	5.56144e-06	6.03465	0.19862	0	0.206832	0.163953	-0.0520268	0.045396	0	-0.00552651	0.0017316	-0.00253269	-0.000818868	6.03465	0.163953	-0.00552651	6.23327	0.111926	-0.00379491	6.03465	0.209349	-0.00805919	6.24148	0.163953	-0.00634538
ENSG00000164211	STARD4	5	4.28661e-78	0.701485	1.55644e-180	5.04715e-06	NA	6.83101e-09	3.40782e-29	0.0446453	0.00754822	NA	2.10779e-27	NA	0.00115698	1.11233e-05	6.2259	0.324334	0	0.381827	0.151822	-0.0102736	0.0496358	0	-0.00581494	0	-0.00259957	-0.00089592	6.2259	0.151822	-0.00581494	6.55023	0.141548	-0.00581494	6.2259	0.201458	-0.0084145	6.60773	0.151822	-0.00671086
ENSG00000140382	HMG20A	5	9.30311e-78	0.671845	1.20807e-286	0.002998	NA	0.00565238	2.03748e-25	NA	NA	NA	3.33869e-17	NA	NA	NA	6.65008	0.0437401	0	0.0407157	0.0385066	0	0	0	-0.0011383	0	0	0	6.65008	0.0385066	-0.0011383	6.69382	0.0385066	-0.0011383	6.65008	0.0385066	-0.0011383	6.6908	0.0385066	-0.0011383
ENSG00000115084	SLC35F5	5	1.43941e-77	0.695851	2.79584e-248	0.0417729	NA	0.0417729	4.51209e-22	0.0280163	0.0274515	0.00594777	5.44711e-22	0.0339254	NA	0.0126719	7.19846	-0.0698064	0	-0.0698064	0.06745	0.0230471	0.00353013	0.0289709	-0.00258128	-0.000858191	0	-0.0010112	7.19846	0.06745	-0.00258128	7.12866	0.0904971	-0.00343947	7.19846	0.0709801	-0.00258128	7.12866	0.0964208	-0.00359248
ENSG00000163155	LYSMD1	5	6.64929e-77	0.678009	1.8381e-107	0.0319039	NA	0.0305188	7.49706e-39	NA	NA	0.0126366	8.35601e-32	NA	0.0484324	NA	3.11446	0.149162	0	0.200791	0.247906	0	0	-0.0158878	-0.00805242	0	-0.000399832	0	3.11446	0.247906	-0.00805242	3.26363	0.247906	-0.00805242	3.11446	0.247906	-0.00845225	3.31525	0.232018	-0.00805242
ENSG00000143106	PSMA5	5	1.03289e-76	0.699727	2.44355e-250	5.30891e-08	NA	1.2431e-05	3.0621e-33	NA	1.80628e-12	1.65176e-08	1.39095e-26	NA	NA	NA	6.90482	0.136283	0	0.13811	0.0736745	0	-0.0127456	-0.012728	-0.00238132	0	0	0	6.90482	0.0736745	-0.00238132	7.04111	0.0736745	-0.00238132	6.90482	0.0609289	-0.00238132	7.04293	0.0609465	-0.00238132
ENSG00000125977	EIF2S2	5	1.80087e-76	0.68936	3.85121e-253	2.15394e-05	NA	0.00104408	8.64366e-37	NA	9.34938e-08	0.00693433	2.6818e-33	NA	NA	0.0405403	6.88772	0.0952258	0	0.11389	0.0834107	0	-0.00851328	-0.027821	-0.00296791	0	0	0.000812145	6.88772	0.0834107	-0.00296791	6.98294	0.0834107	-0.00296791	6.88772	0.0748974	-0.00296791	7.00161	0.0555897	-0.00215577
ENSG00000107263	RAPGEF1	5	1.81173e-76	0.695548	2.45706e-245	0.00275197	NA	0.0224811	1.28006e-42	NA	3.70898e-06	NA	2.38179e-37	NA	NA	0.0160721	9.05323	-0.103198	0	-0.0916995	0.126825	0	-0.011359	0	-0.00440934	0	0	-0.000286411	9.05323	0.126825	-0.00440934	8.95003	0.126825	-0.00440934	9.05323	0.115466	-0.00440934	8.96153	0.126825	-0.00469575
ENSG00000155906	RMND1	5	3.48304e-76	0.680064	5.40463e-218	0.0156856	NA	0.000193383	1.17988e-30	NA	0.000927784	NA	3.75054e-23	NA	0.000113052	0.000965849	5.28398	0.068987	0	0.128505	0.0865938	0	0.0337481	0	-0.00280619	0	-0.0016712	-0.000325881	5.28398	0.0865938	-0.00280619	5.35297	0.0865938	-0.00280619	5.28398	0.120342	-0.00447739	5.41249	0.0865938	-0.00313207
ENSG00000173451	THAP2	5	4.41051e-76	0.691063	2.83286e-198	3.42402e-06	NA	1.45639e-05	4.59093e-27	0.0444515	1.71027e-05	3.08192e-08	3.03009e-19	NA	0.00103621	6.17701e-06	5.48827	0.217637	0	0.23569	0.113121	-0.00674967	-0.0553393	-0.0925634	-0.00351813	0	0.00178259	0.0028996	5.48827	0.113121	-0.00351813	5.70591	0.106371	-0.00351813	5.48827	0.0577817	-0.00173554	5.72396	0.0205577	-0.000618528
ENSG00000122705	CLTA	5	1.00263e-75	0.688303	3.94506e-231	0.000202711	NA	3.81546e-05	3.87127e-35	NA	0.000397204	0.000348799	2.19159e-37	NA	NA	NA	7.02415	0.119535	0	0.17049	0.101119	0	0.00796342	0.0103004	-0.00406269	0	0	0	7.02415	0.101119	-0.00406269	7.14369	0.101119	-0.00406269	7.02415	0.109082	-0.00406269	7.19464	0.111419	-0.00406269
ENSG00000169184	MN1	5	5.90228e-75	0.664458	1.03576e-121	0.0013538	NA	0.0315329	1.91104e-38	NA	1.01399e-06	9.71314e-05	1.55639e-31	NA	NA	NA	4.2307	0.263031	0	0.227175	0.281007	0	-0.0285651	-0.0289818	-0.00913946	0	0	0	4.2307	0.281007	-0.00913946	4.49373	0.281007	-0.00913946	4.2307	0.252442	-0.00913946	4.45788	0.252025	-0.00913946
ENSG00000236969	GGT8P	5	3.09529e-74	0.669861	1.24051e-61	4.70882e-05	NA	0.00321569	5.4327e-41	NA	NA	NA	3.79787e-41	NA	NA	NA	2.49562	0.438501	0	0.316389	0.41435	0	0	0	-0.015717	0	0	0	2.49562	0.41435	-0.015717	2.93412	0.41435	-0.015717	2.49562	0.41435	-0.015717	2.81201	0.41435	-0.015717
ENSG00000152904	GGPS1	5	3.2899e-74	0.678419	3.85288e-241	2.96504e-05	NA	2.96504e-05	1.96294e-29	0.00126078	NA	0.0120417	6.12599e-24	0.00507295	NA	0.0412688	6.1957	0.140576	0	0.140576	0.0791876	-0.0327163	0	-0.0253184	-0.00263476	0.0010961	0	0.000793829	6.1957	0.0791876	-0.00263476	6.33627	0.0464713	-0.00153865	6.1957	0.0791876	-0.00263476	6.33627	0.0538692	-0.00184093
ENSG00000123908	AGO2	5	6.07838e-74	0.690499	9.63356e-248	3.48142e-06	NA	3.48142e-06	3.86694e-19	0.0100726	4.49072e-05	0.00435801	1.09702e-18	0.0283136	NA	0.00180905	8.66305	-0.197946	0	-0.197946	0.0741205	0.0328253	-0.00806438	0.0364488	-0.00279813	-0.0010767	0	-0.00154309	8.66305	0.0741205	-0.00279813	8.46511	0.106946	-0.00387483	8.66305	0.0660561	-0.00279813	8.46511	0.110569	-0.00434122
ENSG00000137094	DNAJB5	5	8.86942e-74	0.711944	2.29987e-120	0.0195876	NA	0.00867971	2.12987e-33	0.0450415	0.00211695	0.0275389	1.98974e-32	NA	NA	0.0284838	4.91754	-0.272681	0	-0.378189	0.315485	0.0175258	-0.0206063	0.0915515	-0.0116507	0	0	-0.00348801	4.91754	0.315485	-0.0116507	4.64486	0.333011	-0.0116507	4.91754	0.294879	-0.0116507	4.53935	0.407037	-0.0151387
ENSG00000251179	TMEM92-AS1	5	1.06034e-73	0.690587	9.20767e-77	3.98547e-10	NA	0.000831762	3.35296e-10	NA	2.44557e-06	8.39702e-05	2.82232e-10	NA	5.38159e-06	5.30726e-05	3.54215	-0.878671	0	-0.72398	0.219114	0	0.21144	0.244269	-0.00864596	0	-0.00861954	-0.00962769	3.54215	0.219114	-0.00864596	2.66348	0.219114	-0.00864596	3.54215	0.430554	-0.0172655	2.81817	0.463383	-0.0182737
ENSG00000154945	ANKRD40	5	6.54455e-73	0.666629	2.44226e-271	0.000475431	NA	3.15553e-05	1.4531e-39	NA	0.00136312	0.00736093	1.47772e-39	NA	NA	NA	6.58192	0.0614851	0	0.0945271	0.0610379	0	-0.00393594	-0.00419965	-0.00233315	0	0	0	6.58192	0.0610379	-0.00233315	6.6434	0.0610379	-0.00233315	6.58192	0.0571019	-0.00233315	6.67644	0.0568382	-0.00233315
ENSG00000117560	FASLG	5	1.1084e-72	0.660789	2.44661e-106	0.000420583	NA	0.00239901	2.90898e-42	NA	NA	NA	1.03265e-37	NA	NA	NA	3.97565	0.332139	0	0.284874	0.367017	0	0	0	-0.0128258	0	0	0	3.97565	0.367017	-0.0128258	4.30779	0.367017	-0.0128258	3.97565	0.367017	-0.0128258	4.26052	0.367017	-0.0128258
ENSG00000103429	BFAR	5	6.4053e-72	0.664304	1.36441e-286	2.72607e-05	NA	8.45447e-06	8.76234e-39	NA	NA	0.00156386	5.95891e-34	NA	NA	NA	6.86651	0.0611201	0	0.0886671	0.0522416	0	0	-0.00421309	-0.0018074	0	0	0	6.86651	0.0522416	-0.0018074	6.92763	0.0522416	-0.0018074	6.86651	0.0522416	-0.0018074	6.95518	0.0480285	-0.0018074
ENSG00000078237	TIGAR	5	2.39099e-71	0.663771	1.89691e-233	0.00580948	NA	4.62754e-05	3.35441e-21	NA	0.000140867	0.0433824	1.06712e-25	NA	0.00211766	NA	6.10859	0.0737441	0	0.142353	0.0619262	0	0.0362512	0.00473772	-0.00278104	0	-0.00122352	0	6.10859	0.0619262	-0.00278104	6.18233	0.0619262	-0.00278104	6.10859	0.0981774	-0.00400456	6.25094	0.0666639	-0.00278104
ENSG00000166471	TMEM41B	5	3.85243e-71	0.649755	9.32887e-243	0.0303019	NA	NA	1.1802e-35	NA	NA	NA	9.33288e-30	NA	NA	NA	6.40378	-0.0570734	0	0	0.0946006	0	0	0	-0.00318593	0	0	0	6.40378	0.0946006	-0.00318593	6.3467	0.0946006	-0.00318593	6.40378	0.0946006	-0.00318593	6.40378	0.0946006	-0.00318593
ENSG00000144843	ADPRH	5	1.92038e-70	0.668355	4.51589e-173	2.32037e-10	NA	2.0863e-09	9.61572e-19	0.00269612	1.22549e-06	7.52268e-05	2.21101e-12	NA	0.00288884	0.0182222	5.41744	0.42452	0	0.464135	0.12134	-0.014103	-0.0876705	-0.0898159	-0.00364497	0	0.00224984	0.00205618	5.41744	0.12134	-0.00364497	5.84196	0.107237	-0.00364497	5.41744	0.0336694	-0.00139514	5.88157	0.031524	-0.00158879
ENSG00000121966	CXCR4	5	2.54988e-70	0.671441	4.18029e-239	0.0188195	NA	NA	5.24421e-39	NA	0.000969869	NA	1.62078e-36	NA	NA	NA	9.73946	-0.100035	0	0	0.160341	0	0.00991219	0	-0.0058656	0	0	0	9.73946	0.160341	-0.0058656	9.63943	0.160341	-0.0058656	9.73946	0.170253	-0.0058656	9.73946	0.160341	-0.0058656
ENSG00000099625	CBARP	5	4.07109e-70	0.663036	NA	0.000128134	NA	NA	6.25612e-31	NA	NA	NA	8.14492e-28	NA	NA	NA	0	0.444437	0	0	0.532742	0	0	0	-0.017495	0	0	0	0	0.532742	-0.017495	0.444437	0.532742	-0.017495	0	0.532742	-0.017495	0	0.532742	-0.017495
ENSG00000148834	GSTO1	5	3.5374e-69	0.652243	1.19502e-198	7.98208e-07	NA	1.58021e-06	1.63274e-33	NA	NA	NA	1.69455e-26	NA	NA	0.00590324	6.87646	0.23656	0	0.284417	0.150618	0	0	0	-0.00491448	0	0	-0.000460638	6.87646	0.150618	-0.00491448	7.11302	0.150618	-0.00491448	6.87646	0.150618	-0.00491448	7.16088	0.150618	-0.00537512
ENSG00000144736	SHQ1	5	9.68051e-69	0.663448	7.71697e-251	0.0276924	NA	0.0270017	3.94771e-33	NA	0.0166542	0.0342343	2.52116e-35	NA	NA	0.0372433	6.01881	0.0436058	0	0.0686352	0.0691297	0	-0.00332886	-0.0195654	-0.00279966	0	0	0.000743873	6.01881	0.0691297	-0.00279966	6.06242	0.0691297	-0.00279966	6.01881	0.0658008	-0.00279966	6.08745	0.0495643	-0.00205578
ENSG00000103121	CMC2	5	1.2577e-68	0.656977	2.16835e-239	0.00172954	NA	0.00188881	5.93388e-35	NA	NA	NA	1.89366e-29	NA	NA	NA	6.13871	0.0794455	0	0.0787706	0.0840206	0	0	0	-0.00285128	0	0	0	6.13871	0.0840206	-0.00285128	6.21816	0.0840206	-0.00285128	6.13871	0.0840206	-0.00285128	6.21749	0.0840206	-0.00285128
ENSG00000123975	CKS2	5	2.40458e-68	0.66154	6.37594e-138	2.42854e-09	NA	9.29173e-07	6.809e-39	0.00552798	NA	0.00687372	6.69491e-37	NA	NA	NA	3.90575	0.465704	0	0.377477	0.19732	-0.0145203	0	-0.014175	-0.00714765	0	0	0	3.90575	0.19732	-0.00714765	4.37146	0.182799	-0.00714765	3.90575	0.19732	-0.00714765	4.28323	0.183144	-0.00714765
ENSG00000128394	APOBEC3F	5	3.30985e-68	0.666267	5.81089e-208	7.13076e-10	NA	2.5867e-14	2.04959e-25	0.000202322	NA	NA	7.67976e-17	NA	NA	0.000339058	6.10889	0.306603	0	0.352633	0.089656	-0.0124581	0	0	-0.00261025	0	0	-0.000464103	6.10889	0.089656	-0.00261025	6.41549	0.0771978	-0.00261025	6.10889	0.089656	-0.00261025	6.46152	0.089656	-0.00307436
ENSG00000185880	TRIM69	5	5.44369e-67	0.677356	2.35093e-180	6.4169e-16	NA	9.68684e-16	5.68267e-31	5.63112e-06	0.0250556	3.47843e-07	3.61893e-23	NA	NA	NA	6.61063	0.637329	0	0.632572	0.162146	-0.0253124	-0.00930327	-0.0286407	-0.00490536	0	0	0	6.61063	0.162146	-0.00490536	7.24796	0.136833	-0.00490536	6.61063	0.152842	-0.00490536	7.2432	0.133505	-0.00490536
ENSG00000133104	SPART	5	8.25754e-67	0.666907	3.43288e-225	0.000890308	NA	0.0306207	1.52782e-23	NA	6.61896e-06	NA	5.6828e-13	0.0331642	NA	1.34417e-05	6.92316	0.130095	0	0.0838607	0.0766446	0	-0.0113415	0	-0.00201664	-0.000266369	0	-0.000556139	6.92316	0.0766446	-0.00201664	7.05326	0.0766446	-0.00228301	6.92316	0.0653031	-0.00201664	7.00703	0.0766446	-0.00257278
ENSG00000123268	ATF1	5	1.27615e-66	0.655386	8.62843e-252	0.00020829	NA	0.0047741	6.31726e-38	0.0421522	NA	0.00525049	2.32679e-32	NA	0.0113431	NA	6.24338	0.0980406	0	0.0739739	0.0679698	-0.00405016	0	-0.00559448	-0.00228072	0	-0.000162514	0	6.24338	0.0679698	-0.00228072	6.34142	0.0639197	-0.00228072	6.24338	0.0679698	-0.00244324	6.31735	0.0623754	-0.00228072
ENSG00000124508	BTN2A2	5	1.5753e-66	0.680377	1.10357e-172	0.000385101	NA	0.00187079	2.07998e-27	NA	5.89586e-05	0.00136952	3.53985e-21	NA	0.000518529	0.00705541	6.3094	0.215169	0	0.287317	0.199876	0	-0.0898244	-0.091035	-0.00656638	0	0.00325365	0.00297034	6.3094	0.199876	-0.00656638	6.52457	0.199876	-0.00656638	6.3094	0.110051	-0.00331273	6.59672	0.108841	-0.00359604
ENSG00000151116	UEVLD	5	2.82028e-66	0.651741	8.64766e-203	3.81095e-05	NA	3.81095e-05	1.12437e-22	0.0190423	NA	0.00598889	1.79463e-17	0.026471	NA	0.00877403	5.75564	0.215758	0	0.215758	0.102014	-0.0367379	0	-0.0431974	-0.00329874	0.00134411	0	0.00159199	5.75564	0.102014	-0.00329874	5.9714	0.0652757	-0.00195463	5.75564	0.102014	-0.00329874	5.9714	0.0588162	-0.00170675
ENSG00000033178	UBA6	5	6.40221e-66	0.64882	1.39603e-253	5.82007e-06	NA	1.61239e-05	1.58624e-30	0.023734	1.6406e-11	8.08173e-11	6.17895e-23	NA	NA	NA	7.46866	0.141339	0	0.134095	0.067856	-0.00521806	-0.0125802	-0.0158526	-0.00206161	0	0	0	7.46866	0.067856	-0.00206161	7.61	0.0626379	-0.00206161	7.46866	0.0552758	-0.00206161	7.60276	0.0520034	-0.00206161
ENSG00000115594	IL1R1	5	4.95051e-65	0.668151	2.77298e-148	0.000364007	NA	0.0038668	9.34482e-21	NA	0.0209495	0.00161132	3.74991e-19	NA	0.0107729	0.00332274	6.55309	-0.313919	0	-0.387542	0.237896	0	0.0735542	0.130159	-0.00889104	0	-0.00343249	-0.00470679	6.55309	0.237896	-0.00889104	6.23917	0.237896	-0.00889104	6.55309	0.31145	-0.0123235	6.16555	0.368054	-0.0135978
ENSG00000109046	WSB1	5	1.53991e-64	0.662453	3.85687e-195	6.08515e-05	NA	0.00672433	2.42376e-34	NA	2.16821e-05	0.00301319	4.80398e-28	NA	NA	NA	8.08795	0.241046	0	0.206113	0.185024	0	-0.0179267	-0.0158253	-0.00606356	0	0	0	8.08795	0.185024	-0.00606356	8.329	0.185024	-0.00606356	8.08795	0.167097	-0.00606356	8.29407	0.169198	-0.00606356
ENSG00000140006	WDR89	5	3.05726e-64	0.640197	2.92866e-230	0.0252187	NA	NA	2.5868e-34	NA	8.56122e-07	2.3848e-06	1.76427e-28	NA	NA	NA	6.06578	0.0691915	0	0	0.0998157	0	-0.0113014	-0.0108003	-0.00331672	0	0	0	6.06578	0.0998157	-0.00331672	6.13497	0.0998157	-0.00331672	6.06578	0.0885142	-0.00331672	6.06578	0.0890153	-0.00331672
ENSG00000038382	TRIO	5	3.25905e-64	0.646969	4.5472e-220	0.0444767	NA	0.0444767	1.21475e-16	0.0187677	3.9638e-06	0.00402715	2.69528e-13	0.0264411	NA	0.000642483	7.57007	-0.106251	0	-0.106251	0.0857598	0.0380602	-0.0116724	0.0467674	-0.00283605	-0.00138604	0	-0.0021526	7.57007	0.0857598	-0.00283605	7.46382	0.12382	-0.00422209	7.57007	0.0740875	-0.00283605	7.46382	0.132527	-0.00498865
ENSG00000094880	CDC23	5	4.80685e-64	0.628152	6.7846e-270	0.0109513	NA	NA	3.7199e-36	NA	0.00024402	NA	1.01856e-31	NA	NA	NA	5.90107	0.0437275	0	0	0.0608089	0	-0.00446061	0	-0.00211821	0	0	0	5.90107	0.0608089	-0.00211821	5.94479	0.0608089	-0.00211821	5.90107	0.0563483	-0.00211821	5.90107	0.0608089	-0.00211821
ENSG00000100908	EMC9	5	6.87009e-64	0.629327	1.52653e-183	2.96653e-09	NA	4.75972e-11	9.81135e-11	NA	NA	NA	3.84384e-05	NA	NA	NA	4.54016	0.239289	0	0.268384	0.0571375	0	0	0	-0.00135441	0	0	0	4.54016	0.0571375	-0.00135441	4.77945	0.0571375	-0.00135441	4.54016	0.0571375	-0.00135441	4.80854	0.0571375	-0.00135441
ENSG00000167987	VPS37C	5	1.5908e-63	0.660363	4.47093e-181	1.73718e-05	NA	0.00116269	1.86336e-24	0.015236	NA	0.0181893	3.8149e-25	NA	0.000574626	0.00858578	6.7014	-0.304144	0	-0.275405	0.147759	0.0129015	0	0.0583043	-0.00581499	0	-0.000593952	-0.00251337	6.7014	0.147759	-0.00581499	6.39726	0.16066	-0.00581499	6.7014	0.147759	-0.00640894	6.426	0.206063	-0.00832836
ENSG00000167378	IRGQ	5	2.10534e-63	0.648189	1.59283e-239	0.00354817	NA	NA	1.28461e-27	NA	NA	NA	5.46412e-23	NA	3.7612e-19	3.83845e-15	7.10553	-0.0922088	0	0	0.0871659	0	0	0	-0.00299366	0	-0.000981949	-0.000838967	7.10553	0.0871659	-0.00299366	7.01332	0.0871659	-0.00299366	7.10553	0.0871659	-0.00397561	7.10553	0.0871659	-0.00383263
ENSG00000233775		5	5.96152e-63	0.633617	2.40938e-27	4.05284e-05	NA	NA	8.44801e-26	NA	0.00226061	0.0118038	3.01307e-26	NA	0.0141315	NA	1.27755	-0.506502	0	0	0.326935	0	0.099448	0.0192522	-0.0123764	0	-0.00337144	0	1.27755	0.326935	-0.0123764	0.771052	0.326935	-0.0123764	1.27755	0.426383	-0.0157479	1.27755	0.346187	-0.0123764
ENSG00000100867	DHRS2	5	6.41865e-63	0.650908	NA	0.000310228	NA	0.000475801	2.57094e-30	NA	NA	NA	1.5169e-30	NA	NA	NA	0	0.567435	0	0.548729	0.701961	0	0	0	-0.0247488	0	0	0	0	0.701961	-0.0247488	0.567435	0.701961	-0.0247488	0	0.701961	-0.0247488	0.548729	0.701961	-0.0247488
ENSG00000134255	CEPT1	5	1.19755e-62	0.64712	8.34799e-234	0.0222542	NA	4.11571e-07	3.32681e-35	0.00149178	NA	NA	5.85685e-31	NA	NA	NA	7.01725	0.0916336	0	0.153468	0.0993629	-0.00870313	0	0	-0.0034615	0	0	0	7.01725	0.0993629	-0.0034615	7.10888	0.0906597	-0.0034615	7.01725	0.0993629	-0.0034615	7.17071	0.0993629	-0.0034615
ENSG00000161638	ITGA5	5	1.73556e-61	0.653979	2.58684e-220	0.0144931	NA	0.0443762	8.31394e-07	NA	2.77131e-09	8.46351e-10	3.08483e-06	NA	7.44087e-09	3.72412e-10	8.37996	-0.102574	0	-0.128507	0.0548386	0	0.095641	0.127052	-0.00204363	0	-0.0039113	-0.00506531	8.37996	0.0548386	-0.00204363	8.27739	0.0548386	-0.00204363	8.37996	0.15048	-0.00595494	8.25145	0.18189	-0.00710894
ENSG00000161692	DBF4B	5	2.66833e-60	0.615539	7.97886e-195	1.5768e-07	NA	1.55861e-08	1.33033e-35	0.000617419	NA	NA	2.69573e-33	NA	NA	NA	4.91111	0.25353	0	0.201739	0.117022	-0.0109841	0	0	-0.00426656	0	0	0	4.91111	0.117022	-0.00426656	5.16464	0.106038	-0.00426656	4.91111	0.117022	-0.00426656	5.11285	0.117022	-0.00426656
ENSG00000134531	EMP1	5	2.80101e-60	0.651588	2.99901e-112	0.00192094	NA	0.00104755	1.42033e-12	NA	0.000233516	0.000491832	2.12395e-08	NA	0.000341769	0.000129426	5.26181	0.357083	0	0.580036	0.223926	0	0.155529	0.189096	-0.00679026	0	-0.00637621	-0.00810806	5.26181	0.223926	-0.00679026	5.61889	0.223926	-0.00679026	5.26181	0.379455	-0.0131665	5.84184	0.413022	-0.0148983
ENSG00000176049	JAKMIP2	5	3.2608e-60	0.606077	3.98359e-153	0.0321688	NA	NA	1.30151e-29	NA	0.000965254	NA	3.44664e-23	NA	0.00602895	NA	5.50214	0.15928	0	0	0.24332	0	-0.0934032	0	-0.00800247	0	0.00329253	0	5.50214	0.24332	-0.00800247	5.66142	0.24332	-0.00800247	5.50214	0.149916	-0.00470994	5.50214	0.24332	-0.00800247
ENSG00000077152	UBE2T	5	1.01025e-59	0.639248	3.05566e-97	1.29572e-10	NA	1.29572e-10	2.90108e-27	0.0068907	NA	0.000520092	3.56957e-24	0.031455	NA	0.00331237	2.81614	0.690228	0	0.690228	0.229009	-0.08021	0	-0.103945	-0.00798834	0.00243629	0	0.00335436	2.81614	0.229009	-0.00798834	3.50637	0.148799	-0.00555205	2.81614	0.229009	-0.00798834	3.50637	0.125064	-0.00463398
ENSG00000147164	SNX12	5	2.48848e-59	0.632276	1.51841e-255	9.30456e-06	NA	0.00869411	2.69379e-22	NA	NA	0.0198515	1.31333e-23	NA	NA	0.0143619	6.49181	0.0874366	0	0.0847035	0.0534551	0	0	0.0223935	-0.0021538	0	0	-0.000911692	6.49181	0.0534551	-0.0021538	6.57925	0.0534551	-0.0021538	6.49181	0.0534551	-0.0021538	6.57652	0.0758485	-0.0030655
ENSG00000114956	DGUOK	5	5.14912e-59	0.62721	6.87492e-260	8.84868e-05	NA	0.00178374	1.49537e-35	NA	0.0166732	0.00046093	6.29246e-32	NA	NA	NA	6.50237	0.0797173	0	0.0807457	0.0643911	0	-0.00336077	-0.00636066	-0.00226334	0	0	0	6.50237	0.0643911	-0.00226334	6.58209	0.0643911	-0.00226334	6.50237	0.0610303	-0.00226334	6.58312	0.0580304	-0.00226334
ENSG00000162769	FLVCR1	5	6.80093e-59	0.623386	1.70456e-225	0.0238187	NA	NA	1.38016e-25	NA	0.000946593	NA	1.59085e-26	NA	0.00722899	NA	6.34941	-0.0746344	0	0	0.0967688	0	0.0414448	0	-0.00390586	0	-0.00142619	0	6.34941	0.0967688	-0.00390586	6.27478	0.0967688	-0.00390586	6.34941	0.138214	-0.00533205	6.34941	0.0967688	-0.00390586
ENSG00000140830	TXNL4B	5	1.0001e-58	0.618166	1.6222e-248	0.00133351	NA	0.0320717	1.8045e-36	NA	NA	NA	4.60572e-34	NA	NA	NA	5.99101	0.070464	0	0.046695	0.0751906	0	0	0	-0.00275669	0	0	0	5.99101	0.0751906	-0.00275669	6.06148	0.0751906	-0.00275669	5.99101	0.0751906	-0.00275669	6.03771	0.0751906	-0.00275669
ENSG00000177842	ZNF620	5	1.60547e-58	0.623144	8.76322e-174	0.00014971	NA	0.00703652	6.38096e-20	NA	0.00105806	0.0264639	2.90305e-14	NA	0.00333074	0.0494498	4.23187	0.150213	0	0.163486	0.104084	0	-0.0474236	-0.0409332	-0.0032776	0	0.00178649	0.00140612	4.23187	0.104084	-0.0032776	4.38208	0.104084	-0.0032776	4.23187	0.0566602	-0.0014911	4.39536	0.0631506	-0.00187148
ENSG00000054611	TBC1D22A	5	3.1145e-58	0.626866	3.53019e-274	3.44959e-11	NA	1.72935e-07	5.08967e-12	NA	0.000791204	0.00010318	7.55472e-11	NA	0.000296064	9.33663e-05	7.91617	-0.134461	0	-0.158017	0.0363652	0	0.0237956	0.0355144	-0.00134406	0	-0.00108522	-0.00139235	7.91617	0.0363652	-0.00134406	7.7817	0.0363652	-0.00134406	7.91617	0.0601608	-0.00242928	7.75815	0.0718796	-0.00273641
ENSG00000177479	ARIH2	5	3.29686e-58	0.609042	0	0.00520576	NA	NA	2.57634e-36	NA	NA	NA	2.92667e-36	NA	NA	NA	7.89895	-0.0298214	0	0	0.0387022	0	0	0	-0.00149626	0	0	0	7.89895	0.0387022	-0.00149626	7.86913	0.0387022	-0.00149626	7.89895	0.0387022	-0.00149626	7.89895	0.0387022	-0.00149626
ENSG00000204209	DAXX	5	3.94206e-58	0.626247	1.24447e-266	0.0043266	NA	0.00124532	6.19224e-35	NA	2.89306e-05	5.94583e-06	1.14172e-30	NA	NA	NA	6.97321	0.0563039	0	0.0818948	0.062274	0	-0.00585766	-0.00816246	-0.00215269	0	0	0	6.97321	0.062274	-0.00215269	7.02951	0.062274	-0.00215269	6.97321	0.0564164	-0.00215269	7.0551	0.0541116	-0.00215269
ENSG00000179331	RAB39A	5	6.97513e-58	0.637678	1.79416e-116	3.88478e-09	NA	2.51361e-10	1.04213e-31	0.0034058	NA	0.0313659	4.36125e-30	0.00910813	NA	NA	3.85353	0.708829	0	0.626874	0.243462	-0.0975739	0	-0.0141098	-0.0089083	0.00333427	0	0	3.85353	0.243462	-0.0089083	4.56236	0.145889	-0.00557403	3.85353	0.243462	-0.0089083	4.4804	0.229353	-0.0089083
ENSG00000167613	LAIR1	5	4.08532e-57	0.627118	7.22234e-191	0.000913123	NA	0.000138833	8.37243e-36	0.00365566	NA	0.0408344	5.48814e-31	NA	NA	NA	7.23881	0.231987	0	0.267925	0.171637	-0.0141795	0	-0.00991435	-0.00583621	0	0	0	7.23881	0.171637	-0.00583621	7.4708	0.157458	-0.00583621	7.23881	0.171637	-0.00583621	7.50674	0.161723	-0.00583621
ENSG00000166750	SLFN5	5	1.97425e-56	0.607759	1.25753e-219	9.01504e-12	NA	3.18782e-08	8.75532e-25	NA	NA	0.0037346	1.25186e-18	NA	NA	NA	8.5123	0.312489	0	0.336969	0.111889	0	0	-0.0116079	-0.00353218	0	0	0	8.5123	0.111889	-0.00353218	8.82479	0.111889	-0.00353218	8.5123	0.111889	-0.00353218	8.84927	0.100281	-0.00353218
ENSG00000233875		5	2.51189e-56	0.614298	4.73081e-129	2.13617e-08	NA	4.05234e-09	6.83711e-35	0.000318655	NA	0.00220938	6.2129e-33	NA	NA	NA	3.81413	0.478106	0	0.503897	0.198655	-0.0209158	0	-0.0176481	-0.00717245	0	0	0	3.81413	0.198655	-0.00717245	4.29224	0.177739	-0.00717245	3.81413	0.198655	-0.00717245	4.31803	0.181007	-0.00717245
ENSG00000113407	TARS1	5	5.27038e-56	0.643056	3.18085e-221	2.01412e-10	NA	2.01412e-10	1.21297e-27	8.59968e-05	NA	5.21446e-05	7.37479e-23	0.000350263	0.00497943	0.00132179	6.57335	0.303246	0	0.303246	0.103534	-0.0549203	0	-0.0566629	-0.00353024	0.00193422	-0.000254803	0.0017311	6.57335	0.103534	-0.00353024	6.8766	0.0486133	-0.00159602	6.57335	0.103534	-0.00378504	6.8766	0.0468707	-0.00179914
ENSG00000137343	ATAT1	5	1.78806e-55	0.61237	9.74622e-207	0.000447006	NA	0.000447006	5.8712e-13	0.00106908	NA	0.000582355	1.7987e-10	0.00133033	8.30235e-06	0.000114799	4.97297	-0.148451	0	-0.148451	0.0565205	0.0418164	0	0.0440386	-0.00192239	-0.00159036	-0.00037848	-0.00192462	4.97297	0.0565205	-0.00192239	4.82451	0.0983368	-0.00351274	4.97297	0.0565205	-0.00230087	4.82451	0.100559	-0.003847
ENSG00000105967	TFEC	5	7.59179e-55	0.660305	1.36679e-127	1.54199e-05	NA	0.00100124	4.93849e-33	0.0279996	0.00282353	0.00608674	1.35116e-26	NA	0.0105229	NA	6.63975	0.661325	0	0.497673	0.364177	-0.0243214	-0.119683	-0.0304911	-0.0120718	0	0.00435591	0	6.63975	0.364177	-0.0120718	7.30107	0.339855	-0.0120718	6.63975	0.244494	-0.00771586	7.13742	0.333686	-0.0120718
ENSG00000248208	WDR45P1	5	1.11757e-54	0.628598	8.64398e-54	1.23509e-05	NA	1.16363e-07	3.11342e-29	0.00225596	NA	1.42843e-07	1.75505e-27	NA	2.00101e-09	NA	2.2244	0.610459	0	0.745838	0.290695	-0.0317753	0	-0.0577924	-0.0102434	0	-0.00231415	0	2.2244	0.290695	-0.0102434	2.83486	0.258919	-0.0102434	2.2244	0.290695	-0.0125575	2.97024	0.232902	-0.0102434
ENSG00000117475	BLZF1	5	1.30443e-54	0.620781	3.25276e-222	5.78303e-12	NA	1.98362e-14	4.05225e-28	0.000395742	NA	0.00228677	2.56052e-26	NA	NA	NA	6.49219	0.299721	0	0.338751	0.0840748	-0.0102533	0	-0.00878353	-0.0030474	0	0	0	6.49219	0.0840748	-0.0030474	6.79191	0.0738215	-0.0030474	6.49219	0.0840748	-0.0030474	6.83094	0.0752913	-0.0030474
ENSG00000136827	TOR1A	5	2.15434e-54	0.628495	1.62704e-232	0.00733725	NA	3.25629e-06	3.55418e-27	0.00199126	NA	NA	1.10021e-29	0.00288078	NA	NA	6.92592	0.125582	0	0.133539	0.0893044	-0.0433892	0	0	-0.00369018	0.00161734	0	0	6.92592	0.0893044	-0.00369018	7.05151	0.0459152	-0.00207284	6.92592	0.0893044	-0.00369018	7.05946	0.0893044	-0.00369018
ENSG00000160877	NACC1	5	3.4059e-54	0.62053	5.72164e-248	0.0216976	NA	NA	1.29785e-12	NA	0.0451394	2.52608e-08	4.7366e-13	NA	0.023335	4.03294e-07	7.11607	0.066012	0	0	0.0556597	0	0.0215779	0.062442	-0.00227309	0	-0.00103278	-0.00237799	7.11607	0.0556597	-0.00227309	7.18208	0.0556597	-0.00227309	7.11607	0.0772376	-0.00330587	7.11607	0.118102	-0.00465109
ENSG00000135424	ITGA7	5	1.03235e-53	0.610544	1.04138e-115	0.000407645	NA	7.51159e-05	4.36658e-21	NA	1.47045e-05	NA	1.89118e-13	NA	NA	4.47156e-05	3.68102	0.276093	0	0.367118	0.16955	0	-0.0236986	0	-0.00483633	0	0	-0.00110027	3.68102	0.16955	-0.00483633	3.95711	0.16955	-0.00483633	3.68102	0.145851	-0.00483633	4.04813	0.16955	-0.0059366
ENSG00000164430	CGAS	5	1.25587e-53	0.623653	6.58813e-203	1.75162e-06	NA	9.9874e-11	2.03288e-22	0.00529797	NA	NA	1.43101e-14	0.0192822	1.04401e-05	1.10926e-08	6.06666	0.281871	0	0.293904	0.0947182	-0.0474004	0	0	-0.00280314	0.00154355	-0.000530138	-0.000843913	6.06666	0.0947182	-0.00280314	6.34853	0.0473178	-0.00125958	6.06666	0.0947182	-0.00333327	6.36057	0.0947182	-0.00364705
ENSG00000107175	CREB3	5	1.26202e-52	0.610572	6.4323e-227	1.64213e-06	NA	0.000386345	7.0702e-22	NA	0.00188431	NA	4.99942e-16	NA	NA	NA	6.00624	0.146233	0	0.106674	0.0663756	0	-0.00631308	0	-0.00207256	0	0	0	6.00624	0.0663756	-0.00207256	6.15247	0.0663756	-0.00207256	6.00624	0.0600625	-0.00207256	6.11291	0.0663756	-0.00207256
ENSG00000004468	CD38	5	2.27398e-51	0.616848	3.72474e-176	9.61051e-13	NA	3.27407e-09	4.03678e-13	NA	0.0143577	0.0110372	4.9236e-07	0.00483982	0.0197073	NA	6.26239	0.515449	0	0.458666	0.0933387	0	-0.0486096	-0.0139033	-0.00249198	-0.000601451	0.0019813	0	6.26239	0.0933387	-0.00249198	6.77784	0.0933387	-0.00309343	6.26239	0.0447291	-0.000510675	6.72105	0.0794354	-0.00249198
ENSG00000170893	TRH	5	1.15104e-50	0.65703	NA	0.00731758	NA	0.0121381	1.76702e-21	NA	NA	0.00766468	3.32666e-27	NA	NA	NA	0	-0.636765	0	-0.835675	0.603123	0	0	0.0806927	-0.026569	0	0	0	0	0.603123	-0.026569	-0.636765	0.603123	-0.026569	0	0.603123	-0.026569	-0.835675	0.683816	-0.026569
ENSG00000115267	IFIH1	5	1.61388e-50	0.619387	1.50347e-155	2.09398e-15	NA	5.61551e-15	1.85778e-27	1.01471e-05	0.024511	4.13308e-07	7.41639e-25	NA	NA	NA	7.29637	0.963994	0	0.946195	0.229071	-0.0380128	-0.0144562	-0.0440045	-0.00797377	0	0	0	7.29637	0.229071	-0.00797377	8.26036	0.191059	-0.00797377	7.29637	0.214615	-0.00797377	8.24256	0.185067	-0.00797377
ENSG00000153989	NUS1	5	8.31828e-50	0.605992	5.79326e-238	0.000723138	NA	1.22351e-05	2.94847e-20	0.0126868	0.0498969	NA	2.91121e-18	0.0106282	0.011677	0.00275479	7.23944	0.142205	0	0.147832	0.0728569	-0.0317089	0.0197471	0	-0.00276619	0.00127911	-0.00109592	-0.000315378	7.23944	0.0728569	-0.00276619	7.38164	0.041148	-0.00148708	7.23944	0.092604	-0.00386211	7.38727	0.0728569	-0.00308157
ENSG00000153029	MR1	5	5.15232e-49	0.600424	2.98451e-208	0.00508087	NA	0.000382092	1.40333e-27	0.0113705	NA	NA	7.65584e-22	NA	NA	NA	7.13011	0.16079	0	0.15065	0.117708	-0.00983639	0	0	-0.00383529	0	0	0	7.13011	0.117708	-0.00383529	7.2909	0.107872	-0.00383529	7.13011	0.117708	-0.00383529	7.28077	0.117708	-0.00383529
ENSG00000197121	PGAP1	5	9.52001e-49	0.605923	2.33753e-162	2.8397e-07	NA	1.29058e-09	2.15211e-25	0.0116786	NA	7.3778e-11	5.83976e-20	0.0295545	4.01872e-06	NA	5.72199	0.488614	0	0.483978	0.166618	-0.0682541	0	-0.0400777	-0.00542148	0.00227104	-0.000882797	0	5.72199	0.166618	-0.00542148	6.21061	0.098364	-0.00315044	5.72199	0.166618	-0.00630428	6.20597	0.12654	-0.00542148
ENSG00000139629	GALNT6	5	2.5579e-48	0.606142	1.54236e-188	0.00311337	NA	0.000631554	7.4157e-27	0.015716	8.89526e-11	1.05862e-07	1.86624e-23	0.0219272	NA	NA	6.23396	0.209764	0	0.200648	0.134322	-0.0502155	-0.0230015	-0.0242247	-0.00461474	0.00183192	0	0	6.23396	0.134322	-0.00461474	6.44373	0.0841061	-0.00278282	6.23396	0.11132	-0.00461474	6.43461	0.110097	-0.00461474
ENSG00000169248	CXCL11	5	9.11997e-36	0.631504	0.00791188	0.00474329	NA	0.0011789	2.35213e-18	NA	NA	NA	2.52786e-21	NA	NA	NA	0.791175	0.764783	0	0.873759	0.615156	0	0	0	-0.0249858	0	0	0	0.791175	0.615156	-0.0249858	1.55596	0.615156	-0.0249858	0.791175	0.615156	-0.0249858	1.66493	0.615156	-0.0249858
ENSG00000169245	CXCL10	5	2.48676e-31	0.601646	3.69679e-20	3.59001e-07	NA	5.95966e-09	1.57995e-21	0.0038107	NA	1.16713e-08	1.74783e-20	0.0172549	0.00367226	NA	2.92378	2.40833	0	2.27636	0.746649	-0.375856	0	-0.176374	-0.0271366	0.0118194	-0.00270174	0	2.92378	0.746649	-0.0271366	5.33211	0.370794	-0.0153172	2.92378	0.746649	-0.0298383	5.20014	0.570276	-0.0271366
ENSG00000110925	CSRNP2	5	2.47032822920623e-323	0.902384	4.61739e-264	0.000228706	NA	0.000187896	3.17219e-63	0.0108069	0.000446675	NA	2.81626e-55	0.0498923	0.00378477	NA	6.23975	-0.098673	0	-0.0653281	0.118546	0.0207603	-0.0224586	0	-0.00408715	-0.000619352	0.000776687	0	6.23975	0.118546	-0.00408715	6.14108	0.139306	-0.0047065	6.23975	0.0960874	-0.00331046	6.17443	0.118546	-0.00408715
ENSG00000089050	RBBP9	5	3.35332664680115e-312	0.891294	1.58055e-231	0.00199624	NA	0.0179593	2.37709e-79	NA	4.10585e-11	3.33955e-09	1.17852e-69	NA	NA	NA	5.28818	0.0735392	0	0.0719669	0.16526	0	-0.0115393	-0.013108	-0.00542643	0	0	0	5.28818	0.16526	-0.00542643	5.36172	0.16526	-0.00542643	5.28818	0.153721	-0.00542643	5.36015	0.152152	-0.00542643
ENSG00000105643	ARRDC2	5	6.65429597740231e-317	0.894426	2.28699e-249	0.000996862	NA	0.0234864	2.90534e-86	NA	NA	NA	1.28161e-79	NA	8.16954e-06	3.13118e-05	7.97734	-0.0939514	0	-0.0758815	0.2201	0	0	0	-0.00781304	0	-0.000387185	-0.000426042	7.97734	0.2201	-0.00781304	7.88338	0.2201	-0.00781304	7.97734	0.2201	-0.00820023	7.90145	0.2201	-0.00823908
ENSG00000132801	ZSWIM3	5	9.26373085952337e-321	0.882078	3.50604e-181	0.00626759	NA	0.00411928	2.95928e-84	NA	0.0396785	NA	2.58943e-76	NA	NA	0.0111406	3.95983	0.0941343	0	0.116694	0.257321	0	-0.00486507	0	-0.00878843	0	0	-0.000300146	3.95983	0.257321	-0.00878843	4.05397	0.257321	-0.00878843	3.95983	0.252456	-0.00878843	4.07653	0.257321	-0.00908858
ENSG00000163661	PTX3	6	3.65618e-278	0.89053	3.54318e-96	1.10567e-08	NA	6.67786e-07	8.32552e-56	0.0201995	1.83578e-15	1.22986e-12	1.04581e-58	NA	2.83399e-11	1.99445e-10	4.36814	0.876391	0	0.882861	0.663022	-0.0257151	-0.348236	-0.390014	-0.0274983	0	0.0121891	0.0134184	4.36814	0.663022	-0.0274983	5.24453	0.637307	-0.0274983	4.36814	0.314786	-0.0153091	5.251	0.273008	-0.0140799
ENSG00000197982	C1orf122	6	2.64693e-229	0.875501	2.8679e-184	0.000763025	NA	NA	6.83254e-65	NA	3.71362e-12	0.000481203	1.23708e-62	NA	7.82572e-10	0.00116194	5.66791	0.181934	0	0	0.371655	0	-0.148457	-0.0705766	-0.0142857	0	0.00545886	0.00276521	5.66791	0.371655	-0.0142857	5.84985	0.371655	-0.0142857	5.66791	0.223199	-0.00882684	5.66791	0.301079	-0.0115205
ENSG00000117009	KMO	6	6.862e-214	0.863524	1.15904e-138	0.000175211	NA	0.00606307	6.38815e-60	NA	1.74725e-17	9.76777e-10	5.03968e-59	NA	2.73615e-14	4.91202e-09	5.21364	0.297408	0	0.331795	0.506994	0	-0.269338	-0.235941	-0.0196877	0	0.00993788	0.00873968	5.21364	0.506994	-0.0196877	5.51105	0.506994	-0.0196877	5.21364	0.237656	-0.00974978	5.54544	0.271053	-0.010948
ENSG00000132603	NIP7	6	8.62147e-214	0.851638	6.72748e-245	0.00141714	NA	0.00942878	8.22834e-47	NA	5.868e-09	1.33634e-05	3.66454e-55	NA	NA	NA	6.11914	0.0740304	0	0.0767362	0.0931699	0	-0.00983353	-0.00920154	-0.00414728	0	0	0	6.11914	0.0931699	-0.00414728	6.19317	0.0931699	-0.00414728	6.11914	0.0833364	-0.00414728	6.19587	0.0839684	-0.00414728
ENSG00000177150	FAM210A	6	9.96477e-211	0.856507	2.99497e-245	0.0411483	NA	NA	7.58623e-64	NA	4.23083e-10	9.39777e-07	2.39282e-61	NA	4.54574e-08	4.81201e-05	5.49767	0.0467933	0	0	0.156536	0	-0.0564151	-0.0432939	-0.00599278	0	0.00205683	0.00149801	5.49767	0.156536	-0.00599278	5.54446	0.156536	-0.00599278	5.49767	0.100121	-0.00393596	5.49767	0.113242	-0.00449477
ENSG00000250148	KRT8P31	6	4.74053e-205	0.849332	NA	0.0188027	NA	NA	6.29043e-55	NA	7.40242e-16	2.32649e-11	3.80033e-55	NA	2.94948e-11	3.46953e-07	0	0.262487	0	0	0.794082	0	-0.348284	-0.260918	-0.0288001	0	0.0119438	0.00832281	0	0.794082	-0.0288001	0.262487	0.794082	-0.0288001	0	0.445798	-0.0168562	0	0.533164	-0.0204773
ENSG00000196449	YRDC	6	4.61398e-202	0.848258	6.51966e-230	0.0131475	NA	NA	4.85311e-31	NA	4.25848e-18	4.4493e-09	8.15316e-37	NA	2.35835e-13	1.09729e-05	6.36571	0.0813588	0	0	0.118134	0	-0.118583	-0.075285	-0.00539302	0	0.00409203	0.00232955	6.36571	0.118134	-0.00539302	6.44707	0.118134	-0.00539302	6.36571	-0.000448867	-0.00130099	6.36571	0.0428495	-0.00306347
ENSG00000148840	PPRC1	6	3.5677e-177	0.82534	1.02864e-246	0.0412694	NA	NA	1.45192e-50	NA	7.91287e-10	2.32956e-24	1.76678e-49	NA	0.000112928	NA	6.76416	0.056279	0	0	0.133064	0	-0.0637202	-0.0234008	-0.00508651	0	0.0016351	0	6.76416	0.133064	-0.00508651	6.82044	0.133064	-0.00508651	6.76416	0.0693443	-0.00345141	6.76416	0.109664	-0.00508651
ENSG00000116649	SRM	6	4.43753e-173	0.824208	1.01105e-225	0.00271873	NA	0.00263754	3.5741e-43	NA	0.000422852	0.00978625	1.44916e-51	NA	NA	NA	6.16041	0.0902666	0	0.115916	0.112829	0	-0.00750283	-0.00696983	-0.00505588	0	0	0	6.16041	0.112829	-0.00505588	6.25068	0.112829	-0.00505588	6.16041	0.105326	-0.00505588	6.27633	0.105859	-0.00505588
ENSG00000102794	ACOD1	6	3.89311e-141	0.860327	NA	0.000513495	NA	0.0139817	1.17678e-34	NA	3.92219e-13	2.39947e-06	5.80564e-35	NA	1.98345e-08	2.50881e-05	0	0.85626	0	1.48627	1.404	0	-0.609217	-0.687956	-0.0500426	0	0.019591	0.0220387	0	1.404	-0.0500426	0.85626	1.404	-0.0500426	0	0.794785	-0.0304516	1.48627	0.716046	-0.028004
ENSG00000132669	RIN2	6	4.66534e-139	0.804368	7.95605e-141	1.87883e-12	NA	6.32219e-11	1.79663e-41	0.0489875	1.60434e-26	1.57392e-12	7.11464e-43	NA	5.93358e-26	6.3202e-13	6.04149	0.832335	0	0.889912	0.382582	-0.0160526	-0.386257	-0.293855	-0.0155808	0	0.0162405	0.0116876	6.04149	0.382582	-0.0155808	6.87382	0.366529	-0.0155808	6.04149	-0.00367523	0.000659639	6.9314	0.088727	-0.00389321
ENSG00000151304	SRFBP1	6	9.79417e-136	0.789294	6.7441e-233	0.0338111	NA	0.029274	2.78132e-43	NA	4.25824e-05	0.000116485	3.15233e-45	NA	0.000621108	0.00059039	5.69538	0.05085	0	0.079929	0.114698	0	-0.0365676	-0.0440828	-0.00470745	0	0.00128025	0.00152375	5.69538	0.114698	-0.00470745	5.74623	0.114698	-0.00470745	5.69538	0.0781301	-0.00342721	5.77531	0.0706149	-0.0031837
ENSG00000089195	TRMT6	6	7.828e-130	0.794703	3.6654e-198	1.86162e-05	NA	1.87227e-07	8.77963e-24	0.0136785	0.00859994	NA	2.362e-24	0.0403886	0.000183646	1.31209e-10	5.7846	0.249255	0	0.244013	0.111491	-0.0428813	0.0363025	0	-0.00462089	0.00139832	-0.00224674	-0.000977143	5.7846	0.111491	-0.00462089	6.03385	0.0686097	-0.00322256	5.7846	0.147794	-0.00686762	6.02861	0.111491	-0.00559803
ENSG00000109971	HSPA8	6	5.8088e-127	0.784418	1.11716e-251	0.0294457	NA	0.000977811	9.87476e-41	0.0379037	NA	NA	4.80461e-46	0.0265765	NA	NA	9.29212	0.105634	0	0.0968204	0.127342	-0.0300658	0	0	-0.00547765	0.0012444	0	0	9.29212	0.127342	-0.00547765	9.39775	0.0972766	-0.00423325	9.29212	0.127342	-0.00547765	9.38894	0.127342	-0.00547765
ENSG00000134697	GNL2	6	1.09124e-126	0.785126	1.03996e-246	0.00142964	NA	0.00273851	2.29851e-31	NA	4.67572e-08	9.5511e-05	3.54936e-34	NA	2.95552e-05	0.00235149	6.66577	0.0749496	0	0.107401	0.0860238	0	-0.0485311	-0.0434796	-0.00363316	0	0.00153633	0.00130871	6.66577	0.0860238	-0.00363316	6.74072	0.0860238	-0.00363316	6.66577	0.0374927	-0.00209683	6.77317	0.0425443	-0.00232445
ENSG00000112972	HMGCS1	6	3.09026e-126	0.77576	1.36888e-250	0.00012921	NA	0.00247999	4.57661e-47	NA	8.11203e-13	4.38523e-12	1.51355e-47	NA	NA	NA	6.60218	0.0893737	0	0.0897993	0.093693	0	-0.0123782	-0.0152559	-0.00361448	0	0	0	6.60218	0.093693	-0.00361448	6.69156	0.093693	-0.00361448	6.60218	0.0813148	-0.00361448	6.69198	0.078437	-0.00361448
ENSG00000004455	AK2	6	3.90287e-126	0.786492	5.78788e-257	0.000295487	NA	0.000464189	9.93752e-34	0.0273532	0.0101744	0.00257913	4.78335e-40	0.0441945	NA	NA	7.55753	0.124447	0	0.0991216	0.0769345	-0.0220872	-0.00416822	-0.00643564	-0.00334958	0.000774543	0	0	7.55753	0.0769345	-0.00334958	7.68198	0.0548473	-0.00257504	7.55753	0.0727662	-0.00334958	7.65665	0.0704988	-0.00334958
ENSG00000161547	SRSF2	6	1.81625e-125	0.77708	1.12547e-296	0.0496119	NA	NA	1.70019e-46	NA	2.74409e-12	1.87521e-07	1.4074e-46	NA	2.0453e-10	1.90478e-05	8.14681	0.0335929	0	0	0.0862572	0	-0.0480291	-0.0346497	-0.00345046	0	0.00182036	0.00118422	8.14681	0.0862572	-0.00345046	8.1804	0.0862572	-0.00345046	8.14681	0.0382281	-0.00163011	8.14681	0.0516074	-0.00226624
ENSG00000132341	RAN	6	2.69477e-124	0.775222	1.14454e-246	0.00012353	NA	0.000202986	2.01897e-42	NA	0.00111588	0.00877876	1.09804e-47	NA	NA	NA	7.76617	0.11119	0	0.137649	0.106129	0	-0.00657394	-0.00673152	-0.00449508	0	0	0	7.76617	0.106129	-0.00449508	7.87736	0.106129	-0.00449508	7.76617	0.0995547	-0.00449508	7.90382	0.0993971	-0.00449508
ENSG00000106305	AIMP2	6	3.01108e-120	0.769154	2.83436e-211	0.000149511	NA	0.00776421	1.95396e-44	NA	2.6748e-07	0.00302846	5.67408e-48	NA	NA	NA	5.27063	0.119059	0	0.10599	0.119707	0	-0.0116002	-0.00831468	-0.00489388	0	0	0	5.27063	0.119707	-0.00489388	5.38969	0.119707	-0.00489388	5.27063	0.108106	-0.00489388	5.37662	0.111392	-0.00489388
ENSG00000138670	RASGEF1B	6	6.46517e-120	0.779575	1.28752e-172	2.85275e-11	NA	1.34554e-09	6.15603e-36	0.00669636	3.40958e-10	6.1058e-08	2.19502e-34	NA	6.55798e-07	3.87592e-05	7.37624	0.617319	0	0.646834	0.269311	-0.0175584	-0.159747	-0.17288	-0.0102971	0	0.00528632	0.00502555	7.37624	0.269311	-0.0102971	7.99356	0.251752	-0.0102971	7.37624	0.109564	-0.00501074	8.02307	0.0964304	-0.00527151
ENSG00000099901	RANBP1	6	2.23066e-112	0.753511	1.60823e-231	0.000162268	NA	0.00542279	2.20014e-22	NA	0.022396	0.0253532	1.65143e-31	NA	NA	NA	6.24347	0.107394	0	0.100407	0.0639953	0	-0.00450989	-0.00564594	-0.00313933	0	0	0	6.24347	0.0639953	-0.00313933	6.35086	0.0639953	-0.00313933	6.24347	0.0594854	-0.00313933	6.34387	0.0583494	-0.00313933
ENSG00000173692	PSMD1	6	3.93361e-111	0.748056	8.87458e-278	0.00364105	NA	NA	1.23711e-43	NA	9.9269e-08	NA	2.94567e-47	NA	NA	NA	7.06073	0.0541391	0	0	0.0766833	0	-0.00715741	0	-0.00317249	0	0	0	7.06073	0.0766833	-0.00317249	7.11487	0.0766833	-0.00317249	7.06073	0.0695259	-0.00317249	7.06073	0.0766833	-0.00317249
ENSG00000182481	KPNA2	6	4.53105e-111	0.759841	4.5738e-205	9.25104e-11	NA	8.44982e-09	1.27802e-39	NA	1.14909e-09	3.18857e-08	3.45273e-41	NA	NA	NA	5.7223	0.250071	0	0.2811	0.128246	0	-0.0164205	-0.0188737	-0.00506223	0	0	0	5.7223	0.128246	-0.00506223	5.97237	0.128246	-0.00506223	5.7223	0.111825	-0.00506223	6.0034	0.109372	-0.00506223
ENSG00000173145	NOC3L	6	1.1007e-109	0.757453	1.30302e-210	0.000372407	NA	0.00713686	7.19553e-41	NA	6.3451e-05	0.00160317	3.23015e-38	NA	0.0040881	0.0262935	5.9909	0.122546	0	0.140707	0.155248	0	-0.0507399	-0.0509279	-0.00579827	0	0.00151898	0.00138604	5.9909	0.155248	-0.00579827	6.11345	0.155248	-0.00579827	5.9909	0.104508	-0.00427929	6.13161	0.10432	-0.00441223
ENSG00000135446	CDK4	6	2.41081e-108	0.752254	6.21631e-220	0.000234821	NA	0.0092547	1.71936e-44	NA	9.9806e-14	5.41258e-10	5.91849e-42	NA	5.11349e-11	6.55958e-09	6.06613	0.113257	0	0.121447	0.149142	0	-0.0895835	-0.0934364	-0.00559911	0	0.00327297	0.00337622	6.06613	0.149142	-0.00559911	6.17938	0.149142	-0.00559911	6.06613	0.0595582	-0.00232614	6.18758	0.0557053	-0.00222289
ENSG00000013275	PSMC4	6	1.53913e-105	0.746664	1.10191e-250	0.000264065	NA	0.000331319	2.97092e-30	NA	NA	NA	2.51665e-33	NA	4.08488e-13	0.000251424	6.90607	0.0889056	0	0.103405	0.0685504	0	0	0	-0.00289613	0	-0.000563588	-0.000317017	6.90607	0.0685504	-0.00289613	6.99497	0.0685504	-0.00289613	6.90607	0.0685504	-0.00345972	7.00947	0.0685504	-0.00321315
ENSG00000136824	SMC2	6	5.497e-105	0.742969	1.58288e-225	1.9102e-11	NA	5.44513e-09	6.45666e-38	9.69685e-05	NA	0.000325642	2.97133e-41	NA	NA	0.0005587	5.83949	0.238586	0	0.247494	0.0995454	-0.00929429	0	-0.0433386	-0.0040956	0	0	0.00160454	5.83949	0.0995454	-0.0040956	6.07808	0.0902511	-0.0040956	5.83949	0.0995454	-0.0040956	6.08698	0.0562067	-0.00249106
ENSG00000172115	CYCS	6	8.33018e-105	0.742513	9.21411e-239	0.000631878	NA	0.00663613	0.000556652	NA	0.00258543	0.00570769	4.41855e-11	NA	NA	NA	7.10567	0.10023	0	0.101295	0.0206963	0	-0.00617678	-0.0072364	-0.00158312	0	0	0	7.10567	0.0206963	-0.00158312	7.2059	0.0206963	-0.00158312	7.10567	0.0145195	-0.00158312	7.20697	0.0134599	-0.00158312
ENSG00000251393		6	4.4612e-102	0.740423	2.29895e-63	0.0195376	NA	NA	2.15648e-32	NA	1.64724e-12	4.20064e-09	1.43005e-36	NA	1.24607e-10	2.97119e-07	2.09479	0.239775	0	0	0.352094	0	-0.286514	-0.223301	-0.0153231	0	0.0110958	0.00831305	2.09479	0.352094	-0.0153231	2.33456	0.352094	-0.0153231	2.09479	0.0655802	-0.00422726	2.09479	0.128793	-0.00701002
ENSG00000135624	CCT7	6	8.51942e-102	0.739099	1.38185e-271	0.00236933	NA	0.0162889	1.2614e-42	NA	1.57255e-08	8.15118e-05	1.23341e-44	NA	NA	NA	7.62515	0.0615173	0	0.0619745	0.0750752	0	-0.00828798	-0.00721997	-0.00298687	0	0	0	7.62515	0.0750752	-0.00298687	7.68667	0.0750752	-0.00298687	7.62515	0.0667872	-0.00298687	7.68712	0.0678552	-0.00298687
ENSG00000079387	SENP1	6	2.67031e-101	0.739452	2.17335e-286	0.00116581	NA	0.00162475	8.27852e-31	NA	8.77093e-07	2.30247e-08	8.32808e-29	NA	0.00165033	2.90194e-05	6.90712	0.0463633	0	0.0686949	0.0515414	0	-0.0263045	-0.0387383	-0.00193585	0	0.00069508	0.00110606	6.90712	0.0515414	-0.00193585	6.95349	0.0515414	-0.00193585	6.90712	0.025237	-0.00124076	6.97582	0.0128031	-0.000829783
ENSG00000166411	IDH3A	6	1.70192e-100	0.748666	1.12561e-238	0.00754743	NA	0.00414996	3.04747e-05	0.0105634	0.000131047	0.005269	4.59573e-09	NA	0.00755129	0.039606	6.7448	0.087291	0	0.109109	0.0267617	-0.00616884	-0.0349333	-0.0321336	-0.00152882	0	0.00103084	0.000919166	6.7448	0.0267617	-0.00152882	6.83209	0.0205929	-0.00152882	6.7448	-0.0081716	-0.000497976	6.85391	-0.00537183	-0.000609649
ENSG00000091483	FH	6	3.02326e-99	0.740115	6.81331e-235	1.22365e-09	NA	7.05674e-07	3.17609e-39	NA	5.33201e-12	5.24429e-13	7.09596e-37	0.0382624	1.79731e-09	2.40458e-12	5.8761	0.178225	0	0.17991	0.100877	0	-0.0626869	-0.0831659	-0.00390705	-0.000183131	0.00231019	0.00316139	5.8761	0.100877	-0.00390705	6.05433	0.100877	-0.00409018	5.8761	0.03819	-0.00159686	6.05601	0.017711	-0.000745664
ENSG00000272625		6	1.79404e-90	0.714593	1.63413e-142	1.35934e-08	NA	0.000198748	4.69578e-35	NA	2.29307e-10	3.86182e-07	9.82365e-37	NA	1.94478e-09	2.50394e-07	3.79182	0.3145	0	0.310278	0.211571	0	-0.129604	-0.130258	-0.00864185	0	0.0051492	0.00514879	3.79182	0.211571	-0.00864185	4.10632	0.211571	-0.00864185	3.79182	0.0819668	-0.00349264	4.1021	0.0813132	-0.00349306
ENSG00000087470	DNM1L	6	7.08255e-90	0.712396	3.79969e-266	2.11282e-05	NA	0.000994074	2.9756e-18	NA	6.91909e-06	0.0117872	4.44796e-25	NA	NA	NA	7.10904	0.0874103	0	0.0857553	0.0399567	0	-0.00649829	-0.00456604	-0.00190498	0	0	0	7.10904	0.0399567	-0.00190498	7.19645	0.0399567	-0.00190498	7.10904	0.0334584	-0.00190498	7.1948	0.0353907	-0.00190498
ENSG00000117036	ETV3	6	8.17103e-90	0.733729	3.60101e-230	0.00487054	NA	9.00622e-05	4.19009e-19	0.00328451	2.52594e-07	1.28694e-07	1.48472e-16	0.00748334	0.00130262	NA	7.30758	-0.130348	0	-0.157562	0.0767602	0.0412233	-0.0582787	-0.0159823	-0.00276006	-0.00145862	0.0015151	0	7.30758	0.0767602	-0.00276006	7.17723	0.117983	-0.00421868	7.30758	0.0184815	-0.00124496	7.15002	0.0607779	-0.00276006
ENSG00000142864	SERBP1	6	1.10125e-89	0.724286	5.36003e-277	0.00122286	NA	0.0210608	2.30942e-35	NA	0.000533638	0.00823953	9.75596e-40	NA	NA	NA	8.14826	0.0651946	0	0.0591385	0.0640202	0	-0.00490119	-0.00475444	-0.00269083	0	0	0	8.14826	0.0640202	-0.00269083	8.21346	0.0640202	-0.00269083	8.14826	0.059119	-0.00269083	8.2074	0.0592658	-0.00269083
ENSG00000084652	TXLNA	6	1.22401e-88	0.714554	2.53819e-277	0.00103678	NA	NA	3.40038e-40	NA	3.43642e-08	9.92576e-05	1.94794e-38	NA	3.22276e-05	NA	7.28254	0.0654468	0	0	0.0779781	0	-0.0405503	-0.00558653	-0.00293089	0	0.00126613	0	7.28254	0.0779781	-0.00293089	7.34798	0.0779781	-0.00293089	7.28254	0.0374278	-0.00166477	7.28254	0.0723916	-0.00293089
ENSG00000100522	GNPNAT1	6	5.99711e-88	0.710209	8.70623e-197	0.00757312	NA	0.0020769	2.07916e-31	0.0398903	NA	0.0346147	2.28785e-36	0.0315824	NA	NA	5.37739	0.147554	0	0.140484	0.116058	-0.0330984	0	-0.00673401	-0.00499247	0.00133751	0	0	5.37739	0.116058	-0.00499247	5.52495	0.0829591	-0.00365496	5.37739	0.116058	-0.00499247	5.51788	0.109323	-0.00499247
ENSG00000151327	FAM177A1	6	7.06449e-88	0.728468	1.55201e-215	0.0466303	NA	0.0426465	1.74939e-31	NA	7.66136e-08	0.000346752	2.36449e-30	NA	0.000157747	0.00471528	6.5241	-0.0690489	0	-0.107674	0.128541	0	-0.071015	-0.05924	-0.00493821	0	0.00206042	0.00180942	6.5241	0.128541	-0.00493821	6.45505	0.128541	-0.00493821	6.5241	0.0575261	-0.00287779	6.41642	0.0693011	-0.0031288
ENSG00000164164	OTUD4	6	4.3097e-84	0.69595	1.38162e-275	0.0252418	NA	NA	2.60732e-36	NA	3.31242e-07	1.87412e-11	3.9419e-35	NA	0.000209595	NA	7.66738	0.04771	0	0	0.0773374	0	-0.0401672	-0.0108623	-0.002938	0	0.00121047	0	7.66738	0.0773374	-0.002938	7.71509	0.0773374	-0.002938	7.66738	0.0371702	-0.00172753	7.66738	0.0664751	-0.002938
ENSG00000265354	TIMM23	6	1.83927e-83	0.701048	4.21084e-244	0.000475326	NA	0.00777843	1.64457e-10	NA	0.0305221	0.039715	2.65466e-18	NA	NA	NA	6.39555	0.0859487	0	0.0831876	0.0335171	0	-0.00369451	-0.00449131	-0.00184656	0	0	0	6.39555	0.0335171	-0.00184656	6.48149	0.0335171	-0.00184656	6.39555	0.0298226	-0.00184656	6.47873	0.0290258	-0.00184656
ENSG00000106105	GARS1	6	5.44844e-83	0.712957	4.98691e-256	2.757e-06	NA	0.00156765	6.80442e-22	NA	1.24848e-06	0.000274782	2.17739e-19	NA	0.00257413	0.0308348	7.08463	0.10513	0	0.106435	0.0620755	0	-0.0400074	-0.0379087	-0.00225518	0	0.00102705	0.000865361	7.08463	0.0620755	-0.00225518	7.18976	0.0620755	-0.00225518	7.08463	0.0220681	-0.00122813	7.19106	0.0241668	-0.00138982
ENSG00000160131	VMA21	6	2.05556e-78	0.686121	1.28989e-257	0.0122719	NA	0.000730023	5.24184e-18	0.0313545	0.000120775	2.52797e-06	1.07267e-23	NA	NA	NA	6.81204	0.0660665	0	0.0897917	0.0402951	-0.00429344	-0.00593612	-0.00963422	-0.00182296	0	0	0	6.81204	0.0402951	-0.00182296	6.87811	0.0360017	-0.00182296	6.81204	0.034359	-0.00182296	6.90184	0.0306609	-0.00182296
ENSG00000171612	SLC25A33	6	6.88802e-78	0.682084	1.93534e-213	0.0185741	NA	NA	3.52739e-24	NA	0.000582194	1.15874e-09	7.87062e-27	NA	0.0272904	NA	5.52334	0.08268	0	0	0.0936621	0	-0.0435709	-0.0161311	-0.00393576	0	0.00117016	0	5.52334	0.0936621	-0.00393576	5.60602	0.0936621	-0.00393576	5.52334	0.0500912	-0.0027656	5.52334	0.0775309	-0.00393576
ENSG00000177889	UBE2N	6	1.19461e-77	0.692028	1.35011e-253	3.43969e-05	NA	0.000766827	5.48056e-19	0.0311446	9.74755e-05	4.19143e-05	1.91448e-24	NA	NA	NA	7.29511	0.125506	0	0.101073	0.0472115	-0.00485738	-0.0068022	-0.00940149	-0.00210663	0	0	0	7.29511	0.0472115	-0.00210663	7.42061	0.0423541	-0.00210663	7.29511	0.0404093	-0.00210663	7.39618	0.03781	-0.00210663
ENSG00000111845	PAK1IP1	6	8.37913e-76	0.676733	1.01373e-209	0.00476832	NA	NA	1.68632e-26	NA	0.00261668	NA	5.28302e-31	NA	0.0170236	NA	5.35143	0.0970892	0	0	0.102791	0	-0.0390241	0	-0.00454052	0	0.00131191	0	5.35143	0.102791	-0.00454052	5.44851	0.102791	-0.00454052	5.35143	0.0637667	-0.0032286	5.35143	0.102791	-0.00454052
ENSG00000155438	NIFK	6	1.80877e-75	0.668677	7.68716e-231	0.0411992	NA	NA	2.25878e-28	NA	9.15341e-06	0.000243287	1.49542e-32	NA	NA	NA	6.34103	0.0655045	0	0	0.089664	0	-0.010543	-0.00863875	-0.00380923	0	0	0	6.34103	0.089664	-0.00380923	6.40654	0.089664	-0.00380923	6.34103	0.0791209	-0.00380923	6.34103	0.0810252	-0.00380923
ENSG00000242372	EIF6	6	2.39126e-75	0.681046	7.9435e-240	5.86293e-05	NA	1.18681e-05	4.10419e-29	NA	NA	NA	1.47635e-29	NA	2.43616e-09	3.45711e-06	6.51188	0.107114	0	0.138724	0.072555	0	0	0	-0.0028786	0	-0.000492214	-0.000443173	6.51188	0.072555	-0.0028786	6.619	0.072555	-0.0028786	6.51188	0.072555	-0.00337082	6.65061	0.072555	-0.00332178
ENSG00000049249	TNFRSF9	6	6.13197e-75	0.695712	5.0491e-118	0.000353904	NA	0.000344895	6.71906e-32	0.0353956	NA	NA	4.98274e-29	NA	2.00908e-16	1.96933e-06	5.52477	-0.52314	0	-0.471099	0.32273	0.0230976	0	0	-0.0117318	0	-0.00324264	-0.0020971	5.52477	0.32273	-0.0117318	5.00163	0.345827	-0.0117318	5.52477	0.32273	-0.0149745	5.05367	0.32273	-0.0138289
ENSG00000108829	LRRC59	6	1.76181e-74	0.681234	1.16453e-247	0.00435703	NA	0.000658752	2.66726e-11	NA	5.28717e-06	0.00133288	2.44293e-17	NA	NA	NA	7.24086	0.075263	0	0.115742	0.0379491	0	-0.00858358	-0.00762592	-0.00192318	0	0	0	7.24086	0.0379491	-0.00192318	7.31612	0.0379491	-0.00192318	7.24086	0.0293655	-0.00192318	7.3566	0.0303232	-0.00192318
ENSG00000179950	PUF60	6	2.30409e-74	0.677596	4.45462e-295	0.0235561	NA	NA	5.86521e-05	NA	5.3677e-06	4.98132e-08	1.93578e-08	NA	0.00103257	NA	7.60234	0.036943	0	0	0.0151147	0	-0.027179	-0.0065945	-0.000843263	0	0.000816348	0	7.60234	0.0151147	-0.000843263	7.63928	0.0151147	-0.000843263	7.60234	-0.0120642	-2.69153e-05	7.60234	0.00852024	-0.000843263
ENSG00000107937	GTPBP4	6	5.02104e-74	0.699567	6.1474e-234	0.0445271	NA	NA	4.5086e-20	NA	0.000247514	1.95798e-09	3.07063e-22	NA	0.0430763	NA	6.80672	0.0661322	0	0	0.0773173	0	-0.0437548	-0.0148294	-0.00323713	0	0.00100695	0	6.80672	0.0773173	-0.00323713	6.87286	0.0773173	-0.00323713	6.80672	0.0335625	-0.00223018	6.80672	0.0624879	-0.00323713
ENSG00000136689	IL1RN	6	5.24335e-74	0.705223	8.74812e-117	0.000110359	NA	0.000120097	2.33714e-34	0.018642	5.10586e-09	2.24643e-08	1.59052e-31	NA	8.63437e-07	2.70657e-06	7.33677	0.739824	0	0.855988	0.560183	-0.0327449	-0.317835	-0.385967	-0.020745	0	0.0112603	0.0124482	7.33677	0.560183	-0.020745	8.07659	0.527438	-0.020745	7.33677	0.242348	-0.00948476	8.19276	0.174216	-0.00829678
ENSG00000166181	API5	6	2.07623e-73	0.671983	1.72454e-296	0.017447	NA	0.0316572	3.65573e-14	NA	NA	0.00583738	5.91115e-20	NA	2.14257e-05	NA	7.75417	0.0345322	0	0.0404437	0.0245441	0	0	-0.00367972	-0.00119299	0	-0.00018849	0	7.75417	0.0245441	-0.00119299	7.7887	0.0245441	-0.00119299	7.75417	0.0245441	-0.00138148	7.79461	0.0208644	-0.00119299
ENSG00000121481	RNF2	6	6.80446e-73	0.669505	2.75433e-249	0.000211566	NA	0.00702637	1.02325e-37	0.0254884	0.00745659	1.64903e-06	8.29936e-39	NA	NA	NA	6.35586	0.103031	0	0.0742691	0.0721699	-0.00464588	-0.00425602	-0.0102402	-0.0027643	0	0	0	6.35586	0.0721699	-0.0027643	6.45889	0.067524	-0.0027643	6.35586	0.0679139	-0.0027643	6.43013	0.0619297	-0.0027643
ENSG00000130706	ADRM1	6	1.07076e-68	0.659777	1.24924e-262	0.00773821	NA	NA	6.41364e-19	NA	2.16885e-05	0.0023129	1.10181e-22	NA	0.00233516	NA	7.25536	0.0640548	0	0	0.0540211	0	-0.0371371	-0.00525725	-0.00238801	0	0.00111051	0	7.25536	0.0540211	-0.00238801	7.31942	0.0540211	-0.00238801	7.25536	0.016884	-0.0012775	7.25536	0.0487639	-0.00238801
ENSG00000200913	SNORD46	6	3.12069e-68	0.623938	3.50035e-188	0.0286016	NA	NA	NA	0.00171335	NA	NA	1.25046e-36	NA	NA	NA	3.83423	0.122835	0	0	0	0.0128001	0	0	-0.00130204	0	0	0	3.83423	0	-0.00130204	3.95707	0.0128001	-0.00130204	3.83423	0	-0.00130204	3.83423	0	-0.00130204
ENSG00000278969		6	8.62657e-68	0.64405	5.91239e-66	0.00534051	NA	0.0110177	7.92138e-29	NA	2.12677e-09	0.00143934	5.3472e-30	NA	NA	0.0147519	2.56477	0.282867	0	0.426718	0.321724	0	-0.0537871	-0.151397	-0.0125583	0	0	0.00442161	2.56477	0.321724	-0.0125583	2.84764	0.321724	-0.0125583	2.56477	0.267936	-0.0125583	2.99149	0.170326	-0.00813668
ENSG00000141101	NOB1	6	1.66485e-67	0.66214	1.54989e-230	0.00087381	NA	0.0343423	1.8102e-19	NA	2.01033e-08	0.000240586	5.73318e-22	NA	2.66375e-06	0.00150932	6.42925	0.0939705	0	0.0904056	0.0731978	0	-0.0599617	-0.0489653	-0.00314389	0	0.00208666	0.00163971	6.42925	0.0731978	-0.00314389	6.52322	0.0731978	-0.00314389	6.42925	0.0132361	-0.00105723	6.51966	0.0242325	-0.00150419
ENSG00000144580	CNOT9	6	2.31683e-67	0.655517	1.36975e-305	0.0227034	NA	NA	2.14985e-16	NA	3.99843e-05	6.40327e-17	2.65392e-15	NA	0.0427603	NA	7.35671	0.0312703	0	0	0.0280788	0	-0.020522	-0.00903574	-0.0010462	0	0.000419838	0	7.35671	0.0280788	-0.0010462	7.38798	0.0280788	-0.0010462	7.35671	0.00755677	-0.000626363	7.35671	0.019043	-0.0010462
ENSG00000184220	CMSS1	6	2.49389e-67	0.664468	8.14314e-190	0.0294086	NA	0.00751898	2.54705e-20	0.00609634	1.91868e-15	1.14996e-05	2.78679e-19	0.00413014	NA	NA	5.49997	-0.133624	0	-0.135437	0.095586	0.0495657	-0.0253317	-0.0171594	-0.00349218	-0.00199568	0	0	5.49997	0.095586	-0.00349218	5.36635	0.145152	-0.00548786	5.49997	0.0702543	-0.00349218	5.36454	0.0784267	-0.00349218
ENSG00000158545	ZC3H18	6	2.62095e-67	0.668858	3.37516e-244	0.000540013	NA	0.00582165	2.87294e-21	NA	3.40719e-10	0.000410836	1.03996e-22	0.0319954	2.51572e-07	0.00168786	7.66108	-0.112577	0	-0.112212	0.0733097	0	-0.0649258	-0.0441476	-0.00312829	0.000218354	0.00224799	0.00153767	7.66108	0.0733097	-0.00312829	7.54851	0.0733097	-0.00290994	7.66108	0.00838384	-0.000880306	7.54887	0.0291621	-0.00159062
ENSG00000183207	RUVBL2	6	5.71926e-66	0.644757	3.77427e-240	0.0202043	NA	0.00425032	1.09315e-30	NA	5.35379e-07	0.00026437	7.62203e-33	NA	NA	NA	6.25795	0.0582838	0	0.0922803	0.0719018	0	-0.00908442	-0.00831457	-0.00289542	0	0	0	6.25795	0.0719018	-0.00289542	6.31624	0.0719018	-0.00289542	6.25795	0.0628174	-0.00289542	6.35023	0.0635873	-0.00289542
ENSG00000109445	ZNF330	6	1.51766e-65	0.670409	8.15927e-239	0.000183096	NA	0.0173121	7.80112e-32	NA	2.88606e-10	1.41176e-07	1.14063e-30	NA	4.44973e-08	3.78816e-07	6.17452	0.0910391	0	0.0874918	0.0895753	0	-0.0585424	-0.0615556	-0.00343902	0	0.00211156	0.00230676	6.17452	0.0895753	-0.00343902	6.26556	0.0895753	-0.00343902	6.17452	0.0310328	-0.00132746	6.26201	0.0280196	-0.00113226
ENSG00000145912	NHP2	6	2.34341e-65	0.632122	4.08821e-221	0.0295531	NA	NA	1.1302e-09	NA	NA	NA	3.13168e-17	NA	NA	NA	6.57229	0.0783203	0	0	0.0524707	0	0	0	-0.00296331	0	0	0	6.57229	0.0524707	-0.00296331	6.65061	0.0524707	-0.00296331	6.57229	0.0524707	-0.00296331	6.57229	0.0524707	-0.00296331
ENSG00000101346	POFUT1	6	7.41096e-65	0.669993	6.17846e-228	0.0132597	NA	0.0132597	8.09337e-24	0.0294183	3.46631e-09	8.81684e-07	2.49078e-23	0.025639	9.00352e-07	4.98722e-06	6.4088	0.0983699	0	0.0983699	0.100909	-0.028523	-0.0629115	-0.0663197	-0.00399673	0.0011507	0.00220598	0.0024117	6.4088	0.100909	-0.00399673	6.50717	0.0723862	-0.00284603	6.4088	0.0379977	-0.00179075	6.50717	0.0345895	-0.00158503
ENSG00000065548	ZC3H15	6	1.22527e-64	0.629417	3.98998e-276	0.00602735	NA	NA	1.81338e-32	NA	0.00990742	NA	NA	NA	NA	NA	7.26425	0.0658251	0	0	-0.015631	0	-0.00432866	0	0	0	0	0	7.26425	-0.015631	0	7.33008	-0.015631	0	7.26425	-0.0199597	0	7.26425	-0.015631	0
ENSG00000112118	MCM3	6	1.65083e-64	0.655345	2.24039e-234	4.53758e-07	NA	5.55204e-07	1.25659e-31	0.0151507	1.13718e-07	1.54402e-08	8.2094e-28	NA	2.27264e-05	1.44089e-06	6.59151	0.175384	0	0.202387	0.0939128	-0.00605008	-0.0511371	-0.0699201	-0.00337554	0	0.00171822	0.00229143	6.59151	0.0939128	-0.00337554	6.7669	0.0878628	-0.00337554	6.59151	0.0427757	-0.00165732	6.7939	0.0239927	-0.00108412
ENSG00000198492	YTHDF2	6	1.19368e-63	0.636333	1.19273e-297	0.00426094	NA	0.01564	8.90279e-08	0.033389	3.64856e-17	2.44421e-12	1.45913e-08	NA	NA	NA	7.5124	0.0487862	0	0.0411206	0.0149812	-0.00273548	-0.00913031	-0.00963175	-0.00059724	0	0	0	7.5124	0.0149812	-0.00059724	7.56118	0.0122457	-0.00059724	7.5124	0.0058509	-0.00059724	7.55352	0.00534946	-0.00059724
[truncated: 1,003 more rows]
