# Supplementary material for: Influenza coinfection inhibits control of mycobacterial infection in a human challenge model
Source: Nat Commun. 2026 Jun 11;17:4884. doi: 10.1038/s41467-026-72363-2 (PMC13261052; doi:10.1038/s41467-026-72363-2)
Supplement: Supplementary file 16 — Supplementary Data 14 [file 41467_2026_72363_MOESM16_ESM.xlsx]

## Sheet: Supplementary Data 14
Ingenuity Canonical Pathways	-log(B-H p-value)	adj. p	Ratio	Molecules
Role of Hypercytokinemia/hyperchemokinemia in the Pathogenesis of Influenza	9.79	1.62181e-10	0.113	IFIT2,IFIT3,IRF7,ISG15,MX1,OAS1,OAS2,OAS3,RSAD2
Interferon Signaling	7.39	4.0738e-08	0.167	IFIT1,IFIT3,IFITM1,ISG15,MX1,OAS1
Kinetochore Metaphase Signaling Pathway	3.33	0.000467735	0.0467	BIRC5,CDK1,CENPN,SKA1,ZWINT
Activation of IRF by Cytosolic Pattern Recognition Receptors	3.14	0.000724436	0.0635	IFIT2,IRF7,ISG15,ZBP1
Pyrimidine Deoxyribonucleotides De Novo Biosynthesis I	3.14	0.000724436	0.13	CMPK2,RRM2,TYMS
Role of Pattern Recognition Receptors in Recognition of Bacteria and Viruses	2.98	0.00104713	0.0342	IRF7,OAS1,OAS2,OAS3,TNFSF10
Cell Cycle Control of Chromosomal Replication	2.12	0.00758578	0.0536	CDC45,CDK1,CDT1
Cyclins and Cell Cycle Regulation	1.67	0.0213796	0.0357	CCNA2,CCNB2,CDK1
Coronavirus Pathogenesis Pathway	1.63	0.0234423	0.0206	IRF7,OAS1,OAS2,OAS3
Estrogen-mediated S-phase Entry	1.63	0.0234423	0.0769	CCNA2,CDK1
