# Supplementary material for: Influenza coinfection inhibits control of mycobacterial infection in a human challenge model
Source: Nat Commun. 2026 Jun 11;17:4884. doi: 10.1038/s41467-026-72363-2 (PMC13261052; doi:10.1038/s41467-026-72363-2)
Supplement: Supplementary file 17 — Supplementary Data 15 [file 41467_2026_72363_MOESM17_ESM.xlsx]

## Sheet: Supplementary Data 15 
Ingenuity Canonical Pathways	-log(B-H p-value)	adj. p	Ratio	Molecules
Pathogen Induced Cytokine Storm Signaling Pathway	3.61	0.000245471	0.0412	CASP7,CCL22,CCL3,CCL4,CCL8,COL1A2,CXCL2,CXCL3,IL12B,IL36G,MAPK6,TICAM1,TNF,TNFSF15
Role of Hypercytokinemia/hyperchemokinemia in the Pathogenesis of Influenza	3.15	0.000707946	0.0875	CCL3,CCL4,CXCL3,IL12B,IL36G,TICAM1,TNF
Differential Regulation of Cytokine Production in Macrophages and T Helper Cells by IL-17A and IL-17F	2.95	0.00112202	0.222	CCL3,CCL4,IL12B,TNF
Granulocyte Adhesion and Diapedesis	2.95	0.00112202	0.0517	CCL22,CCL3,CCL4,CCL8,CXCL2,CXCL3,HRH1,IL36G,TNF
Agranulocyte Adhesion and Diapedesis	2.76	0.0017378	0.0466	CCL22,CCL3,CCL4,CCL8,CXCL2,CXCL3,HRH1,IL36G,TNF
Differential Regulation of Cytokine Production in Intestinal Epithelial Cells by IL-17A and IL-17F	2.76	0.0017378	0.174	CCL3,CCL4,IL12B,TNF
Toll-like Receptor Signaling	2.76	0.0017378	0.0779	ELK1,IKBKB,IL12B,IL36G,TICAM1,TNF
Erythropoietin Signaling Pathway	2.56	0.00275423	0.0476	ELK1,IL12B,IL36G,NFKBIE,SOS1,SRC,TNF,TNFSF15
IL-6 Signaling	2.5	0.00316228	0.0543	ELK1,IKBKB,IL36G,NFKBIE,SOS1,TNF,TNFAIP6
Acute Phase Response Signaling	2.37	0.0042658	0.0435	CFB,ELK1,IKBKB,IL36G,NFKBIE,ORM1,SOS1,TNF
Wound Healing Signaling Pathway	2.37	0.0042658	0.0378	COL1A2,HBEGF,IKBKB,IL12B,IL36G,NFKBIE,SOS1,TNF,TNFSF15
Role of Pattern Recognition Receptors in Recognition of Bacteria and Viruses	2.33	0.00467735	0.0479	C3AR1,IL12B,IL36G,RIPK2,TICAM1,TNF,TNFSF15
PPAR Signaling	2.33	0.00467735	0.0577	IKBKB,IL36G,NFKBIE,PPARD,SOS1,TNF
TREM1 Signaling	2.19	0.00645654	0.0694	CASP5,CCL3,CD83,CXCL3,TNF
Airway Pathology in Chronic Obstructive Pulmonary Disease	2.19	0.00645654	0.0531	CXCL3,IL12B,IL36G,ORM1,TNF,TNFSF15
NOD1/2 Signaling Pathway	1.97	0.0107152	0.0398	IKBKB,IL12B,IL36G,NFKBIE,RIPK2,TNF,TNFSF15
IL-17 Signaling	1.95	0.0112202	0.0391	CCL22,CXCL3,ELK1,IL12B,IL36G,TNF,TNFSF15
Macrophage Classical Activation Signaling Pathway	1.95	0.0112202	0.0389	IKBKB,IL12B,IL36G,NFKBIE,TICAM1,TNF,TNFSF15
TNFR1 Signaling	1.93	0.011749	0.08	CASP7,IKBKB,NFKBIE,TNF
Tumoricidal Function of Hepatic Natural Killer Cells	1.86	0.0138038	0.125	CASP7,M6PR,SERPINB9
Macrophage Alternative Activation Signaling Pathway	1.86	0.0138038	0.0363	CCL22,IL12B,IL2RG,IL36G,NFKBIE,PPARD,TNF
Tryptophan Degradation to 2-amino-3-carboxymuconate Semialdehyde	1.86	0.0138038	0.333	IDO1,KYNU
Death Receptor Signaling	1.86	0.0138038	0.0532	CASP7,IKBKB,NFKBIE,TNF,TNFSF15
Tryptophan Degradation III (Eukaryotic)	1.81	0.0154882	0.115	ACAT2,IDO1,KYNU
Apelin Liver Signaling Pathway	1.81	0.0154882	0.115	COL1A2,EDN1,TNF
IL-10 Signaling	1.74	0.018197	0.0397	CDKN1A,ELK1,IKBKB,IL36G,NFKBIE,TNF
Multiple Sclerosis Signaling Pathway	1.71	0.0194984	0.0333	GRIN1,IL12B,IL36G,P2RX4,PPARD,TNF,TNFSF15
Hepatic Fibrosis Signaling Pathway	1.65	0.0223872	0.0242	CCL3,COL1A2,EDN1,ELK1,IKBKB,IL36G,NFKBIE,SOS1,SUCNR1,TNF
TNFR2 Signaling	1.64	0.0229087	0.0968	IKBKB,NFKBIE,TNF
Pathogenesis of Multiple Sclerosis	1.59	0.025704	0.222	CCL3,CCL4
Neuregulin Signaling	1.58	0.0263027	0.0435	ELK1,EREG,HBEGF,SOS1,SRC
Cholecystokinin/Gastrin-mediated Signaling	1.56	0.0275423	0.0427	ELK1,IL36G,SOS1,SRC,TNF
IL-9 Signaling	1.53	0.0295121	0.0857	CISH,IL2RG,TNF
Antiproliferative Role of Somatostatin Receptor 2	1.52	0.0301995	0.0541	CDKN1A,ELK1,SRC,SSTR2
TWEAK Signaling	1.52	0.0301995	0.0833	CASP7,IKBKB,NFKBIE
IL-33 Signaling Pathway	1.52	0.0301995	0.0339	CASP5,CASP7,IKBKB,IL36G,NFKBIE,TNF
NAD biosynthesis II (from tryptophan)	1.49	0.0323594	0.182	IDO1,KYNU
Atherosclerosis Signaling	1.46	0.0346737	0.0391	COL1A2,F3,IL36G,ORM1,TNF
Hepatic Cholestasis	1.46	0.0346737	0.0324	IKBKB,IL12B,IL36G,NFKBIE,TNF,TNFSF15
Endothelin-1 Signaling	1.44	0.0363078	0.0319	CASP5,CASP7,EDN1,MAPK6,SOS1,SRC
Regulation Of The Epithelial Mesenchymal Transition By Growth Factors Pathway	1.42	0.0380189	0.0312	HMGA2,IKBKB,MET,SOS1,TNF,TNFSF15
April Mediated Signaling	1.42	0.0380189	0.0714	ELK1,IKBKB,NFKBIE
STAT3 Pathway	1.42	0.0380189	0.037	CDKN1A,CISH,IL2RG,PTPN2,SRC
PEDF Signaling	1.42	0.0380189	0.0476	CASP7,ELK1,IKBKB,NFKBIE
γ-glutamyl Cycle	1.42	0.0380189	0.154	CHAC1,GGT5
B Cell Activating Factor Signaling	1.42	0.0380189	0.0698	ELK1,IKBKB,NFKBIE
Oncostatin M Signaling	1.42	0.0380189	0.0698	ELK1,MT2A,SOS1
PDGF Signaling	1.4	0.0398107	0.046	ELK1,SOS1,SPHK1,SRC
RANK Signaling in Osteoclasts	1.39	0.040738	0.0455	ELK1,IKBKB,NFKBIE,SRC
DNA damage-induced 14-3-3σ Signaling	1.36	0.0436516	0.0652	CASP5,CASP7,CDKN1A
Crosstalk between Dendritic Cells and Natural Killer Cells	1.35	0.0446684	0.044	CD83,IL12B,IL2RG,TNF
ERBB Signaling	1.33	0.0467735	0.043	ELK1,EREG,HBEGF,SOS1
