# Supplementary material for: Influenza coinfection inhibits control of mycobacterial infection in a human challenge model
Source: Nat Commun. 2026 Jun 11;17:4884. doi: 10.1038/s41467-026-72363-2 (PMC13261052; doi:10.1038/s41467-026-72363-2)
Supplement: Supplementary file 18 — Supplementary Data 16 [file 41467_2026_72363_MOESM18_ESM.xlsx]

## Sheet: Supplementary Data 16
Ingenuity Canonical Pathways	-log(B-H p-value)	adj. p	Ratio	Molecules
Reelin Signaling in Neurons	2.31	0.00489779	0.0942	AKT1,AKT2,ARHGEF1,ARHGEF18,ARHGEF40,CAMK2G,CDH2,DNAH1,MAP2K4,MAP2K7,MAPK1,MAPK8IP3,NDEL1
IL-22 Signaling	1.54	0.0288403	0.208	AKT1,AKT2,MAP2K4,MAPK1,STAT5B
Role of NFAT in Cardiac Hypertrophy	1.52	0.0301995	0.0636	AKT1,AKT2,CABIN1,CACNB4,CAMK1D,CAMK2G,GNAQ,GNG7,MAP2K4,MAP2K7,MAPK1,PLCB2,PPP3CA,RAF1
BER (Base Excision Repair) Pathway	1.52	0.0301995	0.136	MAP2K4,MAP2K7,MAPK1,RFC3,SLC19A1,XRCC1
Role of MAPK Signaling in the Pathogenesis of Influenza	1.52	0.0301995	0.0988	AKT1,AKT2,MAP2K4,MAP2K7,MAPK1,PLB1,PNPLA2,RAF1
HIF1α Signaling	1.46	0.0346737	0.0637	AKT1,AKT2,CAMK1D,CAMK2G,CCNG2,EGLN2,MAP2K4,MAP2K7,MAPK1,MKNK2,NCOA1,PPP3CA,RAF1
Gα12/13 Signaling	1.46	0.0346737	0.0752	AKT1,AKT2,ARHGEF1,CDH2,LPAR2,MAP2K4,MAP2K7,MAPK1,PXN,RAF1
Melatonin Signaling	1.46	0.0346737	0.101	CAMK2G,GNAQ,MAP2K4,MAP2K7,MAPK1,PLCB2,RAF1
GM-CSF Signaling	1.46	0.0346737	0.1	AKT1,AKT2,CAMK2G,MAPK1,PPP3CA,RAF1,STAT5B
Oxytocin In Brain Signaling Pathway	1.34	0.0457088	0.0619	AKT1,AKT2,CACNB4,CAMKK1,GNAQ,GNG7,MAPK1,NLRP1,NLRP6,PLB1,PNPLA2,RAF1
EGF Signaling	1.32	0.047863	0.107	AKT1,AKT2,MAP2K4,MAP2K7,MAPK1,RAF1
