# Supplementary material for: Influenza coinfection inhibits control of mycobacterial infection in a human challenge model
Source: Nat Commun. 2026 Jun 11;17:4884. doi: 10.1038/s41467-026-72363-2 (PMC13261052; doi:10.1038/s41467-026-72363-2)
Supplement: Supplementary file 19 — Supplementary Data 17 [file 41467_2026_72363_MOESM19_ESM.xlsx]

## Sheet: Supplementary Data 17
Ingenuity Canonical Pathways	-log(B-H p-value)	adj. p	Ratio	Molecules
Sirtuin Signaling Pathway	4.73	1.86209e-05	0.0386	ATP5F1B,BECN1,DUSP6,GLUD1,NDUFA10,NDUFA5,NDUFB9,NDUFS3,NDUFV2,TP53,UQCRFS1
Oxidative Phosphorylation	4.65	2.23872e-05	0.066	ATP5F1B,NDUFA10,NDUFA5,NDUFB9,NDUFS3,NDUFV2,UQCRFS1
Granzyme A Signaling	3.59	0.00025704	0.0704	NDUFA10,NDUFA5,NDUFB9,NDUFS3,NDUFV2
Mitochondrial Dysfunction	3.49	0.000323594	0.0303	ACO2,ATP5F1B,BECN1,NDUFA10,NDUFA5,NDUFB9,NDUFS3,NDUFV2,TP53,UQCRFS1
Estrogen Receptor Signaling	3.42	0.000380189	0.0274	ATP5F1B,EIF2B1,GNB2,NDUFA10,NDUFA5,NDUFB9,NDUFS3,NDUFV2,NRAS,TP53,UQCRFS1
ERK5 Signaling	2.54	0.00288403	0.0541	FOSL1,NRAS,SFN,SGK1
Ferroptosis Signaling Pathway	2.45	0.00354813	0.0394	ARF6,BAP1,BECN1,NRAS,TP53
DNA damage-induced 14-3-3σ Signaling	2.23	0.00588844	0.0652	CHEK1,SFN,TP53
Cell Cycle: G2/M DNA Damage Checkpoint Regulation	2.13	0.0074131	0.06	CHEK1,SFN,TP53
NER (Nucleotide Excision Repair, Enhanced Pathway)	2.05	0.00891251	0.0392	CHAF1B,COPS2,GPS1,POLE3
Cell Cycle Control of Chromosomal Replication	2	0.01	0.0536	MCM2,MCM4,ORC6
Ribonucleotide Reductase Signaling Pathway	1.94	0.0114815	0.0296	AKT1S1,CHEK1,NRAS,SMARCC1,TP53
Glucocorticoid Receptor Signaling	1.93	0.011749	0.0185	ATP5F1B,NDUFA10,NDUFA5,NDUFB9,NDUFS3,NDUFV2,NRAS,SGK1,SMARCC1,UQCRFS1
Neutrophil Extracellular Trap Signaling Pathway	1.85	0.0141254	0.0202	ATP5F1B,NDUFA10,NDUFA5,NDUFB9,NDUFS3,NDUFV2,NLRP3,UQCRFS1
MicroRNA Biogenesis Signaling Pathway	1.8	0.0158489	0.0273	EXOSC9,NRAS,NUP214,POM121/POM121C,TP53
Glutamate Biosynthesis II	1.8	0.0158489	0.5	GLUD1
Glutamate Degradation X	1.8	0.0158489	0.5	GLUD1
Huntington's Disease Signaling	1.62	0.0239883	0.0216	ATP5F1B,GNB2,PSMC1,PSME3,SGK1,TP53
Immunogenic Cell Death Signaling Pathway	1.53	0.0295121	0.0357	BECN1,GZMM,NLRP3
Pyrimidine Ribonucleotides Interconversion	1.48	0.0331131	0.0556	CANT1,NUDT15
Necroptosis Signaling Pathway	1.47	0.0338844	0.0261	GLUD1,NLRP3,PELI1,TP53
Actin Nucleation by ARP-WASP Complex	1.44	0.0363078	0.033	ARPC5L,NRAS,PPP1R12C
Pyrimidine Ribonucleotides De Novo Biosynthesis	1.41	0.0389045	0.0513	CANT1,NUDT15
Tetrahydrofolate Salvage from 5,10-methenyltetrahydrofolate	1.41	0.0389045	0.2	MTHFD1
Folate Polyglutamylation	1.41	0.0389045	0.2	MTHFD1
Inhibition of ARE-Mediated mRNA Degradation Pathway	1.41	0.0389045	0.025	EXOSC9,PSMC1,PSME3,SFN
VEGF Signaling	1.37	0.042658	0.0309	EIF2B1,NRAS,SFN
ATM Signaling	1.35	0.0446684	0.0303	CHEK1,TOPBP1,TP53
Arginine Biosynthesis IV	1.33	0.0467735	0.167	GLUD1
BER (Base Excision Repair) Pathway	1.32	0.047863	0.0455	FEN1,TP53
