# Supplementary material for: Influenza coinfection inhibits control of mycobacterial infection in a human challenge model
Source: Nat Commun. 2026 Jun 11;17:4884. doi: 10.1038/s41467-026-72363-2 (PMC13261052; doi:10.1038/s41467-026-72363-2)
Supplement: Supplementary file 20 — Supplementary Data 18 [file 41467_2026_72363_MOESM20_ESM.xlsx]

## Sheet: Supplementary Data 18
Ingenuity Canonical Pathways	-log(B-H p-value)	adj. p	Ratio	Molecules
Agranulocyte Adhesion and Diapedesis	1.89	0.0128825	0.0518	CCL2,CCL7,CCR5,CXCL10,CXCL11,CXCR4,IL1R1,ITGA5,MMP19,SDC4
Pathogenesis of Multiple Sclerosis	1.89	0.0128825	0.333	CCR5,CXCL10,CXCL11
Granulocyte Adhesion and Diapedesis	1.89	0.0128825	0.0517	CCL2,CCL7,CCR5,CXCL10,CXCL11,CXCR4,IL1R1,MMP19,SDC4
Superpathway of Cholesterol Biosynthesis	1.76	0.017378	0.143	GGPS1,MSMO1,NSDHL,SQLE
Cholesterol Biosynthesis I	1.76	0.017378	0.231	MSMO1,NSDHL,SQLE
Cholesterol Biosynthesis II (via 24,25-dihydrolanosterol)	1.76	0.017378	0.231	MSMO1,NSDHL,SQLE
Cholesterol Biosynthesis III (via Desmosterol)	1.76	0.017378	0.231	MSMO1,NSDHL,SQLE
Osteoarthritis Pathway	1.39	0.040738	0.0388	ANXA5,CREB3,IL1R1,ITGA5,ITGA7,PPARG,S1PR2,SDC4,SPP1
Arsenate Detoxification I (Glutaredoxin)	1.36	0.0436516	0.4	GSTO1,PNP
Tetrahydrofolate Salvage from 5,10-methenyltetrahydrofolate	1.36	0.0436516	0.4	GART,MTHFD2
Chemokine Signaling	1.34	0.0457088	0.0649	CCL2,CCL7,CCR5,CXCR4,RALA
Role of IL-17F in Allergic Inflammatory Airway Diseases	1.34	0.0457088	0.087	CCL2,CCL7,CREB3,CXCL10
Inhibition of ARE-Mediated mRNA Degradation Pathway	1.33	0.0467735	0.0437	AGO2,FASLG,PPP2CB,PSMA5,PSMB5,TNFSF18,YWHAE
Zymosterol Biosynthesis	1.33	0.0467735	0.333	MSMO1,NSDHL
