# Supplementary material for: Influenza coinfection inhibits control of mycobacterial infection in a human challenge model
Source: Nat Commun. 2026 Jun 11;17:4884. doi: 10.1038/s41467-026-72363-2 (PMC13261052; doi:10.1038/s41467-026-72363-2)
Supplement: Supplementary file 21 — Supplementary Data 19 [file 41467_2026_72363_MOESM21_ESM.xlsx]

## Sheet: Supplementary Data 19
Ingenuity Canonical Pathways	-log(B-H p-value)	adj. p	Ratio	Molecules
RAN Signaling	3.74	0.00018197	0.235	KPNA1,KPNA2,RAN,RANBP1
