# Supplementary material for: Influenza coinfection inhibits control of mycobacterial infection in a human challenge model
Source: Nat Commun. 2026 Jun 11;17:4884. doi: 10.1038/s41467-026-72363-2 (PMC13261052; doi:10.1038/s41467-026-72363-2)
Supplement: Supplementary file 22 — Supplementary Data 20 [file 41467_2026_72363_MOESM22_ESM.xlsx]

## Sheet: Supplementary Data 20
Ingenuity Canonical Pathways	-log(B-H p-value)	adj. p	Ratio	Molecules
Sirtuin Signaling Pathway	1.38	0.0416869	0.0421	ATP5F1C,E2F1,H1-10,H1-2,H1-3,H1-4,H3-3A/H3-3B,MAP1LC3B2,MAPK7,NDUFB10,PGAM1,VDAC3
Granzyme A Signaling	1.38	0.0416869	0.0845	H1-10,H1-2,H1-3,H1-4,HMGB2,NDUFB10
Kinetochore Metaphase Signaling Pathway	1.38	0.0416869	0.0654	DSN1,H2AC20,H2AC21,H2AZ1,PPP1CA,PPP1CC,REC8
CDK5 Signaling	1.38	0.0416869	0.0614	EGR1,LAMA2,MAPK7,PPP1CA,PPP1CC,RAP2B,RRAS
Role of Macrophages, Fibroblasts and Endothelial Cells in Rheumatoid Arthritis	1.38	0.0416869	0.0377	C5,CALM1 (includes others),FCGR3A/FCGR3B,IL17RC,JAK2,MAP2K6,MYD88,PPP3CC,RAP2B,RRAS,TLR7,TNFSF13B
Regulation of Cellular Mechanics by Calpain Protease	1.32	0.047863	0.0682	CAPN2,CAPNS1,CAST,CDK6,RAP2B,RRAS
