# Supplementary material for: Influenza coinfection inhibits control of mycobacterial infection in a human challenge model
Source: Nat Commun. 2026 Jun 11;17:4884. doi: 10.1038/s41467-026-72363-2 (PMC13261052; doi:10.1038/s41467-026-72363-2)
Supplement: Supplementary file 25 — Source Data [file 41467_2026_72363_MOESM25_ESM.xlsx]

## Sheet: Figure 2
H3N2 Influenza PCR	GR 72 h Pre-influenza	GR 72 h Post-influenza
Positive	0.63	1.91
Positive	1.35	1.15
Positive	0.6	1.67
Positive	0.62	1.04
Positive	1.77	2.46
Positive	1.05	1.94
Positive	1.02	1.24
Positive	0.99	1.19
Positive	1.5	2.11
Positive	0.74	1.89
Positive	0.73	1.66
Positive	2.9	4.87
Positive	2.58	1.7
Positive	0.77	1.18
Positive	1.31	2.06
Positive	1.04	1.18
Positive	1.46	0.81
Positive	0.95	0.65
Positive	1.47	2.48
Positive	1.44	1.9
Positive	0.9	1.75
Positive	0.93	1.23
Negative	1.25	0.99
Negative	2.27	1.34
Negative	1.45	1.1
Negative	1.55	1.63
Negative	2.11	0.96
Negative	0.61	0.61

## Sheet: Figure 5
Patient	H3N2 Influenza PCR	Pre/Post influenza challenge	Timepoint (h)	Cytokine	Concentration (pg/ml)
1	Negative	Pre	0	IFNA2a	0.02
1	Negative	Pre	72	IFNA2a	19.4118
1	Negative	Post	0	IFNA2a	1.63187
1	Negative	Post	72	IFNA2a	19.6046
2	Positive	Pre	0	IFNA2a	0.58005
2	Positive	Pre	72	IFNA2a	29.4665
2	Positive	Post	0	IFNA2a	37.7613
2	Positive	Post	72	IFNA2a	28.4761
3	Positive	Pre	0	IFNA2a	0.1
3	Positive	Pre	72	IFNA2a	11.016
3	Positive	Post	0	IFNA2a	32.7089
3	Positive	Post	72	IFNA2a	51.7868
4	Positive	Pre	0	IFNA2a	0.1
4	Positive	Pre	72	IFNA2a	35.1508
4	Positive	Post	0	IFNA2a	42.7317
4	Positive	Post	72	IFNA2a	44.3647
5	Positive	Pre	0	IFNA2a	0.151365
5	Positive	Pre	72	IFNA2a	65.4965
5	Positive	Post	0	IFNA2a	3.5892
5	Positive	Post	72	IFNA2a	28.2062
6	Positive	Pre	0	IFNA2a	5.25867
6	Positive	Pre	72	IFNA2a	22.7252
6	Positive	Post	0	IFNA2a	561.125
6	Positive	Post	72	IFNA2a	461.494
7	Negative	Pre	0	IFNA2a	0.1
7	Negative	Pre	72	IFNA2a	66.7697
7	Negative	Post	0	IFNA2a	0.1
7	Negative	Post	72	IFNA2a	52.0602
8	Negative	Pre	0	IFNA2a	0.02
8	Negative	Pre	72	IFNA2a	897.073
8	Negative	Post	0	IFNA2a	0.530911
8	Negative	Post	72	IFNA2a	91.1677
9	Positive	Pre	0	IFNA2a	0.75
9	Positive	Pre	72	IFNA2a	0.75
9	Positive	Post	0	IFNA2a	189.73
9	Positive	Post	72	IFNA2a	155.978
10	Negative	Pre	0	IFNA2a	0.75
10	Negative	Pre	72	IFNA2a	2.2501
10	Negative	Post	0	IFNA2a	0.75
10	Negative	Post	72	IFNA2a	14.4767
11	Positive	Pre	0	IFNA2a	0.75
11	Positive	Pre	72	IFNA2a	47.0255
11	Positive	Post	0	IFNA2a	1.12407
11	Positive	Post	72	IFNA2a	35.4941
13	Positive	Pre	0	IFNA2a	1.07122
13	Positive	Pre	72	IFNA2a	25.3004
13	Positive	Post	0	IFNA2a	46.9767
13	Positive	Post	72	IFNA2a	148.858
14	Positive	Pre	0	IFNA2a	0.75
14	Positive	Pre	72	IFNA2a	4.49663
14	Positive	Post	0	IFNA2a	65.026
14	Positive	Post	72	IFNA2a	54.3635
15	Positive	Pre	0	IFNA2a	0.75
15	Positive	Pre	72	IFNA2a	0.75
15	Positive	Post	0	IFNA2a	13.0029
15	Positive	Post	72	IFNA2a	18.1498
16	Positive	Pre	0	IFNA2a	0.305
16	Positive	Pre	72	IFNA2a	10.5274
16	Positive	Post	0	IFNA2a	626.109
16	Positive	Post	72	IFNA2a	581.536
17	Positive	Pre	0	IFNA2a	0.305
17	Positive	Pre	72	IFNA2a	389.566
17	Positive	Post	0	IFNA2a	49.1417
17	Positive	Post	72	IFNA2a	43.4497
18	Positive	Pre	0	IFNA2a	0.305
18	Positive	Pre	72	IFNA2a	6.65539
18	Positive	Post	0	IFNA2a	418.335
18	Positive	Post	72	IFNA2a	267.579
19	Negative	Pre	0	IFNA2a	0.305
19	Negative	Pre	72	IFNA2a	21.463
19	Negative	Post	0	IFNA2a	0.305
19	Negative	Post	72	IFNA2a	6.45564
20	Positive	Pre	0	IFNA2a	0.305
20	Positive	Pre	72	IFNA2a	3.20865
20	Positive	Post	0	IFNA2a	165.228
20	Positive	Post	72	IFNA2a	212.873
21	Negative	Pre	0	IFNA2a	0.02
21	Negative	Pre	72	IFNA2a	26.3078
21	Negative	Post	0	IFNA2a	0.147904
21	Negative	Post	72	IFNA2a	26.4042
22	Positive	Pre	0	IFNA2a	0.02
22	Positive	Pre	72	IFNA2a	28.5072
22	Positive	Post	0	IFNA2a	84.0764
22	Positive	Post	72	IFNA2a	140.018
23	Positive	Pre	0	IFNA2a	2.73222
23	Positive	Pre	72	IFNA2a	6.12895
23	Positive	Post	0	IFNA2a	5.90942
23	Positive	Post	72	IFNA2a	13.1706
24	Positive	Pre	0	IFNA2a	0.754071
24	Positive	Pre	72	IFNA2a	2.99709
24	Positive	Post	0	IFNA2a	0.797068
24	Positive	Post	72	IFNA2a	10.8713
25	Positive	Pre	0	IFNA2a	0.808525
25	Positive	Pre	72	IFNA2a	8.00849
25	Positive	Post	0	IFNA2a	36.8358
25	Positive	Post	72	IFNA2a	39.5677
26	Positive	Pre	0	IFNA2a	2.12225
26	Positive	Pre	72	IFNA2a	27.6471
26	Positive	Post	0	IFNA2a	325.156
26	Positive	Post	72	IFNA2a	1672.19
27	Positive	Pre	0	IFNA2a	0.808525
27	Positive	Pre	72	IFNA2a	11.1212
27	Positive	Post	0	IFNA2a	1673.46
27	Positive	Post	72	IFNA2a	364.743
28	Positive	Pre	0	IFNA2a	0.754071
28	Positive	Pre	72	IFNA2a	43.6858
28	Positive	Post	0	IFNA2a	43.6576
28	Positive	Post	72	IFNA2a	111.201
1	Negative	Pre	0	IFNG	1.8627
1	Negative	Pre	72	IFNG	5793.23
1	Negative	Post	0	IFNG	2.73619
1	Negative	Post	72	IFNG	12945.3
2	Positive	Pre	0	IFNG	13.1828
2	Positive	Pre	72	IFNG	8052.98
2	Positive	Post	0	IFNG	29.5287
2	Positive	Post	72	IFNG	3110.85
3	Positive	Pre	0	IFNG	2.60459
3	Positive	Pre	72	IFNG	23630.3
3	Positive	Post	0	IFNG	2.19275
3	Positive	Post	72	IFNG	15120.1
4	Positive	Pre	0	IFNG	21.6672
4	Positive	Pre	72	IFNG	5684.03
4	Positive	Post	0	IFNG	6.50861
4	Positive	Post	72	IFNG	8016.74
5	Positive	Pre	0	IFNG	2.26254
5	Positive	Pre	72	IFNG	32437.8
5	Positive	Post	0	IFNG	2.83116
5	Positive	Post	72	IFNG	7890.46
6	Positive	Pre	0	IFNG	6.42115
6	Positive	Pre	72	IFNG	9292.38
6	Positive	Post	0	IFNG	33.2393
6	Positive	Post	72	IFNG	717.052
7	Negative	Pre	0	IFNG	0.10007
7	Negative	Pre	72	IFNG	3844.26
7	Negative	Post	0	IFNG	0.10007
7	Negative	Post	72	IFNG	3428.27
8	Negative	Pre	0	IFNG	2.95633
8	Negative	Pre	72	IFNG	110532
8	Negative	Post	0	IFNG	2.57765
8	Negative	Post	72	IFNG	128018
9	Positive	Pre	0	IFNG	3.26673
9	Positive	Pre	72	IFNG	1301
9	Positive	Post	0	IFNG	36.8308
9	Positive	Post	72	IFNG	1187.46
10	Negative	Pre	0	IFNG	2.68003
10	Negative	Pre	72	IFNG	5236.83
10	Negative	Post	0	IFNG	3.20738
10	Negative	Post	72	IFNG	1706.74
11	Positive	Pre	0	IFNG	1.92926
11	Positive	Pre	72	IFNG	45776.9
11	Positive	Post	0	IFNG	2.44025
11	Positive	Post	72	IFNG	14975.5
12	Positive	Pre	0	IFNG	1.98176
12	Positive	Pre	72	IFNG	30113.3
12	Positive	Post	0	IFNG	24.7846
12	Positive	Post	72	IFNG	3517.21
13	Positive	Pre	0	IFNG	0.967612
13	Positive	Pre	72	IFNG	85199.2
13	Positive	Post	0	IFNG	3.53523
13	Positive	Post	72	IFNG	145401
14	Positive	Pre	0	IFNG	2.31051
14	Positive	Pre	72	IFNG	10221.9
14	Positive	Post	0	IFNG	3.80461
14	Positive	Post	72	IFNG	22586.4
15	Positive	Pre	0	IFNG	2.28848
15	Positive	Pre	72	IFNG	443.054
15	Positive	Post	0	IFNG	5.72477
15	Positive	Post	72	IFNG	480.089
16	Positive	Pre	0	IFNG	0.202087
16	Positive	Pre	72	IFNG	1280.84
16	Positive	Post	0	IFNG	10.4623
16	Positive	Post	72	IFNG	4700.96
17	Positive	Pre	0	IFNG	0.10007
17	Positive	Pre	72	IFNG	3717.38
17	Positive	Post	0	IFNG	1.64739
17	Positive	Post	72	IFNG	4575.85
18	Positive	Pre	0	IFNG	11.0864
18	Positive	Pre	72	IFNG	1064.04
18	Positive	Post	0	IFNG	28.5257
18	Positive	Post	72	IFNG	2983.58
19	Negative	Pre	0	IFNG	6.5208
19	Negative	Pre	72	IFNG	22581.8
19	Negative	Post	0	IFNG	4.5375
19	Negative	Post	72	IFNG	13401.4
20	Positive	Pre	0	IFNG	0.492383
20	Positive	Pre	72	IFNG	8641.61
20	Positive	Post	0	IFNG	5.59079
20	Positive	Post	72	IFNG	4963.59
21	Negative	Pre	0	IFNG	1.38909
21	Negative	Pre	72	IFNG	111014
21	Negative	Post	0	IFNG	2.06285
21	Negative	Post	72	IFNG	10142.1
22	Positive	Pre	0	IFNG	0.581465
22	Positive	Pre	72	IFNG	958.029
22	Positive	Post	0	IFNG	8.17585
22	Positive	Post	72	IFNG	3944.03
23	Positive	Pre	0	IFNG	8.61885
23	Positive	Pre	72	IFNG	1300.47
23	Positive	Post	0	IFNG	3.98437
23	Positive	Post	72	IFNG	1213.18
24	Positive	Pre	0	IFNG	6.57161
24	Positive	Pre	72	IFNG	2754.93
24	Positive	Post	0	IFNG	3.99001
24	Positive	Post	72	IFNG	3400.88
25	Positive	Pre	0	IFNG	6.11285
25	Positive	Pre	72	IFNG	1900.29
25	Positive	Post	0	IFNG	11.6018
25	Positive	Post	72	IFNG	1031.85
26	Positive	Pre	0	IFNG	4.30093
26	Positive	Pre	72	IFNG	19419.6
26	Positive	Post	0	IFNG	36.0209
26	Positive	Post	72	IFNG	10771.8
27	Positive	Pre	0	IFNG	1.1146
27	Positive	Pre	72	IFNG	7220.14
27	Positive	Post	0	IFNG	46.6739
27	Positive	Post	72	IFNG	1279.26
28	Positive	Pre	0	IFNG	0.367169
28	Positive	Pre	72	IFNG	28217.5
28	Positive	Post	0	IFNG	1.35062
28	Positive	Post	72	IFNG	13735.3

## Sheet: Figure 6
Patient	Pre/Post influenza challenge	Timepoint (h)	BCG	IFNA+ Classical Monocyte frequency (%)	IFNG+ CD4+ T cell frequency (%)
11	Pre	0	Uninfected	11	0
11	Post	0	Uninfected	15.1	0
11	Pre	24	Uninfected	1.14	0
11	Post	24	Uninfected	5.04	0
11	Pre	24	Infected	6.83	0.2
11	Post	24	Infected	2.15	0.12
12	Pre	0	Uninfected	23.5	0.01
12	Post	0	Uninfected	32.8	0
12	Pre	24	Uninfected	3.96	0
12	Post	24	Uninfected	2.48	0
12	Pre	24	Infected	17.4	0.05
12	Post	24	Infected	0	0.02
13	Pre	0	Uninfected	4.28	0.06
13	Post	0	Uninfected	5	0.04
13	Pre	24	Uninfected	2.44	0.02
13	Post	24	Uninfected	21.7	0.02
13	Pre	24	Infected	11.1	0.26
13	Post	24	Infected	1.91	0.55
14	Pre	0	Uninfected	3.07	0.1
14	Post	0	Uninfected	1.76	0.01
14	Pre	24	Uninfected	1.09	0
14	Post	24	Uninfected	1.33	0
14	Pre	24	Infected	0.87	0.15
14	Post	24	Infected	2.05	0.17
15	Pre	0	Uninfected	23.9	0.06
15	Post	0	Uninfected	6.45	0.01
15	Pre	24	Uninfected	1.09	0.03
15	Post	24	Uninfected	9.57	0.02
15	Pre	24	Infected	0	0.01
15	Post	24	Infected	0	0.01
16	Pre	0	Uninfected	10.1	0.01
16	Post	0	Uninfected	20.1	0.01
16	Pre	24	Uninfected	0.62	0.04
16	Post	24	Uninfected	15.1	0.03
16	Pre	24	Infected	0.38	0.03
16	Post	24	Infected	0.97	0.11
17	Pre	0	Uninfected	9.31	0.31
17	Post	0	Uninfected	11.3	0.19
17	Pre	24	Uninfected	2.84	0.03
17	Post	24	Uninfected	5.15	0.02
17	Pre	24	Infected	1.1	0.45
17	Post	24	Infected	2.95	0.15
18	Pre	0	Uninfected	75.2	0.15
18	Post	0	Uninfected	68.8	0.04
18	Pre	24	Uninfected	7	0.02
18	Post	24	Uninfected	26	0.03
18	Pre	24	Infected	15.2	0.03
18	Post	24	Infected	9.69	0.11
20	Pre	0	Uninfected	8.86	0.01
20	Post	0	Uninfected	3.53	0
20	Pre	24	Uninfected	19.8	0
20	Post	24	Uninfected	0.88	0
20	Pre	24	Infected	2.28	0.03
20	Post	24	Infected	0	0.01
22	Pre	0	Uninfected	10.8	0.02
22	Post	0	Uninfected	9.87	0.01
22	Pre	24	Uninfected	2.82	0.01
22	Post	24	Uninfected	4.05	0.02
22	Pre	24	Infected	3.1	0.11
22	Post	24	Infected	3.25	0.01
23	Pre	0	Uninfected	2.17	0.01
23	Post	0	Uninfected	3.97	0
23	Pre	24	Uninfected	3.49	0
23	Post	24	Uninfected	1.76	0
23	Pre	24	Infected	1.38	0.1
23	Post	24	Infected	1.05	0.01
24	Pre	0	Uninfected	3.96	0.01
24	Post	0	Uninfected	1.33	0
24	Pre	24	Uninfected	3.49	0
24	Post	24	Uninfected	0.63	0
24	Pre	24	Infected	2.99	0.08
24	Post	24	Infected	0.31	0.01
25	Pre	0	Uninfected	0.9	0.04
25	Post	0	Uninfected	3.49	0
25	Pre	24	Uninfected	0.29	0.01
25	Post	24	Uninfected	1.26	0.02
25	Pre	24	Infected	0.49	0.17
25	Post	24	Infected	0	0.07
26	Pre	0	Uninfected	2.17	0.03
26	Post	0	Uninfected	0.5	0.09
26	Pre	24	Uninfected	0.89	0
26	Post	24	Uninfected	0.26	0
26	Pre	24	Infected	0	0.2
26	Post	24	Infected	0	0.02
27	Pre	0	Uninfected	6.29	0.01
27	Post	0	Uninfected	16.9	0
27	Pre	24	Uninfected	0.67	0
27	Post	24	Uninfected	0.43	0
27	Pre	24	Infected	0.63	0.05
27	Post	24	Infected	1.16	0.02
28	Pre	0	Uninfected	12.3	0.01
28	Post	0	Uninfected	5.28	0
28	Pre	24	Uninfected	0.67	0.01
28	Post	24	Uninfected	1.24	0.01
28	Pre	24	Infected	0.33	0.13
28	Post	24	Infected	0.92	0.04

## Sheet: Supplementary Fig. 3
Patient	H3N2 Influenza PCR	Pre/Post influenza challenge	Timepoint (h)	Cytokine	Concentration (pg/ml)
1	Negative	Pre	0	IL-10	0.0876907
1	Negative	Pre	72	IL-10	13.9382
1	Negative	Post	0	IL-10	0.429734
1	Negative	Post	72	IL-10	13.8207
2	Positive	Pre	0	IL-10	0.0608752
2	Positive	Pre	72	IL-10	52.4173
2	Positive	Post	0	IL-10	1.26426
2	Positive	Post	72	IL-10	447.568
3	Positive	Pre	0	IL-10	0.113723
3	Positive	Pre	72	IL-10	15.9453
3	Positive	Post	0	IL-10	0.21997
3	Positive	Post	72	IL-10	43.5382
4	Positive	Pre	0	IL-10	0.161131
4	Positive	Pre	72	IL-10	45.7957
4	Positive	Post	0	IL-10	0.303655
4	Positive	Post	72	IL-10	14.4645
5	Positive	Pre	0	IL-10	0.0957348
5	Positive	Pre	72	IL-10	11.5674
5	Positive	Post	0	IL-10	0.0633948
5	Positive	Post	72	IL-10	5.82973
6	Positive	Pre	0	IL-10	0.196014
6	Positive	Pre	72	IL-10	22.8183
6	Positive	Post	0	IL-10	2.121
6	Positive	Post	72	IL-10	33.2877
7	Negative	Pre	0	IL-10	0.042485
7	Negative	Pre	72	IL-10	23.7921
7	Negative	Post	0	IL-10	0.0412505
7	Negative	Post	72	IL-10	10.9885
8	Negative	Pre	0	IL-10	0.0238193
8	Negative	Pre	72	IL-10	1.94936
8	Negative	Post	0	IL-10	0.0367273
8	Negative	Post	72	IL-10	4.52591
9	Positive	Pre	0	IL-10	0.0966145
9	Positive	Pre	72	IL-10	90.1316
9	Positive	Post	0	IL-10	0.839853
9	Positive	Post	72	IL-10	81.8609
10	Negative	Pre	0	IL-10	0.140964
10	Negative	Pre	72	IL-10	78.2691
10	Negative	Post	0	IL-10	0.305686
10	Negative	Post	72	IL-10	96.6338
11	Positive	Pre	0	IL-10	0.0577804
11	Positive	Pre	72	IL-10	145.648
11	Positive	Post	0	IL-10	0.1193
11	Positive	Post	72	IL-10	89.6196
12	Positive	Pre	0	IL-10	0.143725
12	Positive	Pre	72	IL-10	139.81
12	Positive	Post	0	IL-10	0.807241
12	Positive	Post	72	IL-10	29.3836
13	Positive	Pre	0	IL-10	0.0189785
13	Positive	Pre	72	IL-10	22.2826
13	Positive	Post	0	IL-10	0.101503
13	Positive	Post	72	IL-10	114.929
14	Positive	Pre	0	IL-10	0.0734558
14	Positive	Pre	72	IL-10	131.692
14	Positive	Post	0	IL-10	0.346305
14	Positive	Post	72	IL-10	172.673
15	Positive	Pre	0	IL-10	0.055183
15	Positive	Pre	72	IL-10	24.0178
15	Positive	Post	0	IL-10	0.152224
15	Positive	Post	72	IL-10	51.259
16	Positive	Pre	0	IL-10	0.286876
16	Positive	Pre	72	IL-10	39.443
16	Positive	Post	0	IL-10	0.272159
16	Positive	Post	72	IL-10	146.442
17	Positive	Pre	0	IL-10	0.0548126
17	Positive	Pre	72	IL-10	72.4479
17	Positive	Post	0	IL-10	0.184694
17	Positive	Post	72	IL-10	105.757
18	Positive	Pre	0	IL-10	0.0903208
18	Positive	Pre	72	IL-10	44.1207
18	Positive	Post	0	IL-10	0.853717
18	Positive	Post	72	IL-10	126.861
19	Negative	Pre	0	IL-10	0.148422
19	Negative	Pre	72	IL-10	28.0942
19	Negative	Post	0	IL-10	0.148381
19	Negative	Post	72	IL-10	26.3375
20	Positive	Pre	0	IL-10	0.0413058
20	Positive	Pre	72	IL-10	26.598
20	Positive	Post	0	IL-10	0.267024
20	Positive	Post	72	IL-10	20.5831
21	Negative	Pre	0	IL-10	0.0341239
21	Negative	Pre	72	IL-10	6.47791
21	Negative	Post	0	IL-10	0.0668353
21	Negative	Post	72	IL-10	7.23999
22	Positive	Pre	0	IL-10	0.015234
22	Positive	Pre	72	IL-10	5.43237
22	Positive	Post	0	IL-10	0.274912
22	Positive	Post	72	IL-10	8.57684
23	Positive	Pre	0	IL-10	0.0536489
23	Positive	Pre	72	IL-10	7.85359
23	Positive	Post	0	IL-10	0.235747
23	Positive	Post	72	IL-10	5.16405
24	Positive	Pre	0	IL-10	0.0370374
24	Positive	Pre	72	IL-10	18.3312
24	Positive	Post	0	IL-10	0.145817
24	Positive	Post	72	IL-10	22.6948
25	Positive	Pre	0	IL-10	0.01628
25	Positive	Pre	72	IL-10	8.52975
25	Positive	Post	0	IL-10	0.381886
25	Positive	Post	72	IL-10	22.07
26	Positive	Pre	0	IL-10	0.0372369
26	Positive	Pre	72	IL-10	6.15288
26	Positive	Post	0	IL-10	0.732425
26	Positive	Post	72	IL-10	8.23215
27	Positive	Pre	0	IL-10	0.0408313
27	Positive	Pre	72	IL-10	11.1488
27	Positive	Post	0	IL-10	3.84103
27	Positive	Post	72	IL-10	27.2655
28	Positive	Pre	0	IL-10	0.0572546
28	Positive	Pre	72	IL-10	7.52474
28	Positive	Post	0	IL-10	0.226178
28	Positive	Post	72	IL-10	2.73771
1	Negative	Pre	0	TNFA	0.156043
1	Negative	Pre	24	TNFA	534.754
1	Negative	Post	0	TNFA	0.735762
1	Negative	Post	24	TNFA	112.69
2	Positive	Pre	0	TNFA	0.312052
2	Positive	Pre	24	TNFA	773.412
2	Positive	Post	0	TNFA	1.79232
2	Positive	Post	24	TNFA	1418.94
3	Positive	Pre	0	TNFA	0.823441
3	Positive	Pre	24	TNFA	2471.45
3	Positive	Post	0	TNFA	0.975387
3	Positive	Post	24	TNFA	4539.61
4	Positive	Pre	0	TNFA	1.31738
4	Positive	Pre	24	TNFA	586.473
4	Positive	Post	0	TNFA	1.19767
4	Positive	Post	24	TNFA	1624.47
5	Positive	Pre	0	TNFA	0.145926
5	Positive	Pre	24	TNFA	649.898
5	Positive	Post	0	TNFA	0.251621
5	Positive	Post	24	TNFA	1400.05
6	Positive	Pre	0	TNFA	0.39355
6	Positive	Pre	24	TNFA	573.132
6	Positive	Post	0	TNFA	0.231495
6	Positive	Post	24	TNFA	1082.58
7	Negative	Pre	0	TNFA	0.42454
7	Negative	Pre	24	TNFA	695.906
7	Negative	Post	0	TNFA	1.0479
7	Negative	Post	24	TNFA	632.101
8	Negative	Pre	0	TNFA	0.224321
8	Negative	Pre	24	TNFA	3024.14
8	Negative	Post	0	TNFA	0.238156
8	Negative	Post	24	TNFA	1353.1
9	Positive	Pre	0	TNFA	1.0778
9	Positive	Pre	24	TNFA	421.554
9	Positive	Post	0	TNFA	1.77039
9	Positive	Post	24	TNFA	997.358
10	Negative	Pre	0	TNFA	0.981771
10	Negative	Pre	24	TNFA	451.405
10	Negative	Post	0	TNFA	1.38019
10	Negative	Post	24	TNFA	363.44
11	Positive	Pre	0	TNFA	0.865601
11	Positive	Pre	24	TNFA	788.192
11	Positive	Post	0	TNFA	0.853488
11	Positive	Post	24	TNFA	804.761
12	Positive	Pre	0	TNFA	0.0908401
12	Positive	Pre	24	TNFA	317.209
12	Positive	Post	0	TNFA	0.148744
12	Positive	Post	24	TNFA	9280.38
13	Positive	Pre	0	TNFA	0.214877
13	Positive	Pre	24	TNFA	2061.44
13	Positive	Post	0	TNFA	0.284027
13	Positive	Post	24	TNFA	2152.87
14	Positive	Pre	0	TNFA	1.20504
14	Positive	Pre	24	TNFA	620.526
14	Positive	Post	0	TNFA	1.5805
14	Positive	Post	24	TNFA	387.407
15	Positive	Pre	0	TNFA	0.811637
15	Positive	Pre	24	TNFA	474.238
15	Positive	Post	0	TNFA	1.14525
15	Positive	Post	24	TNFA	466.199
16	Positive	Pre	0	TNFA	0.164856
16	Positive	Pre	24	TNFA	639.736
16	Positive	Post	0	TNFA	0.840032
16	Positive	Post	24	TNFA	274.999
17	Positive	Pre	0	TNFA	0.30388
17	Positive	Pre	24	TNFA	1030.29
17	Positive	Post	0	TNFA	0.388959
17	Positive	Post	24	TNFA	1462.53
18	Positive	Pre	0	TNFA	0.0975218
18	Positive	Pre	24	TNFA	174.174
18	Positive	Post	0	TNFA	0.446034
18	Positive	Post	24	TNFA	584.688
19	Negative	Pre	0	TNFA	0.355976
19	Negative	Pre	24	TNFA	3111.85
19	Negative	Post	0	TNFA	0.350061
19	Negative	Post	24	TNFA	3681.1
20	Positive	Pre	0	TNFA	1.16824
20	Positive	Pre	24	TNFA	926.256
20	Positive	Post	0	TNFA	1.88154
20	Positive	Post	24	TNFA	1750.35
21	Negative	Pre	0	TNFA	0.964151
21	Negative	Pre	24	TNFA	2584.25
21	Negative	Post	0	TNFA	1.13434
21	Negative	Post	24	TNFA	2909.09
22	Positive	Pre	0	TNFA	0.326727
22	Positive	Pre	24	TNFA	983.325
22	Positive	Post	0	TNFA	1.00108
22	Positive	Post	24	TNFA	1147.96
23	Positive	Pre	0	TNFA	0.471711
23	Positive	Pre	24	TNFA	598.243
23	Positive	Post	0	TNFA	0.27821
23	Positive	Post	24	TNFA	856.094
24	Positive	Pre	0	TNFA	0.31281
24	Positive	Pre	24	TNFA	910.356
24	Positive	Post	0	TNFA	0.301959
24	Positive	Post	24	TNFA	1546.77
25	Positive	Pre	0	TNFA	0.941638
25	Positive	Pre	24	TNFA	2066.93
25	Positive	Post	0	TNFA	1.31281
25	Positive	Post	24	TNFA	3061.31
26	Positive	Pre	0	TNFA	0.900896
26	Positive	Pre	24	TNFA	3735.69
26	Positive	Post	0	TNFA	1.66984
26	Positive	Post	24	TNFA	4434.14
27	Positive	Pre	0	TNFA	1.59536
27	Positive	Pre	24	TNFA	1876.98
27	Positive	Post	0	TNFA	1.27071
27	Positive	Post	24	TNFA	3095.59
28	Positive	Pre	0	TNFA	0.0025918
28	Positive	Pre	24	TNFA	2187.52
28	Positive	Post	0	TNFA	0.876539
28	Positive	Post	24	TNFA	3184.44
1	Negative	Pre	0	IL1B	0.000811494
1	Negative	Pre	24	IL1B	689.691
1	Negative	Post	0	IL1B	0.11988
1	Negative	Post	24	IL1B	256.149
2	Positive	Pre	0	IL1B	0.000540996
2	Positive	Pre	24	IL1B	683.685
2	Positive	Post	0	IL1B	0.844835
2	Positive	Post	24	IL1B	1969.78
3	Positive	Pre	0	IL1B	0.141585
3	Positive	Pre	24	IL1B	911.089
3	Positive	Post	0	IL1B	0.101626
3	Positive	Post	24	IL1B	2757.34
4	Positive	Pre	0	IL1B	0.0272976
4	Positive	Pre	24	IL1B	504.298
4	Positive	Post	0	IL1B	0.031469
4	Positive	Post	24	IL1B	2166.52
5	Positive	Pre	0	IL1B	0.0215146
5	Positive	Pre	24	IL1B	1007.6
5	Positive	Post	0	IL1B	0.00427245
5	Positive	Post	24	IL1B	3259.73
6	Positive	Pre	0	IL1B	0.000540996
6	Positive	Pre	24	IL1B	616.167
6	Positive	Post	0	IL1B	0.000540996
6	Positive	Post	24	IL1B	1889.76
7	Negative	Pre	0	IL1B	0.000515409
7	Negative	Pre	24	IL1B	276.266
7	Negative	Post	0	IL1B	0.000343606
7	Negative	Post	24	IL1B	300.465
8	Negative	Pre	0	IL1B	0.0111761
8	Negative	Pre	24	IL1B	2029.16
8	Negative	Post	0	IL1B	0.0249581
8	Negative	Post	24	IL1B	590.869
9	Positive	Pre	0	IL1B	0.0244923
9	Positive	Pre	24	IL1B	105.919
9	Positive	Post	0	IL1B	0.110305
9	Positive	Post	24	IL1B	442.306
10	Negative	Pre	0	IL1B	0.0456598
10	Negative	Pre	24	IL1B	86.7286
10	Negative	Post	0	IL1B	0.0362526
10	Negative	Post	24	IL1B	152.067
11	Positive	Pre	0	IL1B	0.0567604
11	Positive	Pre	24	IL1B	272.735
11	Positive	Post	0	IL1B	0.0365969
11	Positive	Post	24	IL1B	539.201
12	Positive	Pre	0	IL1B	0.0266802
12	Positive	Pre	24	IL1B	249.516
12	Positive	Post	0	IL1B	0.0238226
12	Positive	Post	24	IL1B	8266.23
13	Positive	Pre	0	IL1B	0.000343606
13	Positive	Pre	24	IL1B	1281.18
13	Positive	Post	0	IL1B	0.000343606
13	Positive	Post	24	IL1B	1214.52
14	Positive	Pre	0	IL1B	0.0231099
14	Positive	Pre	24	IL1B	463.066
14	Positive	Post	0	IL1B	0.0060842
14	Positive	Post	24	IL1B	338.581
15	Positive	Pre	0	IL1B	0.0727254
15	Positive	Pre	24	IL1B	665.582
15	Positive	Post	0	IL1B	0.0549259
15	Positive	Post	24	IL1B	487.781
16	Positive	Pre	0	IL1B	0.0164402
16	Positive	Pre	24	IL1B	371.024
16	Positive	Post	0	IL1B	0.0187864
16	Positive	Post	24	IL1B	151.778
17	Positive	Pre	0	IL1B	0.000343606
17	Positive	Pre	24	IL1B	499.122
17	Positive	Post	0	IL1B	0.00884754
17	Positive	Post	24	IL1B	891.113
18	Positive	Pre	0	IL1B	0.0816089
18	Positive	Pre	24	IL1B	152.929
18	Positive	Post	0	IL1B	0.0408172
18	Positive	Post	24	IL1B	538.154
19	Negative	Pre	0	IL1B	0.120549
19	Negative	Pre	24	IL1B	2464.18
19	Negative	Post	0	IL1B	0.0827298
19	Negative	Post	24	IL1B	2423.21
20	Positive	Pre	0	IL1B	0.0146704
20	Positive	Pre	24	IL1B	681.675
20	Positive	Post	0	IL1B	0.0500927
20	Positive	Post	24	IL1B	2351.18
21	Negative	Pre	0	IL1B	0.114247
21	Negative	Pre	24	IL1B	1407.73
21	Negative	Post	0	IL1B	0.0848316
21	Negative	Post	24	IL1B	1346.77
22	Positive	Pre	0	IL1B	0.025044
22	Positive	Pre	24	IL1B	362.758
22	Positive	Post	0	IL1B	0.0206036
22	Positive	Post	24	IL1B	792.503
23	Positive	Pre	0	IL1B	0.0209515
23	Positive	Pre	24	IL1B	828.369
23	Positive	Post	0	IL1B	1.28e-05
23	Positive	Post	24	IL1B	1584.73
24	Positive	Pre	0	IL1B	0.0380025
24	Positive	Pre	24	IL1B	1703.37
24	Positive	Post	0	IL1B	0.0387917
24	Positive	Post	24	IL1B	2876.81
25	Positive	Pre	0	IL1B	0.00405614
25	Positive	Pre	24	IL1B	2122.41
25	Positive	Post	0	IL1B	0.00405614
25	Positive	Post	24	IL1B	2393.56
26	Positive	Pre	0	IL1B	0.0769286
26	Positive	Pre	24	IL1B	1522.72
26	Positive	Post	0	IL1B	0.0414044
26	Positive	Post	24	IL1B	3187.39
27	Positive	Pre	0	IL1B	0.00405614
27	Positive	Pre	24	IL1B	1695.89
27	Positive	Post	0	IL1B	0.0252059
27	Positive	Post	24	IL1B	3689.44
28	Positive	Pre	0	IL1B	0.000343606
28	Positive	Pre	24	IL1B	1466.35
28	Positive	Post	0	IL1B	0.000343606
28	Positive	Post	24	IL1B	2830.02
1	Negative	Pre	0	IL-17A/F	0.493377
1	Negative	Pre	72	IL-17A/F	99.1052
1	Negative	Post	0	IL-17A/F	1.07673
1	Negative	Post	72	IL-17A/F	134.282
2	Positive	Pre	0	IL-17A/F	1.86672
2	Positive	Pre	72	IL-17A/F	95.3558
2	Positive	Post	0	IL-17A/F	0.214568
2	Positive	Post	72	IL-17A/F	69.991
3	Positive	Pre	0	IL-17A/F	5.66652
3	Positive	Pre	72	IL-17A/F	46.2506
3	Positive	Post	0	IL-17A/F	5.35354
3	Positive	Post	72	IL-17A/F	57.2611
4	Positive	Pre	0	IL-17A/F	0.0927205
4	Positive	Pre	72	IL-17A/F	130.589
4	Positive	Post	0	IL-17A/F	0.139081
4	Positive	Post	72	IL-17A/F	183.152
5	Positive	Pre	0	IL-17A/F	0.218764
5	Positive	Pre	72	IL-17A/F	59.1103
5	Positive	Post	0	IL-17A/F	0.42039
5	Positive	Post	72	IL-17A/F	52.2807
6	Positive	Pre	0	IL-17A/F	3.15955
6	Positive	Pre	72	IL-17A/F	91.7396
6	Positive	Post	0	IL-17A/F	4.40041
6	Positive	Post	72	IL-17A/F	18.0445
7	Negative	Pre	0	IL-17A/F	0.106153
7	Negative	Pre	72	IL-17A/F	59.0155
7	Negative	Post	0	IL-17A/F	1.32123
7	Negative	Post	72	IL-17A/F	23.8488
8	Negative	Pre	0	IL-17A/F	1.16551
8	Negative	Pre	72	IL-17A/F	275.409
8	Negative	Post	0	IL-17A/F	1.77357
8	Negative	Post	72	IL-17A/F	334.232
9	Positive	Pre	0	IL-17A/F	5.39212
9	Positive	Pre	72	IL-17A/F	19.65
9	Positive	Post	0	IL-17A/F	8.272
9	Positive	Post	72	IL-17A/F	22.4957
10	Negative	Pre	0	IL-17A/F	0.00739959
10	Negative	Pre	72	IL-17A/F	335.672
10	Negative	Post	0	IL-17A/F	2.85286
10	Negative	Post	72	IL-17A/F	190.749
11	Positive	Pre	0	IL-17A/F	2.88067
11	Positive	Pre	72	IL-17A/F	1178.67
11	Positive	Post	0	IL-17A/F	0.863301
11	Positive	Post	72	IL-17A/F	925.948
12	Positive	Pre	0	IL-17A/F	3.06027
12	Positive	Pre	72	IL-17A/F	1717.69
12	Positive	Post	0	IL-17A/F	0.864625
12	Positive	Post	72	IL-17A/F	615.144
13	Positive	Pre	0	IL-17A/F	1.77996
13	Positive	Pre	72	IL-17A/F	978.857
13	Positive	Post	0	IL-17A/F	1.7343
13	Positive	Post	72	IL-17A/F	1545.08
14	Positive	Pre	0	IL-17A/F	0.536655
14	Positive	Pre	72	IL-17A/F	369.429
14	Positive	Post	0	IL-17A/F	0.0927205
14	Positive	Post	72	IL-17A/F	343.741
15	Positive	Pre	0	IL-17A/F	6.11803
15	Positive	Pre	72	IL-17A/F	42.0772
15	Positive	Post	0	IL-17A/F	1.70047
15	Positive	Post	72	IL-17A/F	28.1728
16	Positive	Pre	0	IL-17A/F	0.859602
16	Positive	Pre	72	IL-17A/F	76.3841
16	Positive	Post	0	IL-17A/F	4.20091
16	Positive	Post	72	IL-17A/F	152.397
17	Positive	Pre	0	IL-17A/F	0.00205958
17	Positive	Pre	72	IL-17A/F	51.8105
17	Positive	Post	0	IL-17A/F	0.44866
17	Positive	Post	72	IL-17A/F	43.6622
18	Positive	Pre	0	IL-17A/F	1.85783
18	Positive	Pre	72	IL-17A/F	7.25536
18	Positive	Post	0	IL-17A/F	1.10414
18	Positive	Post	72	IL-17A/F	12.8245
19	Negative	Pre	0	IL-17A/F	1.26225
19	Negative	Pre	72	IL-17A/F	299.058
19	Negative	Post	0	IL-17A/F	1.69317
19	Negative	Post	72	IL-17A/F	257.216
20	Positive	Pre	0	IL-17A/F	0.0927205
20	Positive	Pre	72	IL-17A/F	77.2246
20	Positive	Post	0	IL-17A/F	0.0927205
20	Positive	Post	72	IL-17A/F	23.7057
21	Negative	Pre	0	IL-17A/F	5.66382
21	Negative	Pre	72	IL-17A/F	95.706
21	Negative	Post	0	IL-17A/F	3.15148
21	Negative	Post	72	IL-17A/F	76.4872
22	Positive	Pre	0	IL-17A/F	0.471039
22	Positive	Pre	72	IL-17A/F	10.3221
22	Positive	Post	0	IL-17A/F	0.618343
22	Positive	Post	72	IL-17A/F	32.6741
23	Positive	Pre	0	IL-17A/F	1.64442
23	Positive	Pre	72	IL-17A/F	18.6769
23	Positive	Post	0	IL-17A/F	2.58653
23	Positive	Post	72	IL-17A/F	12.5005
24	Positive	Pre	0	IL-17A/F	2.88137
24	Positive	Pre	72	IL-17A/F	49.2254
24	Positive	Post	0	IL-17A/F	2.60784
24	Positive	Post	72	IL-17A/F	54.7759
25	Positive	Pre	0	IL-17A/F	0.21223
25	Positive	Pre	72	IL-17A/F	162.55
25	Positive	Post	0	IL-17A/F	0.347519
25	Positive	Post	72	IL-17A/F	92.0831
26	Positive	Pre	0	IL-17A/F	8.99278
26	Positive	Pre	72	IL-17A/F	62.2848
26	Positive	Post	0	IL-17A/F	6.43455
26	Positive	Post	72	IL-17A/F	34.9617
27	Positive	Pre	0	IL-17A/F	0.0927205
27	Positive	Pre	72	IL-17A/F	353.595
27	Positive	Post	0	IL-17A/F	0.0927205
27	Positive	Post	72	IL-17A/F	88.0326
28	Positive	Pre	0	IL-17A/F	0.642055
28	Positive	Pre	72	IL-17A/F	77.6854
28	Positive	Post	0	IL-17A/F	0.427471
28	Positive	Post	72	IL-17A/F	35.7162
1	Negative	Pre	0	IL-22	0.169784
1	Negative	Pre	72	IL-22	430.43
1	Negative	Post	0	IL-22	0.181249
1	Negative	Post	72	IL-22	400.237
2	Positive	Pre	0	IL-22	0.543849
2	Positive	Pre	72	IL-22	758.761
2	Positive	Post	0	IL-22	0.442543
2	Positive	Post	72	IL-22	787.237
3	Positive	Pre	0	IL-22	0.00345519
3	Positive	Pre	72	IL-22	186.767
3	Positive	Post	0	IL-22	0.00867465
3	Positive	Post	72	IL-22	236.987
4	Positive	Pre	0	IL-22	0.408199
4	Positive	Pre	72	IL-22	94.0215
4	Positive	Post	0	IL-22	0.514968
4	Positive	Post	72	IL-22	119.634
5	Positive	Pre	0	IL-22	0.143654
5	Positive	Pre	72	IL-22	394.121
5	Positive	Post	0	IL-22	0.0761297
5	Positive	Post	72	IL-22	208.896
6	Positive	Pre	0	IL-22	3.00041
6	Positive	Pre	72	IL-22	73.6625
6	Positive	Post	0	IL-22	2.45501
6	Positive	Post	72	IL-22	4.81376
7	Negative	Pre	0	IL-22	0.416709
7	Negative	Pre	72	IL-22	51.3654
7	Negative	Post	0	IL-22	0.0828448
7	Negative	Post	72	IL-22	86.5169
8	Negative	Pre	0	IL-22	0.166963
8	Negative	Pre	72	IL-22	1774.09
8	Negative	Post	0	IL-22	0.134893
8	Negative	Post	72	IL-22	1879.02
9	Positive	Pre	0	IL-22	0.050003
9	Positive	Pre	72	IL-22	33.9283
9	Positive	Post	0	IL-22	0.0611344
9	Positive	Post	72	IL-22	11.4196
10	Negative	Pre	0	IL-22	0.261967
10	Negative	Pre	72	IL-22	258.847
10	Negative	Post	0	IL-22	0.262008
10	Negative	Post	72	IL-22	116.776
11	Positive	Pre	0	IL-22	0.1529
11	Positive	Pre	72	IL-22	2557.46
11	Positive	Post	0	IL-22	0.1805
11	Positive	Post	72	IL-22	1554.58
12	Positive	Pre	0	IL-22	0.215933
12	Positive	Pre	72	IL-22	864.567
12	Positive	Post	0	IL-22	0.359418
12	Positive	Post	72	IL-22	95.5216
13	Positive	Pre	0	IL-22	0.131497
13	Positive	Pre	72	IL-22	1779.86
13	Positive	Post	0	IL-22	0.197919
13	Positive	Post	72	IL-22	3856.85
14	Positive	Pre	0	IL-22	1.01087
14	Positive	Pre	72	IL-22	2214.63
14	Positive	Post	0	IL-22	1.02269
14	Positive	Post	72	IL-22	2194.65
15	Positive	Pre	0	IL-22	0.0229619
15	Positive	Pre	72	IL-22	36.9135
15	Positive	Post	0	IL-22	0.0795944
15	Positive	Post	72	IL-22	17.238
16	Positive	Pre	0	IL-22	0.0949861
16	Positive	Pre	72	IL-22	75.8782
16	Positive	Post	0	IL-22	0.161981
16	Positive	Post	72	IL-22	161.247
17	Positive	Pre	0	IL-22	0.0559356
17	Positive	Pre	72	IL-22	316.787
17	Positive	Post	0	IL-22	0.00282529
17	Positive	Post	72	IL-22	262.008
18	Positive	Pre	0	IL-22	0.12792
18	Positive	Pre	72	IL-22	33.3465
18	Positive	Post	0	IL-22	0.0845232
18	Positive	Post	72	IL-22	20.4602
19	Negative	Pre	0	IL-22	0.264285
19	Negative	Pre	72	IL-22	1713.67
19	Negative	Post	0	IL-22	0.276571
19	Negative	Post	72	IL-22	1733.96
20	Positive	Pre	0	IL-22	0.28579
20	Positive	Pre	72	IL-22	306.987
20	Positive	Post	0	IL-22	0.265438
20	Positive	Post	72	IL-22	47.13
21	Negative	Pre	0	IL-22	0.0598538
21	Negative	Pre	72	IL-22	266.197
21	Negative	Post	0	IL-22	0.0303169
21	Negative	Post	72	IL-22	259.759
22	Positive	Pre	0	IL-22	0.0802279
22	Positive	Pre	72	IL-22	20.5209
22	Positive	Post	0	IL-22	0.116527
22	Positive	Post	72	IL-22	70.2135
23	Positive	Pre	0	IL-22	0.137727
23	Positive	Pre	72	IL-22	32.3376
23	Positive	Post	0	IL-22	1.51876
23	Positive	Post	72	IL-22	14.3477
24	Positive	Pre	0	IL-22	0.0906903
24	Positive	Pre	72	IL-22	53.5015
24	Positive	Post	0	IL-22	0.865768
24	Positive	Post	72	IL-22	139.425
25	Positive	Pre	0	IL-22	0.193749
25	Positive	Pre	72	IL-22	742.214
25	Positive	Post	0	IL-22	0.188727
25	Positive	Post	72	IL-22	374.373
26	Positive	Pre	0	IL-22	0.106815
26	Positive	Pre	72	IL-22	209.775
26	Positive	Post	0	IL-22	0.0598625
26	Positive	Post	72	IL-22	60.606
27	Positive	Pre	0	IL-22	0.313474
27	Positive	Pre	72	IL-22	447.314
27	Positive	Post	0	IL-22	0.313585
27	Positive	Post	72	IL-22	42.0277
28	Positive	Pre	0	IL-22	0.0599384
28	Positive	Pre	72	IL-22	83.4794
28	Positive	Post	0	IL-22	0.202005
28	Positive	Post	72	IL-22	19.6273
1	Negative	Pre	0	IL-23	0.0480091
1	Negative	Pre	24	IL-23	139.916
1	Negative	Post	0	IL-23	0.172048
1	Negative	Post	24	IL-23	42.8662
2	Positive	Pre	0	IL-23	0.0480091
2	Positive	Pre	24	IL-23	231.592
2	Positive	Post	0	IL-23	0.362632
2	Positive	Post	24	IL-23	120.975
3	Positive	Pre	0	IL-23	0.00614061
3	Positive	Pre	24	IL-23	125.757
3	Positive	Post	0	IL-23	0.00614061
3	Positive	Post	24	IL-23	349.075
4	Positive	Pre	0	IL-23	0.4249
4	Positive	Pre	24	IL-23	146.446
4	Positive	Post	0	IL-23	6.63783
4	Positive	Post	24	IL-23	482.69
5	Positive	Pre	0	IL-23	0.186179
5	Positive	Pre	24	IL-23	263.779
5	Positive	Post	0	IL-23	0.243478
5	Positive	Post	24	IL-23	361.055
6	Positive	Pre	0	IL-23	1.66827
6	Positive	Pre	24	IL-23	216.213
6	Positive	Post	0	IL-23	1.2448
6	Positive	Post	24	IL-23	172.332
7	Negative	Pre	0	IL-23	0.0401088
7	Negative	Pre	24	IL-23	182.114
7	Negative	Post	0	IL-23	0.0267392
7	Negative	Post	24	IL-23	93.1083
8	Negative	Pre	0	IL-23	1.11026
8	Negative	Pre	24	IL-23	427.963
8	Negative	Post	0	IL-23	0.8227
8	Negative	Post	24	IL-23	205.723
9	Positive	Pre	0	IL-23	0.00614061
9	Positive	Pre	24	IL-23	60.0441
9	Positive	Post	0	IL-23	0.00614061
9	Positive	Post	24	IL-23	169.799
10	Negative	Pre	0	IL-23	0.0343633
10	Negative	Pre	24	IL-23	261.712
10	Negative	Post	0	IL-23	0.258554
10	Negative	Post	24	IL-23	190.333
11	Positive	Pre	0	IL-23	0.0229089
11	Positive	Pre	24	IL-23	546.229
11	Positive	Post	0	IL-23	0.170008
11	Positive	Post	24	IL-23	387.805
12	Positive	Pre	0	IL-23	0.607574
12	Positive	Pre	24	IL-23	183.168
12	Positive	Post	0	IL-23	0.0295231
12	Positive	Post	24	IL-23	579.34
13	Positive	Pre	0	IL-23	0.484873
13	Positive	Pre	24	IL-23	175.238
13	Positive	Post	0	IL-23	0.0267392
13	Positive	Post	24	IL-23	200.261
14	Positive	Pre	0	IL-23	0.110121
14	Positive	Pre	24	IL-23	159.43
14	Positive	Post	0	IL-23	0.208958
14	Positive	Post	24	IL-23	137.426
15	Positive	Pre	0	IL-23	0.00921092
15	Positive	Pre	24	IL-23	68.6797
15	Positive	Post	0	IL-23	0.00614061
15	Positive	Post	24	IL-23	47.1711
16	Positive	Pre	0	IL-23	0.0229089
16	Positive	Pre	24	IL-23	76.0465
16	Positive	Post	0	IL-23	0.0574338
16	Positive	Post	24	IL-23	39.7563
17	Positive	Pre	0	IL-23	0.168888
17	Positive	Pre	24	IL-23	118.473
17	Positive	Post	0	IL-23	0.0267392
17	Positive	Post	24	IL-23	135.858
18	Positive	Pre	0	IL-23	0.159289
18	Positive	Pre	24	IL-23	29.5666
18	Positive	Post	0	IL-23	0.0295231
18	Positive	Post	24	IL-23	170.648
19	Negative	Pre	0	IL-23	1.40192
19	Negative	Pre	24	IL-23	231.324
19	Negative	Post	0	IL-23	0.458621
19	Negative	Post	24	IL-23	457.345
20	Positive	Pre	0	IL-23	0.240743
20	Positive	Pre	24	IL-23	265.024
20	Positive	Post	0	IL-23	0.143828
20	Positive	Post	24	IL-23	292.478
21	Negative	Pre	0	IL-23	0.00614061
21	Negative	Pre	24	IL-23	197.054
21	Negative	Post	0	IL-23	0.00614061
21	Negative	Post	24	IL-23	239.459
22	Positive	Pre	0	IL-23	0.216576
22	Positive	Pre	24	IL-23	55.7091
22	Positive	Post	0	IL-23	0.0267392
22	Positive	Post	24	IL-23	67.7364
23	Positive	Pre	0	IL-23	0.0295231
23	Positive	Pre	24	IL-23	156.961
23	Positive	Post	0	IL-23	0.244078
23	Positive	Post	24	IL-23	232.531
24	Positive	Pre	0	IL-23	0.0295231
24	Positive	Pre	24	IL-23	502.061
24	Positive	Post	0	IL-23	0.28373
24	Positive	Post	24	IL-23	511.265
25	Positive	Pre	0	IL-23	0.0734139
25	Positive	Pre	24	IL-23	247.159
25	Positive	Post	0	IL-23	0.208958
25	Positive	Post	24	IL-23	631.887
26	Positive	Pre	0	IL-23	0.00921092
26	Positive	Pre	24	IL-23	194.444
26	Positive	Post	0	IL-23	0.00614061
26	Positive	Post	24	IL-23	251.698
27	Positive	Pre	0	IL-23	1.53373
27	Positive	Pre	24	IL-23	314.254
27	Positive	Post	0	IL-23	0.0734139
27	Positive	Post	24	IL-23	365.692
28	Positive	Pre	0	IL-23	0.182258
28	Positive	Pre	24	IL-23	378.732
28	Positive	Post	0	IL-23	0.0267392
28	Positive	Post	24	IL-23	508.848

## Sheet: Supplementary Fig. 4
Patient	Pre/Post influenza challenge	Timepoint (h)	BCG	IFNA+ Intermediate Monocyte frequency (%)	IFNA+ Non-classical Monocyte frequency (%)	IFNA+ NK cell frequency (%)	TNFA+ Classical Monocyte frequency (%)	IL10+ Classical Monocyte frequency (%)
11	Pre	0	Uninfected	9.09	12.9	0.49	0.097	0
11	Post	0	Uninfected	6.93	12.3	0.074	0.036	0
11	Pre	6	Infected			0.78	33.4
11	Pre	6	Uninfected			1.03	0.62
11	Post	6	Infected			0.55	26.3
11	Post	6	Uninfected			1.09	4.55
11	Pre	24	Infected	10	47.6			5.35
11	Pre	24	Uninfected	0.95	7.69			0
11	Post	24	Infected	2.22	29.8			1.29
11	Post	24	Uninfected	6.4	11.3			0.05
12	Pre	0	Uninfected	7.56	17	0.28	0.055	0.014
12	Post	0	Uninfected	36.2	5.78	1.18	0.056	0
12	Pre	6	Infected			0.87	11
12	Pre	6	Uninfected			1.73	0.32
12	Post	6	Infected			1.68	31.8
12	Post	6	Uninfected			2.99	3.32
12	Pre	24	Infected	26.2	55.4			7.74
12	Pre	24	Uninfected	4.05	44.1			0
12	Post	24	Infected	0	20.3			0
12	Post	24	Uninfected	0	32.4			0
13	Pre	0	Uninfected	7.3	0.55	0.49	0.088	0
13	Post	0	Uninfected	7.7	1.04	0.12	0.046	0
13	Pre	6	Infected			0.11	34.8
13	Pre	6	Uninfected			0.13	0.5
13	Post	6	Infected			0.2	53.8
13	Post	6	Uninfected			0.12	1.29
13	Pre	24	Infected	0	26.7			0
13	Pre	24	Uninfected	2.89	13			0.73
13	Post	24	Infected	3.45	2.63			0.64
13	Post	24	Uninfected	22.2	16.6			0
14	Pre	0	Uninfected	5.7	1.79	0.14	0.015	0.015
14	Post	0	Uninfected	5.51	9.79	0.1	0.022	0
14	Pre	6	Infected			0.11	47.3
14	Pre	6	Uninfected			0.14	0.73
14	Post	6	Infected			0.12	27
14	Post	6	Uninfected			0.25	0.79
14	Pre	24	Infected	0.65	21.6			1.31
14	Pre	24	Uninfected	4.8	48.8			0.045
14	Post	24	Infected	1.69	6.86			0
14	Post	24	Uninfected	2.92	28.8			0
15	Pre	0	Uninfected	29.2	8.21	4.05	0.059	0
15	Post	0	Uninfected	5.41	1.33	0.52	0.083	0
15	Pre	6	Infected			0.48	27.4
15	Pre	6	Uninfected			1.05	0.5
15	Post	6	Infected			0.55	56.3
15	Post	6	Uninfected			0.47	0.67
15	Pre	24	Infected	0	1.18			2.56
15	Pre	24	Uninfected	1.61	5.73			0.11
15	Post	24	Infected	2.74	2.63			1.23
15	Post	24	Uninfected	6.18	5.56			0
16	Pre	0	Uninfected	13.7	3.64	1.47	0.12	0.034
16	Post	0	Uninfected	16.4	4.87	0.76	0.14	0.014
16	Pre	6	Infected			0.38	22.9
16	Pre	6	Uninfected			0.63	1.2
16	Post	6	Infected			0.41	40.8
16	Post	6	Uninfected			0.43	1.42
16	Pre	24	Infected	0	7.14			7.58
16	Pre	24	Uninfected	2.24	9.27			0.31
16	Post	24	Infected	2.67	6.72			2.42
16	Post	24	Uninfected	14.4	12.3			0.23
17	Pre	0	Uninfected	3.05	0.23	1.43	0.51	0
17	Post	0	Uninfected	6.31	0.43	1.21	0.23	0
17	Pre	6	Infected			0.87	24
17	Pre	6	Uninfected			0.77	0.99
17	Post	6	Infected			1.15	28.6
17	Post	6	Uninfected			2.56	2.14
17	Pre	24	Infected	0.98	0			5.05
17	Pre	24	Uninfected	11.8	0.95			0.24
17	Post	24	Infected	4.52	0.28			4.32
17	Post	24	Uninfected	2.72	0.46			0
18	Pre	0	Uninfected	55	16.2	45	0.45	0
18	Post	0	Uninfected	38.7	3.24	15.9	1.86	0
18	Pre	6	Infected			3	14.8
18	Pre	6	Uninfected			2.87	3.61
18	Post	6	Infected			3.7	9.6
18	Post	6	Uninfected			9.66	2.8
18	Pre	24	Infected	22.5	8.07			1.04
18	Pre	24	Uninfected	22.4	6.98			1.36
18	Post	24	Infected	12.6	8.7			0.26
18	Post	24	Uninfected	48.9	20.5			0
20	Pre	0	Uninfected	8.94	3.59	0.46	0.011	0
20	Post	0	Uninfected	2.47	2.62	0.2	0.043	0
20	Pre	6	Infected			1.59	34.5
20	Pre	6	Uninfected			1.18	1.96
20	Post	6	Infected			0.084	75.3
20	Post	6	Uninfected			1.01	3.28
20	Pre	24	Infected	5.88	11.7			1.37
20	Pre	24	Uninfected	17	10.5			0
20	Post	24	Infected	0	0			1.87
20	Post	24	Uninfected	1.49	1.42			2.11
22	Pre	0	Uninfected	6.44	2.11	1.63	0.012	0
22	Post	0	Uninfected	6.83	1.74	0.62	0.027	0.00904
22	Pre	6	Infected			0.47	27.4
22	Pre	6	Uninfected			0.39	2.44
22	Post	6	Infected			0.57	34.8
22	Post	6	Uninfected			1.43	4.03
22	Pre	24	Infected	7.41	0			4.06
22	Pre	24	Uninfected	4.7	24.5			0.35
22	Post	24	Infected	5.13	0			1.37
22	Post	24	Uninfected	7.16	25.2			0.61
23	Pre	0	Uninfected	5.56	6.45	0.39	0.024	0
23	Post	0	Uninfected	4.54	11.8	0.082	0.036	0.00454
23	Pre	6	Infected			0.48	43
23	Pre	6	Uninfected			0.65	0.21
23	Post	6	Infected			0.15	33.9
23	Post	6	Uninfected			0.57	0.71
23	Pre	24	Infected	9.09	0			1.47
23	Pre	24	Uninfected	4.72	14.8			0
23	Post	24	Infected	0	3.39			3.14
23	Post	24	Uninfected	3.25	15.8			0.28
24	Pre	0	Uninfected	6.44	1.83	0.046	0.03	0
24	Post	0	Uninfected	1.17	1.58	0.024	0.017	0
24	Pre	6	Infected			0.021	32.6
24	Pre	6	Uninfected			0.17	0.67
24	Post	6	Infected			0.055	25.6
24	Post	6	Uninfected			0.036	1.84
24	Pre	24	Infected	4.76	1.72			3.38
24	Pre	24	Uninfected	12.3	5.59			0
24	Post	24	Infected	0.16	4.03			1.24
24	Post	24	Uninfected	1.86	4.69			0.053
25	Pre	0	Uninfected	7.14	1.34	0.51	0.033	0
25	Post	0	Uninfected	11.2	1.86	1.11	0	0
25	Pre	6	Infected			0.055	49.2
25	Pre	6	Uninfected			0.061	0.43
25	Post	6	Infected			0.13	61.9
25	Post	6	Uninfected			0.78	0.41
25	Pre	24	Infected	0	0			0.78
25	Pre	24	Uninfected	2.84	18.3			0.35
25	Post	24	Infected	0	0			0
25	Post	24	Uninfected	2.77	7.65			0.066
26	Pre	0	Uninfected	2.24	0.4	0.6	0.04	0
26	Post	0	Uninfected	1.15	0	0.36	0.21	0
26	Pre	6	Infected			0.018	25.1
26	Pre	6	Uninfected			0.032	0.43
26	Post	6	Infected			0.00579	35.7
26	Post	6	Uninfected			0.066	0.8
26	Pre	24	Infected	0	5.56			0.62
26	Pre	24	Uninfected	1.18	3.22			0.099
26	Post	24	Infected	0	9.52			0
26	Post	24	Uninfected	0.56	2.66			0.052
27	Pre	0	Uninfected	10.2	0	0.14	0.046	0.015
27	Post	0	Uninfected	11.1	0.56	0.56	0.32	0
27	Pre	6	Infected			0.031	18.2
27	Pre	6	Uninfected			0.028	2.45
27	Post	6	Infected			0.069	69.4
27	Post	6	Uninfected			0.054	5.71
27	Pre	24	Infected	2.74	0			3.8
27	Pre	24	Uninfected	0.9	1.32			4.17
27	Post	24	Infected	1.2	0			3.49
27	Post	24	Uninfected	0.38	0.5			0.52
28	Pre	0	Uninfected	7.18	2.18	0.058	0.058	0
28	Post	0	Uninfected	4.48	0.32	0	0.23	0.23
28	Pre	6	Infected			0.022	5.42
28	Pre	6	Uninfected			0.016	0.55
28	Post	6	Infected			0.03	14
28	Post	6	Uninfected			0.035	0.59
28	Pre	24	Infected	2.03	0.33			1.22
28	Pre	24	Uninfected	0.98	2.65			0
28	Post	24	Infected	0	0			1.23
28	Post	24	Uninfected	1.61	0.74			0

## Sheet: Supplementary Table 1
Age	Sex	Ethnicity	H3N2 Influenza PCR
38	M	White	Positive
32	F	White	Positive
20	F	White	Positive
45	M	Asian	Positive
31	F	White	Positive
35	F	White	Positive
50	M	White	Positive
46	M	White	Positive
22	M	White	Positive
25	F	Asian	Positive
47	F	Asian	Positive
29	F	White	Positive
55	F	Black	Positive
53	M	White	Positive
41	F	Asian	Positive
51	F	White	Positive
26	F	Asian	Positive
44	M	White	Positive
48	M	Other	Positive
25	F	White	Positive
49	M	Black	Positive
45	M	White	Positive
43	M	White	Negative
52	F	White	Negative
53	M	White	Negative
45	M	White	Negative
35	F	White	Negative
26	F	White	Negative
52	M	White	Positive
32	M	White	Positive

## Sheet: Supplementary Table 2
H3N2 Influenza PCR	Age	Sex	Ethnicity	VL_max	Baseline GR 72h	ΔGR72 h
Positive	38	M	White	5.37581	0.63	304.33
Positive	32	F	White	7.63905	1.35	85.08
Positive	20	F	White	NA	0.6	276.69
Positive	45	M	Asian	6.5326	0.62	167.7
Positive	31	F	White	7.54343	1.77	138.74
Positive	35	F	White	7.22115	1.05	185.64
Positive	50	M	White	5.08493	1.02	121.66
Positive	46	M	White	6.39164	0.99	120.33
Positive	22	M	White	6.00346	1.5	141.27
Positive	25	F	Asian	6.30103	0.74	255.04
Positive	47	F	Asian	7.45454	0.73	226.72
Positive	29	F	White	5.90091	2.9	167.87
Positive	55	F	Black	5.88986	2.58	66.06
Positive	53	M	White	7.81158	0.77	153.03
Positive	41	F	Asian	5.92428	1.31	156.56
Positive	51	F	White	5.7839	1.04	112.82
Positive	26	F	Asian	5.07335	1.46	55.73
Positive	44	M	White	6.05994	0.95	68.05
Positive	48	M	Other	6.61066	1.47	168.64
Positive	25	F	White	4.88986	1.44	131.8
Positive	49	M	Black	5.52323	0.9	193.65
Positive	45	M	White	5.31973	0.93	133.37
Negative	43	M	White	NA	1.25	79.36
Negative	52	F	White	NA	2.27	58.9
Negative	53	M	White	NA	1.45	75.8
Negative	45	M	White	NA	1.55	105.58
Negative	35	F	White	NA	2.11	45.67
Negative	26	F	White	NA	0.61	100.37
